# Supplementary material for: Transcriptome analyses describe the consequences of persistent HIF-1 over-activation in Caenorhabditis elegans
Source: PLoS One. 2024 Mar 22;19(3):e0295093. doi: 10.1371/journal.pone.0295093 (PMC10959373; doi:10.1371/journal.pone.0295093)
Supplement: S2 Table — (XLSX) [file pone.0295093.s002.xlsx]

## Sheet: Sheet1
S2 Table. Genes up-regulated in vhl-1.
Probe Set ID	Gene Title	Gene Symbol	Ensembl	Fold change (vhl-1/N2)	p-value	q-value
173772_at	Protein roller-3 /// locus:rol-3	rol-3 /// WBGene00004395	WBGene00004395	1.59509	0.001805	0.0131278
185840_at	Lipase maturation factor	K11G12.6	WBGene00019657	1.59541	1.08596e-05	0.00035612
190080_at	Putative acid phosphatase F26C11.1 /// status:Partially_confirmed	F26C11.1 /// WBGene00009146	WBGene00009146	1.59643	0.00130175	0.0105072
176396_s_at	Tropomyosin isoforms a/b/d/f	lev-11	WBGene00002978	1.59707	0.00337192	0.0203099
175425_at	Amino Acid Transporter	aat-5	WBGene00000006	1.59729	0.000741349	0.00701083
175307_s_at	hypothetical protein	W01B11.6	WBGene00020917	1.598	0.00554595	0.0290033
180320_at	hypothetical protein /// status:Confirmed	F35A5.2 /// WBGene00018025	WBGene00018025	1.59858	2.74952e-05	0.000704419
175870_s_at	status:Confirmed /// hypothetical protein	WBGene00021339 /// Y34F4.4	WBGene00021339	1.59963	0.0104646	0.044852
183154_at	status:Confirmed /// hypothetical protein	WBGene00012439 /// Y12A6A.1	WBGene00012439	1.60082	0.000424211	0.00467867
191225_at	NeuroPeptide Receptor family	npr-2	WBGene00003808	1.60129	6.50396e-05	0.00128658
179599_at	hypothetical protein	ZK228.4	WBGene00013947	1.60479	0.00169173	0.0125768
189453_s_at	CarboxyPeptidase D family /// carboxypeptidase	cpd-1 /// WBGene00019074	WBGene00019074	1.60515	0.0092761	0.0411938
175493_s_at	hypothetical protein /// status:Confirmed	E04F6.6 /// WBGene00017126	WBGene00017126	1.60533	0.00132303	0.0105772
190829_s_at	hypothetical protein /// citrate lyase beta chain	C01G10.7 /// WBGene00007234	WBGene00007234	1.60643	5.66813e-08	6.45357e-06
193723_s_at	MAD-Like /// locus:mdl-1	mdl-1 /// WBGene00003163	WBGene00003163	1.60649	0.00111166	0.00942256
189116_at	Protein ver-2 /// locus:ver-2	ver-2 /// WBGene00006895	WBGene00006895	1.60782	8.02167e-05	0.00148526
180430_at	hypothetical protein /// status:Partially_confirmed	C17B7.5 /// WBGene00015879	WBGene00015879	1.60807	0.000119576	0.00193061
173718_s_at	hypothetical protein /// elastin precusor	B0457.2 /// WBGene00007178	WBGene00007178	1.60835	0.000928599	0.00827993
193518_s_at	hypothetical protein	avr-15	WBGene00000233	1.6101	0.00241305	0.0160547
193612_at	DeoxyUTPase /// locus:dut-1	dut-1 /// WBGene00010609	WBGene00010609	1.61027	0.000531853	0.00556239
182710_at	hypothetical protein	C35B8.3	WBGene00016438	1.61169	3.60637e-05	0.000855612
191863_at	beta-LACTamase domain containing	lact-5	WBGene00016355	1.61174	3.81707e-05	0.000891125
174371_at	Zinc metalloproteinase dpy-31	dpy-31	WBGene00006592	1.61246	0.011263	0.0469514
178915_at	hypothetical protein /// status:Partially_confirmed	C49F5.3 /// WBGene00008207	WBGene00008207	1.61329	0.00924353	0.0410986
184845_at	hypothetical protein /// status:Confirmed	F53E10.1 /// WBGene00018758	WBGene00018758	1.61375	0.000439966	0.00481644
177701_s_at	hypothetical protein /// status:Confirmed	K08D8.6 /// WBGene00010660	WBGene00010660	1.61423	0.000105058	0.00177384
180858_at	hypothetical protein	T09B4.5	WBGene00020379	1.61637	0.0002491	0.00319648
188630_at	CALmodulin related genes /// locus:cal-2	cal-2 /// WBGene00000286	WBGene00000286	1.61642	1.57346e-06	8.17589e-05
192838_s_at	Cholesterol 7-desaturase /// locus:daf-36	daf-36 /// WBGene00007536	WBGene00007536	1.61782	0.002399	0.0159828
186529_at	Beta Carbonic Anhydrase	bca-2	WBGene00013805	1.61844	5.77394e-07	3.92653e-05
193329_at	hypothetical protein /// locus:tag-196	tag-196 /// WBGene00007055	WBGene00007055	1.61868	0.000214728	0.002875
175733_at	Clc-like protein 5 /// locus:clc-5	clc-5 /// WBGene00000526	WBGene00000526	1.62014	0.000211387	0.0028514
171753_x_at	Eukaryotic translation initiation factor 2-alpha kinase pek-1 /// locus:pek-1	pek-1 /// WBGene00003970	WBGene00003970	1.62295	0.00019079	0.00264589
190007_at	MercaptoPyruvate SulfurTransferase homolog /// locus:mpst-7	mpst-7 /// WBGene00011307	WBGene00011307	1.62331	0.000853138	0.0078197
175731_s_at	Clc-like protein 2 /// locus:clc-2	clc-2 /// WBGene00000523	WBGene00000523	1.62424	0.000123025	0.00197335
184014_s_at	hypothetical protein /// hypothetical protein /// status:Predicted /// status:Predicted	F07B7.1 /// W09B7.1 /// WBGene00017185 /// WBGene00021106	WBGene00017185 /// WBGene00021106	1.62469	6.57935e-05	0.00129801
187844_at	hypothetical protein /// status:Confirmed	C44E12.1 /// WBGene00016657	WBGene00016657	1.62605	3.51579e-05	0.000839243
171782_x_at	Cysteine synthase 1 /// locus:cysl-1	cysl-1 /// WBGene00007653	WBGene00007653	1.62625	2.92599e-07	2.38489e-05
185270_at	Infection Response Gene /// locus:irg-3	irg-3 /// WBGene00018760	WBGene00018760	1.62722	0.00113549	0.00953578
193392_at	CALmodulin related genes /// locus:cal-5	cal-5 /// WBGene00006861	WBGene00006861	1.62761	0.000109313	0.00181659
178609_at	Mec-3 (Three) Dependent expression /// locus:mtd-1	mtd-1 /// WBGene00003471	WBGene00003471	1.62775	0.000856654	0.00784706
174914_at	Cell Division Cycle related /// locus:cdc-25.2	cdc-25.2 /// WBGene00000387	WBGene00000387	1.62796	0.00176924	0.0129507
186309_s_at	hypothetical protein	T05H4.15	WBGene00020276	1.62805	1.20237e-06	6.82437e-05
192433_s_at	Elongation factor Ts, mitochondrial /// locus:tsfm-1	tsfm-1 /// WBGene00010094	WBGene00010094	1.62805	7.10846e-06	0.000261594
180912_at	locus:ztf-6 /// Zinc finger putative Transcription Factor family	WBGene00012317 /// ztf-6	WBGene00012317	1.62823	0.00384609	0.0222278
178848_at	Seven TM Receptor /// locus:str-245	str-245 /// WBGene00006272	WBGene00006272	1.62959	0.0011094	0.00941969
192119_s_at	Propionyl Coenzyme A Carboxylase Beta subunit	pccb-1	WBGene00018701	1.63009	1.34481e-06	7.35011e-05
191622_s_at	Protein-L-isoaspartate O-methyltransferase	pcm-1	WBGene00003954	1.63028	0.00357524	0.0210786
188239_s_at	Protein male abnormal 21 /// locus:mab-21	mab-21 /// WBGene00003112	WBGene00003112	1.63125	0.00201109	0.0142066
187910_at	Delta(6)-fatty-acid desaturase fat-3	fat-3	WBGene00001395	1.63129	6.35341e-05	0.00126536
178117_at	hypothetical protein /// status:Partially_confirmed	T26E4.4 /// WBGene00012046	WBGene00012046	1.63177	0.00467223	0.0255552
190296_at	Caveolin	cav-1	WBGene00000301	1.63191	0.0108917	0.0460263
180914_at	Neuropeptide-Like Protein /// locus:nlp-35	nlp-35 /// WBGene00007881	WBGene00007881	1.63592	0.000194345	0.0026761
175561_s_at	hypothetical protein	unc-44	WBGene00006780	1.63692	3.0517e-07	2.43232e-05
171737_x_at	SeQueSTosome related	sqst-1	WBGene00011737	1.63763	4.02827e-06	0.000168399
187520_at	hypothetical protein /// status:Partially_confirmed	T16H12.9 /// WBGene00011817	WBGene00011817	1.63871	1.42607e-05	0.000436399
173730_at	hypothetical protein	M05D6.5	WBGene00010878	1.63909	0.00031761	0.00384176
179305_at	status:Partially_confirmed /// hypothetical protein	WBGene00013975 /// ZK455.5	WBGene00013975	1.63962	2.9076e-05	0.000735989
190821_at	SCAVenger receptor (CD36 family) related /// locus:scav-5	scav-5 /// WBGene00011076	WBGene00011076	1.64055	7.94675e-06	0.000279182
175462_s_at	Gon-2 Extragenic Modifier /// locus:gem-4	gem-4 /// WBGene00001577	WBGene00001577	1.64062	0.0030454	0.0187917
183956_at	hypothetical protein /// status:Confirmed	C48E7.1 /// WBGene00016749	WBGene00016749	1.64137	0.000180878	0.00256162
177700_at	hypothetical protein /// status:Confirmed	K08D8.6 /// WBGene00010660	WBGene00010660	1.64204	0.000106587	0.00178867
190547_at	Thymidylate synthase /// thymidylate synthase	tyms-1 /// WBGene00022455	WBGene00022455	1.6428	5.58771e-05	0.00116466
192313_s_at	hypothetical protein	T04A8.7	WBGene00011409	1.64301	0.000127971	0.00199596
178364_at	Putative T-box protein 36 /// locus:tbx-36	tbx-36 /// WBGene00006555	WBGene00006555	1.64307	0.00958608	0.0421392
173409_s_at	hypothetical protein /// status:Confirmed	F15B9.10 /// WBGene00045418	WBGene00045418	1.64498	8.51875e-07	5.39531e-05
176434_s_at	status:Partially_confirmed /// hypothetical protein	WBGene00013693 /// Y105E8B.9	WBGene00013693	1.64521	0.002003	0.0141719
178922_at	hypothetical protein /// status:Confirmed	T28F4.5 /// WBGene00012140	WBGene00012140	1.64691	3.72608e-05	0.000875246
189484_at	Cysteine synthase 1 /// locus:cysl-1	cysl-1 /// WBGene00007653	WBGene00007653	1.64701	3.09669e-07	2.44372e-05
174123_s_at	Ig-like and fibronectin type-III domain-containing protein 1 /// Ig-like and fibronectin type-III domain-containing protein 2 /// fibronectin	igdb-1 /// igdb-2 /// WBGene00011418	WBGene00007736	1.64704	0.000269895	0.00339549
181093_at	Serpentine Receptor, class X /// locus:srx-21	srx-21 /// WBGene00005912	WBGene00005912	1.64833	0.00409254	0.0232104
184862_at	Equilibrative Nucleoside Transporter /// status:Confirmed	ent-5 /// WBGene00017532	WBGene00017532	1.6498	0.0105154	0.0449654
175677_s_at	Protein lin-41	lin-41	WBGene00003026	1.65005	0.00161001	0.0121095
193929_s_at	Probable gamma-butyrobetaine dioxygenase /// locus:gbh-1	gbh-1 /// WBGene00001522	WBGene00001522	1.65041	0.00197809	0.0140542
172825_x_at	HIStone /// locus:his-39	his-39 /// WBGene00001913	WBGene00001913	1.65058	0.00339287	0.020368
193070_at	4-hydroxybenzoate polyprenyltransferase, mitochondrial	coq-2	WBGene00000762	1.65105	4.61814e-08	5.6322e-06
189921_at	Putative acid phosphatase 11 /// locus:pho-11	pho-11 /// WBGene00007331	WBGene00007331	1.65182	0.00056387	0.00581888
191788_at	hypothetical protein	T27D12.1	WBGene00012085	1.65192	0.00670947	0.0331305
193046_at	hypothetical protein /// locus:mrp-4	mrp-4 /// WBGene00003410	WBGene00003410	1.6529	0.00304997	0.0188008
187191_at	Growth hormone-regulated TBC protein 6 /// locus:tbc-6	tbc-6 /// WBGene00015410	WBGene00015410	1.65376	0.00372252	0.0217041
189541_at	DUX (vertebrate dual homeobox) Like /// locus:duxl-1	duxl-1 /// WBGene00022554	WBGene00022554	1.65436	4.18616e-05	0.000951848
182884_at	hypothetical protein /// status:Confirmed	C09F12.2 /// WBGene00007482	WBGene00007482	1.65477	0.000249247	0.00319648
188849_at	hypothetical protein /// GTP-binding	C56E6.2 /// WBGene00016970	WBGene00016970	1.65553	3.84156e-05	0.00089416
174792_s_at	Uncharacterized amino-acid permease B0303.11 /// status:Partially_confirmed	B0303.11 /// WBGene00015131	WBGene00015131	1.65791	0.000993211	0.00869293
187634_at	Uncharacterized amino-acid permease B0303.11 /// status:Partially_confirmed	B0303.11 /// WBGene00015131	WBGene00015131	1.65941	0.00195647	0.0139543
173926_at	Propionyl-CoA carboxylase alpha chain, mitochondrial /// locus:pcca-1	pcca-1 /// WBGene00017864	WBGene00017864	1.65963	1.12736e-06	6.52408e-05
178350_s_at	hypothetical protein /// status:Partially_confirmed	F33H2.2 /// WBGene00009366	WBGene00009366	1.6605	2.3296e-08	3.40374e-06
192994_s_at	pseudo /// SeRPin /// locus:srp-5 /// locus:srp-6	srp-5 /// srp-6 /// WBGene00005646 /// WBGene00005647	WBGene00005646 /// WBGene00005647	1.66297	0.000112314	0.00184773
190816_at	hypothetical protein /// locus:tag-38	tag-38 /// WBGene00006418	WBGene00006418	1.66342	0.0018375	0.0133182
190758_at	Sodium/hydrogen exchanger /// locus:nhx-1	nhx-1 /// WBGene00003729	WBGene00003729	1.66461	0.00043233	0.00473988
190566_at	SeQueSTosome related	sqst-1	WBGene00011737	1.66576	4.50259e-05	0.000994678
185370_at	F-box C protein /// locus:fbxc-43	fbxc-43 /// WBGene00045297	WBGene00045297	1.66747	2.05179e-05	0.000579049
177977_s_at	hypothetical protein	C34D1.4	WBGene00007931	1.66852	7.02391e-05	0.00134669
176663_s_at	hypothetical protein	unc-44	WBGene00006780	1.66937	3.19408e-06	0.000137419
172967_x_at	Aryl hydrocarbon receptor nuclear translocator homolog	aha-1	WBGene00000095	1.66958	0.000180044	0.00255586
172650_x_at	Histone H4 /// Histone H4 /// Histone H4 /// Histone H4 /// Histone H4 /// Histone H4 /// Histone H4 /// Histone H4 /// Histone H4 /// Histone H4 /// Histone H4 /// Histone H4 /// Histone H4 /// Histone H4 /// Histone H4 /// Histone H4 /// locus:his-1 /// locus:his-5 /// locus:his-10 /// locus:his-14 /// locus:his-18 /// locus:his-26 /// locus:his-28 /// locus:his-31 /// locus:his-37 /// locus:hi…	his-1 /// his-10 /// his-14 /// his-18 /// his-26 /// his-28 /// his-31 /// his-37 /// his-38 /// his-46 /// his-5 /// his-50 /// his-56 /// his-60 /// his-64 /// his-67 /// WBGene00001875 /// WBGene00001879 /// WBGene00001884 /// WBGene00001888 /// WBGene00001892 /// WBGene00001900 /// WBGene00001902 /// WBGene00001905 /// WBGene00001911 /// WBGene00001912 /// WBGene00001920 /// WBGene00001924 /…	WBGene00001879 /// WBGene00001892	1.66988	0.00430256	0.0240867
180925_at	dietary restriction down regulated /// status:Confirmed	drd-50 /// WBGene00018643	WBGene00018643	1.6699	0.0014907	0.0115038
177339_at	hypothetical protein /// hypothetical protein /// status:Confirmed	R102.11 /// R102.6 /// WBGene00011293	WBGene00011293 /// WBGene00077714	1.67198	0.00131549	0.0105733
177693_at	hypothetical protein /// status:Partially_confirmed	R03G8.3 /// WBGene00010998	WBGene00010998	1.67204	0.0027712	0.0176497
174077_at	hypothetical protein	C05D9.9	WBGene00015476	1.67374	0.00685047	0.0336078
191871_s_at	CaDmium Responsive /// locus:cdr-4	cdr-4 /// WBGene00010470	WBGene00010470	1.67551	0.00280296	0.0177906
190237_at	Nuclear Hormone Receptor family /// locus:nhr-132	nhr-132 /// WBGene00003722	WBGene00003722	1.67793	0.000128222	0.00199596
191502_at	UDP-glucuronosyltransferase /// locus:ugt-18	ugt-18 /// WBGene00013900	WBGene00013900	1.67866	7.61502e-05	0.00142641
193903_at	P-GlycoProtein related /// locus:pgp-9	pgp-9 /// WBGene00004003	WBGene00004003	1.68006	0.00443546	0.0246252
182863_at	hypothetical protein /// status:Confirmed	F35D2.3 /// WBGene00018041	WBGene00018041	1.68028	0.00879529	0.0398256
179302_at	hypothetical protein /// status:Confirmed	F22B8.7 /// WBGene00009049	WBGene00009049	1.68155	1.10351e-06	6.43962e-05
193927_s_at	Cytidine and deoxycytidylate deaminases zinc-binding region /// hypothetical protein	WBGene00012968 /// Y48A6B.7	WBGene00012968	1.68177	0.0018074	0.0131388
179714_at	hypothetical protein /// status:Confirmed	F13D12.3 /// WBGene00008739	WBGene00008739	1.68199	0.000305975	0.00374299
178349_at	hypothetical protein /// status:Partially_confirmed	F33H2.2 /// WBGene00009366	WBGene00009366	1.68332	3.87142e-05	0.000898275
187265_at	hypothetical protein /// status:Confirmed	F30B5.4 /// WBGene00017934	WBGene00017934	1.68437	0.000134019	0.00206441
180023_at	hypothetical protein /// status:Partially_confirmed	T05A7.3 /// WBGene00020221	WBGene00020221	1.68463	0.00099546	0.00869743
192281_at	fatty Acid CoA Synthetase family /// locus:acs-11	acs-11 /// WBGene00018269	WBGene00018269	1.68561	1.2784e-05	0.000402245
187606_at	Zinc metalloproteinase nas-28 /// locus:nas-28	nas-28 /// WBGene00003546	WBGene00003546	1.68619	0.000145879	0.00219442
190674_at	Glutathione peroxidase	gpx-6	WBGene00020373	1.68658	3.73164e-05	0.000875246
180441_s_at	HMBOX (mammalian HoMeoBOX gene) homolog /// locus:hmbx-1	hmbx-1 /// WBGene00018786	WBGene00018786	1.69192	0.0021098	0.0146998
191478_at	UDP-glucuronosyltransferase /// locus:ugt-15	ugt-15 /// WBGene00008097	WBGene00008097	1.69309	0.001968	0.014023
178403_at	F-box A protein /// locus:fbxa-88	fbxa-88 /// WBGene00008632	WBGene00008632	1.6934	0.00158985	0.0120007
172942_x_at	SeRPin /// locus:srp-6	srp-6 /// WBGene00005647	WBGene00005647	1.69414	3.50377e-05	0.000839243
193473_s_at	locus:wrt-3 /// WaRThog (hedgehog-like family)	WBGene00006949 /// wrt-3	WBGene00006949	1.69435	0.00769139	0.0362509
182891_at	hypothetical protein /// status:Partially_confirmed	M01H9.2 /// WBGene00019718	WBGene00019718	1.69448	9.21109e-06	0.000311047
192355_s_at	Probable phosphoserine aminotransferase /// phosphoserine aminotransferase	F26H9.5 /// WBGene00009177	WBGene00009177	1.69593	0.000212726	0.00286683
187452_at	Putative protein C31H2.4 /// 4-hydroxyphenylpyruvate dioxygenase (4HPPD)	C31H2.4 /// WBGene00016294	WBGene00016294	1.69646	0.000188573	0.00262728
183187_at	Downstream Of DAF-16 (regulated by DAF-16) /// locus:dod-17	dod-17 /// WBGene00010745	WBGene00010745	1.69664	0.00176248	0.0129269
178140_s_at	hypothetical protein /// status:Confirmed	R04D3.2 /// WBGene00011010	WBGene00011010	1.69754	0.00185467	0.0134097
186383_at	hypothetical protein	T19D12.4	WBGene00020579	1.69903	0.00177267	0.0129693
179268_s_at	hypothetical protein /// status:Confirmed	F15B9.10 /// WBGene00045418	WBGene00045418	1.69923	1.68087e-05	0.000494114
175151_at	hypothetical protein /// status:Confirmed	F53C11.1 /// WBGene00009971	WBGene00009971	1.70079	0.00100467	0.00876754
174199_at	hypothetical protein /// status:Partially_confirmed	F31C3.3 /// WBGene00009285	WBGene00009285	1.70084	0.000181425	0.00256444
193926_at	Cytidine and deoxycytidylate deaminases zinc-binding region /// hypothetical protein	WBGene00012968 /// Y48A6B.7	WBGene00012968	1.70339	0.000984885	0.00865256
185493_at	Serpentine Receptor, class E (epsilon) /// locus:sre-52	sre-52 /// WBGene00016828	WBGene00016828	1.70404	6.78758e-05	0.00132317
193726_at	Delta(5) fatty acid desaturase fat-4	fat-4	WBGene00001396	1.70661	1.81252e-06	8.96456e-05
176139_at	Putative esterase F42H10.6 /// status:Confirmed	F42H10.6 /// WBGene00018370	WBGene00018370	1.70691	4.27599e-05	0.000963369
188040_at	LIPaSe related	lips-5	WBGene00011725	1.70833	0.000427258	0.00470173
179808_at	hypothetical protein /// status:Partially_confirmed	F42C5.6 /// WBGene00018348	WBGene00018348	1.71079	2.19281e-05	0.000605979
172874_x_at	Histone H2B 2 /// Histone H2B 2 /// Histone H2B 2 /// Histone H2B 2 /// Histone H2B 2 /// Histone H2B 2 /// locus:his-4 /// locus:his-8 /// locus:his-20 /// locus:his-22 /// locus:his-52 /// locus:his-54	his-20 /// his-22 /// his-4 /// his-52 /// his-54 /// his-8 /// WBGene00001878 /// WBGene00001882 /// WBGene00001894 /// WBGene00001896 /// WBGene00001926 /// WBGene00001928	WBGene00001882 /// WBGene00001894 /// WBGene00001896 /// WBGene00001926 /// WBGene00001928	1.71439	0.00827512	0.0381373
191736_s_at	Probable methylmalonyl-CoA mutase, mitochondrial /// locus:mmcm-1	mmcm-1 /// WBGene00014202	WBGene00014202	1.7157	1.95059e-06	9.46549e-05
188358_at	Fatty acid amide hydrolase 1	faah-1	WBGene00015047	1.71975	6.95079e-05	0.0013356
185393_s_at	Neuropeptide-Like Protein	nlp-21	WBGene00003759	1.72164	4.52281e-07	3.28783e-05
187496_at	Bestrophin homolog 17 /// status:Partially_confirmed	best-17 /// WBGene00020559	WBGene00020559	1.72316	0.000731323	0.0069492
179252_at	hypothetical protein /// locus:ham-1	ham-1 /// WBGene00001820	WBGene00001820	1.72439	3.37572e-05	0.000822036
172057_x_at	Aryl hydrocarbon receptor nuclear translocator homolog	aha-1	WBGene00000095	1.72474	1.47832e-06	7.79124e-05
175600_s_at	SeMaPhorin related	smp-1	WBGene00004889	1.7251	0.00817404	0.037754
172248_x_at	hypothetical protein /// status:Confirmed	T20G5.8 /// WBGene00011870	WBGene00011870	1.72711	3.46546e-05	0.000833883
186784_at	Nuclear Hormone Receptor family /// locus:nhr-235	nhr-235 /// WBGene00012597	WBGene00012597	1.72877	0.000117109	0.00189701
185767_at	hypothetical protein /// status:Partially_confirmed	H01M10.1 /// WBGene00019143	WBGene00019143	1.73023	2.46702e-07	2.06851e-05
183701_s_at	hypothetical protein /// status:Predicted /// protein-tyrosine phosphatase /// hypothetical protein	F20B6.6 /// WBGene00017630 /// WBGene00022110 /// Y71F9AL.4	WBGene00017630 /// WBGene00022110	1.7334	1.35526e-05	0.000422519
172654_x_at	hypothetical protein	Y71F9B.13	WBGene00022131	1.73469	0.00315805	0.0193417
183301_s_at	hypothetical protein /// status:Confirmed	F35C5.12 /// WBGene00009400	WBGene00009400	1.73529	0.000211251	0.0028514
182257_at	LAMinin related. See also lmb- /// locus:lam-3	lam-3 /// WBGene00002248	WBGene00002248	1.73674	0.00720732	0.0347235
182980_at	hypothetical protein	T08B1.4	WBGene00020341	1.73844	0.000913496	0.00817491
191827_at	P-GlycoProtein related /// locus:pgp-10	pgp-10 /// WBGene00004004	WBGene00004004	1.74005	0.00135118	0.0107305
194169_s_at	Protein skinhead-1	skn-1	WBGene00004804	1.7405	0.000114806	0.00186755
187721_s_at	Clc-like protein 5 /// locus:clc-5	clc-5 /// WBGene00000526	WBGene00000526	1.74063	2.64727e-05	0.000688989
172960_x_at	Homogentisate 1,2-dioxygenase /// locus:hgo-1	hgo-1 /// WBGene00001843	WBGene00001843	1.74179	1.5994e-06	8.25256e-05
178905_s_at	hypothetical protein /// status:Confirmed	C37A5.7 /// WBGene00007991	WBGene00007991	1.74267	2.44372e-05	0.000652113
185001_at	hypothetical protein	C08F11.13	WBGene00007460	1.74271	0.00040924	0.0045751
190628_at	hypothetical protein	F32A5.4	WBGene00017970	1.74356	0.010884	0.0460081
190941_at	2,3-bisphosphoglycerate-independent phosphoglycerate mutase	ipgm-1	WBGene00019001	1.74433	1.4416e-07	1.33797e-05
175104_s_at	hypothetical protein	F08D12.3	WBGene00017247	1.74643	1.67204e-05	0.000493506
179786_at	hypothetical protein /// status:Confirmed	C08E8.4 /// WBGene00007440	WBGene00007440	1.74771	0.00258762	0.016779
182280_at	hypothetical protein /// status:Confirmed	F13C5.5 /// WBGene00017426	WBGene00017426	1.74966	0.000556794	0.00576658
190831_s_at	TransThyretin-Related family domain /// locus:ttr-50	ttr-50 /// WBGene00010234	WBGene00010234	1.75358	0.00643119	0.0321167
182628_s_at	hypothetical protein /// hypothetical protein /// status:Confirmed	T21F4.1 /// T22B7.8 /// WBGene00044570	WBGene00020658	1.75443	0.00575886	0.0297665
192332_s_at	Uncharacterized oxidoreductase dhs-27 /// locus:dhs-27	dhs-27 /// WBGene00000990	WBGene00000990	1.75591	0.00449992	0.0248988
181052_at	Toxin-regulated Targets of MAPK /// locus:ttm-2	ttm-2 /// WBGene00017840	WBGene00017840	1.75628	0.000520086	0.00546833
179334_s_at	status:Confirmed /// hypothetical protein	WBGene00013884 /// ZC412.3	WBGene00013884	1.75705	0.00499953	0.0268772
174799_at	Protein skinhead-1	skn-1	WBGene00004804	1.76426	1.59454e-05	0.000476327
177970_at	hypothetical protein /// status:Confirmed	F33H2.6 /// WBGene00009369	WBGene00009369	1.76582	8.77098e-07	5.48936e-05
185664_at	hypothetical protein /// status:Partially_confirmed	C36C5.14 /// WBGene00016483	WBGene00016483	1.76747	0.00184573	0.0133516
188917_s_at	NURF (nucleosome remodeling factor) complex homolog	nurf-1	WBGene00009180	1.76999	0.000347301	0.00409027
172824_x_at	Histone H2B 2 /// Histone H2B 2 /// Histone H2B 2 /// Histone H2B 2 /// Histone H2B 2 /// locus:his-4 /// locus:his-8 /// locus:his-20 /// locus:his-22 /// locus:his-52	his-20 /// his-22 /// his-4 /// his-52 /// his-8 /// WBGene00001878 /// WBGene00001882 /// WBGene00001894 /// WBGene00001896 /// WBGene00001926	WBGene00001878	1.7704	0.0043554	0.0242721
188634_s_at	Innexin-2 /// locus:inx-2	inx-2 /// WBGene00002124	WBGene00002124	1.7725	0.00525929	0.0278976
184175_at	dietary restriction over expressed /// status:Confirmed	droe-4 /// WBGene00010262	WBGene00010262	1.77315	2.18903e-06	0.000102226
186531_at	status:Confirmed /// hypothetical protein	WBGene00021379 /// Y37E11B.7	WBGene00021379	1.7732	0.00257163	0.0167178
182479_at	hypothetical protein /// status:Confirmed	B0454.5 /// WBGene00015196	WBGene00015196	1.77583	0.00281102	0.017812
172046_x_at	Homogentisate 1,2-dioxygenase /// locus:hgo-1	hgo-1 /// WBGene00001843	WBGene00001843	1.78126	2.88668e-06	0.000126031
192790_s_at	hypothetical protein /// Zinc finger, C3HC4 type (RING finger)	F53F8.3 /// WBGene00010000	WBGene00010000	1.78265	0.00726157	0.0348824
172051_x_at	status:Predicted /// hypothetical protein	WBGene00022213 /// Y73B3A.11	WBGene00022213	1.7836	3.99983e-06	0.000168098
190815_s_at	Carboxypeptidase /// serine carboxypeptidase	K10C2.1 /// WBGene00019617	WBGene00019617	1.78528	2.16791e-06	0.000101921
189267_s_at	Adenylate kinase isoenzyme 1	F38B2.4	WBGene00009531	1.78722	5.68108e-07	3.89932e-05
174789_at	hypothetical protein	T09B4.5	WBGene00020379	1.78842	0.00155484	0.0118577
175271_s_at	hypothetical protein /// oxidoreductase	F20D6.11 /// WBGene00017640	WBGene00017640	1.79365	2.27687e-05	0.000619919
177370_s_at	hypothetical protein	Y6G8.2	WBGene00012404	1.79417	1.10404e-06	6.43962e-05
177747_at	hypothetical protein /// Serpentine Receptor, class M /// locus:srm-3	F58G6.9 /// srm-3 /// WBGene00010273	WBGene00010273 /// WBGene00044107	1.79579	2.58582e-06	0.000116338
193178_at	PhytoChelatin Synthase	pcs-1	WBGene00003960	1.79602	7.03199e-05	0.00134669
188589_at	COLlagen /// locus:col-54	col-54 /// WBGene00000631	WBGene00000631	1.80241	5.34385e-05	0.00112175
193596_s_at	Chromodomain-helicase-DNA-binding protein 3 homolog /// locus:chd-3	chd-3 /// WBGene00000482	WBGene00000482	1.80483	0.00105566	0.00904662
183845_s_at	Membrane Bound O-Acyl transferase, MBOAT /// locus:mboa-3	mboa-3 /// WBGene00016934	WBGene00016934	1.80824	5.7793e-06	0.000226821
177768_s_at	hypothetical protein /// status:Confirmed	F31C3.4 /// WBGene00009286	WBGene00009286	1.81397	9.67654e-06	0.000323339
183860_at	hypothetical protein	C53A5.13	WBGene00008270	1.81437	4.63995e-05	0.00101741
180728_at	hypothetical protein /// status:Partially_confirmed	F17A9.5 /// WBGene00017537	WBGene00017537	1.81909	0.00012654	0.00199596
175629_s_at	GLYcosylation related	gly-6	WBGene00001631	1.81989	0.00536109	0.0282752
189067_s_at	Probable peptidyl-glycine alpha-amidating monooxygenase T19B4.1 /// locus:pamn-1	pamn-1 /// WBGene00020556	WBGene00020556	1.82037	0.00224911	0.0153657
190006_at	MO25 (MOuse embryo scaffolding Protein) homolog	mop-25.1	WBGene00019827	1.82349	0.000788409	0.00734039
190456_at	hypothetical protein /// serine/threonine kinase	E02H4.6 /// WBGene00008464	WBGene00008464	1.82378	0.00540124	0.0284506
175382_at	status:Partially_confirmed /// hypothetical protein	WBGene00012648 /// Y39A1A.9	WBGene00012648	1.82388	0.00533523	0.0281688
190591_at	GTP cyclohydrolase 1 /// locus:cat-4	cat-4 /// WBGene00000298	WBGene00000298	1.82649	8.20715e-05	0.00151202
183713_at	hypothetical protein /// locus:acd-1	acd-1 /// WBGene00016064	WBGene00016064	1.8266	2.26393e-05	0.000619827
185304_s_at	DM (Doublesex/MAB-3) Domain family	dmd-6	WBGene00007058	1.82687	2.66615e-05	0.000690598
192280_s_at	Histone H2B 1 /// Histone H2B 1 /// Histone H2B 1 /// Histone H2B 1 /// Histone H2B 1 /// locus:his-11 /// locus:his-15 /// locus:his-29 /// locus:his-34 /// locus:his-44	his-11 /// his-15 /// his-29 /// his-34 /// his-44 /// WBGene00001885 /// WBGene00001889 /// WBGene00001903 /// WBGene00001908 /// WBGene00001918	WBGene00001885 /// WBGene00001889 /// WBGene00001918	1.82717	0.00108522	0.00925157
192914_at	Dihydropyrimidinase 1 /// locus:dhp-1	dhp-1 /// WBGene00000963	WBGene00000963	1.82772	9.40797e-07	5.76071e-05
173763_s_at	Glutathione S-Transferase /// locus:gst-41	gst-41 /// WBGene00001789	WBGene00001789	1.82942	3.42843e-05	0.000830569
186148_s_at	hypothetical protein /// status:Confirmed	F54D10.7 /// WBGene00018808	WBGene00018808	1.82964	0.00931583	0.0412957
178262_at	hypothetical protein /// status:Confirmed	F01D5.5 /// WBGene00008495	WBGene00008495	1.83025	5.93447e-07	4.01719e-05
175572_s_at	CRAL/TRIO and GOLD domain containing /// locus:ctg-1	ctg-1 /// WBGene00010370	WBGene00010370	1.83144	0.000723314	0.00691353
191251_at	UDP-glucuronosyltransferase /// locus:ugt-21	ugt-21 /// WBGene00007885	WBGene00007885	1.83162	0.000180698	0.00256153
174012_s_at	hypothetical protein /// status:Confirmed	F53B2.8 /// WBGene00009957	WBGene00009957	1.83351	0.00336977	0.0203052
176104_at	status:Confirmed /// hypothetical protein	WBGene00021519 /// Y41D4B.17	WBGene00021519	1.83363	0.0114472	0.0474109
190254_at	SKN-1 Dependent Zygotic transcript /// locus:sdz-8	sdz-8 /// WBGene00008334	WBGene00008334	1.83661	9.66114e-05	0.00166128
180905_at	hypothetical protein /// status:Confirmed	K02E11.5 /// WBGene00010514	WBGene00010514	1.83789	4.08422e-05	0.00093588
175655_s_at	GLYcosylation related	gly-6	WBGene00001631	1.83808	0.0073509	0.0352083
174748_at	Serine Rich Adhesion Protein-like	srap-1	WBGene00011522	1.83873	1.70789e-08	2.73949e-06
189628_at	Carbonic AnHydrase	cah-4	WBGene00000282	1.83974	8.45648e-09	1.48562e-06
175684_at	hypothetical protein /// locus:lin-46	lin-46 /// WBGene00003031	WBGene00003031	1.84954	0.000309581	0.00377536
189718_at	TuBulin, Beta /// locus:tbb-6	tbb-6 /// WBGene00006539	WBGene00006539	1.8502	0.000605769	0.00614014
191743_at	CRAL/TRIO and GOLD domain containing /// locus:ctg-1	ctg-1 /// WBGene00010370	WBGene00010370	1.85033	0.000273033	0.00342614
186210_at	GMEB (Glucocorticoid Modulatory Element Binding protein) transcriptional regulator homolog /// locus:gmeb-1	gmeb-1 /// WBGene00015285	WBGene00015285	1.85038	6.05458e-06	0.000234507
172737_x_at	Eukaryotic elongation factor 2 kinase	efk-1	WBGene00001160	1.86182	0.000177059	0.00253458
183690_at	hypothetical protein /// status:Partially_confirmed	C08F11.7 /// WBGene00007454	WBGene00007454	1.86206	7.53283e-06	0.000270527
173486_at	hypothetical protein /// status:Confirmed	F31C3.4 /// WBGene00009286	WBGene00009286	1.86373	0.000302611	0.00371683
192603_at	Nuclear hormone receptor family member nhr-42 /// locus:nhr-42	nhr-42 /// WBGene00003632	WBGene00003632	1.86576	3.18908e-05	0.000788294
172568_x_at	hypothetical protein	Y43F8B.2	WBGene00012813	1.86977	1.19893e-05	0.000382954
179204_s_at	locus:zip-10 /// bZIP transcription factor family	WBGene00012101 /// zip-10	WBGene00012101	1.86989	0.000313346	0.00379953
179570_at	hypothetical protein /// status:Partially_confirmed	F11E6.4 /// WBGene00008708	WBGene00008708	1.87162	0.0105959	0.0452441
183190_at	hypothetical protein /// status:Partially_confirmed	C54E4.5 /// WBGene00016920	WBGene00016920	1.87283	0.00194282	0.0138821
173993_s_at	hypothetical protein /// locus:lsy-27	lsy-27 /// WBGene00009834	WBGene00009834	1.87395	0.00598788	0.0305192
172431_x_at	Nematode Specific Peptide family, group A /// Nematode Specific Peptide family, group A /// Nematode Specific Peptide family, group A /// Nematode Specific Peptide family, group A /// Nematode Specific Peptide family, group A /// Nematode Specific Peptide family, group A /// locus:nspa-1 /// locus:nspa-8 /// locus:nspa-5 /// locus:nspa-3 /// locus:nspa-2 /// locus:nspa-4	nspa-1 /// nspa-2 /// nspa-3 /// nspa-4 /// nspa-5 /// nspa-8 /// WBGene00010377 /// WBGene00012294 /// WBGene00013887 /// WBGene00013888 /// WBGene00044271 /// WBGene00044272	WBGene00010377 /// WBGene00012294 /// WBGene00013887 /// WBGene00013888 /// WBGene00044271 /// WBGene00044272	1.87487	0.000665362	0.00656771
190464_at	hypothetical protein /// status:Confirmed	C45B11.6 /// WBGene00045379	WBGene00045379	1.87573	0.000185394	0.00260309
179214_at	hypothetical protein /// status:Partially_confirmed	F54B8.4 /// WBGene00010019	WBGene00010019	1.87709	5.91637e-05	0.00121372
185927_s_at	---	---	---	1.87946	0.00170019	0.0126205
194067_at	C-type LECtin /// locus:clec-66	clec-66 /// WBGene00009397	WBGene00009397	1.88474	3.77708e-05	0.000883331
191951_at	UDP-GlucuronosylTransferase /// locus:ugt-11	ugt-11 /// WBGene00020593	WBGene00020593	1.88675	0.00838515	0.038523
192267_at	TAF (TBP-associated transcription factor) family /// locus:taf-11.2	taf-11.2 /// WBGene00006394	WBGene00006394	1.8894	0.0029942	0.0185652
181436_at	hypothetical protein /// status:Confirmed	F40A3.2 /// WBGene00018217	WBGene00018217	1.89029	0.000951643	0.00843951
172685_x_at	Histone H2B 2 /// Histone H2B 2 /// Histone H2B 2 /// Histone H2B 2 /// Histone H2B 2 /// Histone H2B 2 /// locus:his-4 /// locus:his-8 /// locus:his-20 /// locus:his-22 /// locus:his-52 /// locus:his-54	his-20 /// his-22 /// his-4 /// his-52 /// his-54 /// his-8 /// WBGene00001878 /// WBGene00001882 /// WBGene00001894 /// WBGene00001896 /// WBGene00001926 /// WBGene00001928	WBGene00001882 /// WBGene00001894 /// WBGene00001896 /// WBGene00001926 /// WBGene00001928	1.89032	0.0040293	0.0229045
183438_s_at	Neuropeptide-Like Protein /// locus:nlp-20	nlp-20 /// WBGene00003758	WBGene00003758	1.89127	3.17583e-07	2.47229e-05
171820_x_at	Fructose-bisphosphate aldolase 1 /// locus:aldo-1	aldo-1 /// WBGene00011474	WBGene00011474	1.89219	4.03177e-09	7.93289e-07
175267_at	hypothetical protein /// status:Confirmed	C15H9.11 /// WBGene00015805	WBGene00015805	1.89249	0.000413387	0.00460055
180212_at	SLC (SoLute Carrier) homolog	slc-36.5	WBGene00016628	1.90023	0.000145447	0.00219016
182339_at	hypothetical protein /// status:Confirmed	K09H9.8 /// WBGene00045387	WBGene00045387	1.90179	0.00152239	0.0116706
181635_at	hypothetical protein /// status:Confirmed	F55G11.2 /// WBGene00010123	WBGene00010123	1.90681	0.0020033	0.0141719
177718_at	hypothetical protein /// status:Partially_confirmed	F36G9.3 /// WBGene00009485	WBGene00009485	1.90767	0.00641321	0.0320703
177279_at	hypothetical protein	M60.4	WBGene00019780	1.90778	3.95099e-09	7.93289e-07
188381_s_at	CUTiclin-Like /// locus:cutl-10	cutl-10 /// WBGene00013180	WBGene00013180	1.90867	0.00126794	0.0103091
191434_at	UDP-GlucuronosylTransferase /// locus:ugt-54	ugt-54 /// WBGene00012013	WBGene00012013	1.90915	0.00305656	0.0188276
193128_at	FMRFamide Peptide Receptor family /// thyrotropin-releasing hormone receptor	frpr-16 /// WBGene00020023	WBGene00020023	1.9129	6.11299e-05	0.00124314
189309_at	CYtochrome P450 family /// locus:cyp-33C7	cyp-33C7 /// WBGene00018260	WBGene00018260	1.9141	7.60728e-06	0.000271817
189595_s_at	ASpartyl Protease /// aspartyl protease	asp-14 /// WBGene00019619	WBGene00019619	1.91611	6.74071e-07	4.44492e-05
183462_at	IG (immunoglobulin) and DB (Cys-rich) domains /// status:Partially_confirmed	igdb-3 /// WBGene00020691	WBGene00020691	1.91634	0.00130655	0.0105186
175095_at	hypothetical protein /// status:Confirmed	B0410.3 /// WBGene00015172	WBGene00015172	1.9243	0.000435565	0.0047718
193442_at	hypothetical protein /// locus:bus-18	bus-18 /// WBGene00044631	WBGene00044631	1.92431	0.00101198	0.0088157
172335_x_at	---	---	---	1.92675	0.0030892	0.0189868
185026_at	hypothetical protein /// status:Confirmed	B0238.12 /// WBGene00015076	WBGene00015076	1.92803	0.0012983	0.0104865
185802_at	hypothetical protein /// status:Confirmed	F59E11.5 /// WBGene00019111	WBGene00019111	1.93023	0.00432676	0.0241544
176402_at	LIPase Like /// locus:lipl-6	lipl-6 /// WBGene00021963	WBGene00021963	1.93046	0.00233511	0.0157164
192469_at	Putative steroid dehydrogenase 1 /// locus:stdh-1	stdh-1 /// WBGene00007363	WBGene00007363	1.93253	4.02912e-07	2.97288e-05
180448_s_at	hypothetical protein /// hypothetical protein /// status:Confirmed /// status:Partially_confirmed	T04C12.1 /// T04C12.11 /// WBGene00011427 /// WBGene00077693	WBGene00011427 /// WBGene00077693	1.93272	2.16972e-05	0.000602983
183367_at	hypothetical protein /// status:Partially_confirmed	M02D8.5 /// WBGene00019731	WBGene00019731	1.93287	1.74923e-06	8.81003e-05
186515_at	Serpentine Receptor, class X /// locus:srx-12	srx-12 /// WBGene00005903	WBGene00005903	1.93368	2.04359e-05	0.000578833
172578_x_at	hypothetical protein	Y43F8B.2	WBGene00012813	1.93566	3.28405e-05	0.000803715
188015_at	Pharyngeal Enhancer Binding	peb-1	WBGene00003968	1.94087	0.0118714	0.0487495
191445_at	UDP-GlucuronosylTransferase /// locus:ugt-44	ugt-44 /// WBGene00008486	WBGene00008486	1.94573	0.000622272	0.00624737
190602_at	hypothetical protein /// serine/threonine kinase	K04C1.5 /// WBGene00010555	WBGene00010555	1.95052	0.00958517	0.0421392
173731_s_at	hypothetical protein	M05D6.5	WBGene00010878	1.95187	9.21644e-08	9.25215e-06
183876_at	Infection Response Gene /// locus:irg-1	irg-1 /// WBGene00015574	WBGene00015574	1.95223	8.67973e-05	0.00156203
189770_at	Putative pyridoxamine 5'-phosphate oxidase /// PNP/PMP oxidase	F57B9.1 /// WBGene00018996	WBGene00018996	1.95316	8.04441e-07	5.16135e-05
174415_at	hypothetical protein /// status:Partially_confirmed	F53B3.5 /// WBGene00018743	WBGene00018743	1.95586	0.00174858	0.0128569
192745_at	SCP-Like extracellular protein /// locus:scl-3	scl-3 /// WBGene00009896	WBGene00009896	1.95745	1.23872e-05	0.000393959
192888_s_at	Fructose-bisphosphate aldolase 1 /// locus:aldo-1	aldo-1 /// WBGene00011474	WBGene00011474	1.95817	2.7796e-10	9.53917e-08
187373_s_at	status:Partially_confirmed /// hypothetical protein	WBGene00021671 /// Y48G1BM.6	WBGene00021671	1.95933	1.29651e-06	7.139e-05
181758_at	Serpentine receptor class epsilon-45 /// locus:sre-45	sre-45 /// WBGene00010071	WBGene00010071	1.95965	4.31771e-07	3.16996e-05
185579_at	hypothetical protein /// status:Confirmed	R09F10.8 /// WBGene00019989	WBGene00019989	1.96271	0.00263886	0.0170273
186220_at	hypothetical protein /// status:Confirmed	R03H10.2 /// WBGene00019855	WBGene00019855	1.96611	0.00843174	0.0386659
177368_at	hypothetical protein /// status:Confirmed	M60.2 /// WBGene00019779	WBGene00019779	1.96737	2.9022e-05	0.000735989
191004_at	Nuclear Hormone Receptor family	nhr-212	WBGene00020153	1.96851	1.03511e-06	6.17937e-05
172767_x_at	---	---	---	1.97021	0.0104438	0.0448018
185380_at	hypothetical protein	F08D12.3	WBGene00017247	1.97135	8.77883e-07	5.48936e-05
193653_s_at	Propionyl-CoA carboxylase alpha chain, mitochondrial /// locus:pcca-1	pcca-1 /// WBGene00017864	WBGene00017864	1.97275	1.26642e-06	7.04627e-05
182559_at	hypothetical protein /// status:Confirmed	C01G10.6 /// WBGene00007233	WBGene00007233	1.9746	9.7532e-07	5.92294e-05
189218_at	CYtochrome P450 family /// locus:cyp-14A4	cyp-14A4 /// WBGene00011009	WBGene00011009	1.97628	0.000724407	0.00691353
185954_at	status:Confirmed /// hypothetical protein	WBGene00013216 /// Y54G11A.7	WBGene00013216	1.97761	9.30807e-05	0.0016294
193165_at	RH (Rhesus) antigen Related /// locus:rhr-1	rhr-1 /// WBGene00004358	WBGene00004358	1.97927	1.00886e-07	9.92512e-06
178161_s_at	---	---	---	1.98249	3.52512e-07	2.68144e-05
172747_x_at	---	---	---	1.99034	0.0118594	0.0487217
187475_at	status:Confirmed /// hypothetical protein	WBGene00014213 /// ZK1073.1	WBGene00014213	1.99124	3.63737e-08	4.51895e-06
179685_at	Trans-Golgi Network protein homolog	tgn-38	WBGene00011742	1.99292	4.88082e-07	3.46865e-05
172656_x_at	hypothetical protein	Y71F9B.13	WBGene00022131	1.99494	0.000655234	0.00648664
175156_at	Protein yippee-like F37A8.5 /// status:Partially_confirmed	F37A8.5 /// WBGene00009503	WBGene00009503	1.99977	0.00360151	0.0211826
192672_s_at	Stress-induced protein 1 /// locus:sip-1	sip-1 /// WBGene00004798	WBGene00004798	2.0011	0.000621066	0.00624322
172136_x_at	---	---	---	2.00125	0.00427603	0.0239831
178918_at	Serine Rich Adhesion Protein-like	srap-1	WBGene00011522	2.00264	8.56857e-07	5.40367e-05
185594_at	hypothetical protein /// status:Partially_confirmed	C36C5.15 /// WBGene00016484	WBGene00016484	2.00421	0.000729578	0.00694156
182840_at	hypothetical protein /// status:Partially_confirmed	F53B3.5 /// WBGene00018743	WBGene00018743	2.00851	0.00155218	0.0118436
177976_at	hypothetical protein	C34D1.4	WBGene00007931	2.00958	4.53375e-05	0.000998573
172913_x_at	---	---	---	2.01249	0.00541065	0.0284753
172731_x_at	---	---	---	2.01442	0.00867422	0.0394422
184533_at	hypothetical protein /// status:Confirmed	C17H12.8 /// WBGene00015933	WBGene00015933	2.01985	0.000253789	0.00323695
175837_s_at	Eukaryotic elongation factor 2 kinase	efk-1	WBGene00001160	2.02382	3.25088e-05	0.000798222
178353_s_at	hypothetical protein /// status:Partially_confirmed	R04D3.3 /// WBGene00011011	WBGene00011011	2.03405	0.00502394	0.0269691
178039_at	SET (trithorax/polycomb) domain containing /// locus:set-10	set-10 /// WBGene00009370	WBGene00009370	2.03522	0.000274022	0.00343562
176680_at	hypothetical protein /// status:Confirmed	C45B2.2 /// WBGene00016659	WBGene00016659	2.03582	0.00021386	0.00287424
174360_at	CUTiclin-Like /// locus:cutl-16	cutl-16 /// WBGene00019426	WBGene00019426	2.03613	6.37383e-05	0.00126536
172748_x_at	---	---	---	2.03655	0.00296642	0.018428
173713_at	hypothetical protein	F59B10.4	WBGene00010320	2.03818	0.000333804	0.00397644
173326_s_at	hypothetical protein	Y43F8B.2	WBGene00012813	2.04063	2.26171e-05	0.000619827
193546_at	DeHydrogenases, Short chain /// locus:dhs-4	dhs-4 /// WBGene00000968	WBGene00000968	2.04148	3.51168e-05	0.000839243
180602_at	hypothetical protein /// status:Partially_confirmed	T20D4.7 /// WBGene00020613	WBGene00020613	2.0415	0.000777628	0.00726292
182108_at	hypothetical protein /// status:Confirmed	C16D9.1 /// WBGene00015857	WBGene00015857	2.047	3.15144e-07	2.47229e-05
175687_at	ATPase inhibitor mai-1, mitochondrial /// locus:mai-1	mai-1 /// WBGene00003124	WBGene00003124	2.04906	4.84648e-05	0.00104713
187069_at	status:Confirmed /// hypothetical protein	WBGene00013266 /// Y57A10A.26	WBGene00013266	2.05151	8.59061e-05	0.00155167
182318_s_at	hypothetical protein /// hypothetical protein /// locus:gei-12 /// status:Partially_confirmed	meg-3 /// meg-4 /// WBGene00001569 /// WBGene00016485	WBGene00001569 /// WBGene00016485	2.05382	0.00277714	0.0176638
181090_at	hypothetical protein /// status:Partially_confirmed	T16G12.8 /// WBGene00011809	WBGene00011809	2.05528	0.00677285	0.0333475
189970_s_at	Regulator of G protein Signaling /// Regulator of G protein Signaling /// locus:rgs-8.1 /// locus:rgs-8.2	rgs-8.1 /// rgs-8.2 /// WBGene00004351 /// WBGene00021988	WBGene00004351 /// WBGene00021988	2.05796	0.001502	0.0115563
175016_s_at	hypothetical protein /// status:Partially_confirmed	F44E2.4 /// WBGene00018418	WBGene00018418	2.05807	0.00651827	0.0323714
184982_s_at	Sulfhydryl oxidase /// status:Partially_confirmed	F56C11.3 /// WBGene00018955	WBGene00018955	2.05858	2.97276e-08	4.06193e-06
180406_at	Calcineurin-like EF-Hand Protein Family member /// status:Confirmed	chpf-2 /// WBGene00019108	WBGene00019108	2.05944	6.81796e-06	0.000254719
182871_at	hypothetical protein /// status:Confirmed	T01C8.2 /// WBGene00020143	WBGene00020143	2.06265	9.44486e-05	0.00164749
185743_at	status:Confirmed /// hypothetical protein	WBGene00012434 /// Y11D7A.10	WBGene00012434	2.06813	1.02476e-10	4.32068e-08
191695_at	Methylmalonyl-CoA Epimerase /// locus:mce-1	mce-1 /// WBGene00008415	WBGene00008415	2.06815	9.49403e-10	2.54733e-07
188421_at	Protein skinhead-1	skn-1	WBGene00004804	2.06916	0.000109814	0.00182056
172793_x_at	Cathepsin B-like cysteine proteinase 3 /// locus:cpr-3	cpr-3 /// WBGene00000783	WBGene00000783	2.0702	0.000509248	0.00538182
180474_at	Glycine Rich Secreted Protein /// locus:grsp-4	grsp-4 /// WBGene00017201	WBGene00017201	2.07084	0.000240026	0.00313014
176687_at	hypothetical protein /// status:Partially_confirmed	C45B2.3 /// WBGene00016660	WBGene00016660	2.07363	1.98906e-06	9.55426e-05
172766_x_at	---	---	---	2.07444	0.00539565	0.0284369
179698_at	hypothetical protein	F47B7.7	WBGene00018538	2.07615	0.00273759	0.0174941
172069_x_at	Cathepsin B-like cysteine proteinase 3 /// locus:cpr-3	cpr-3 /// WBGene00000783	WBGene00000783	2.07775	0.000453079	0.00493015
193118_at	hypothetical protein /// PDZ domain (Also known as DHR or GLGF).	T19B10.5 /// WBGene00011833	WBGene00011833	2.0779	9.14201e-05	0.00161567
194050_s_at	---	---	---	2.0806	1.09667e-05	0.000358837
175229_at	hypothetical protein	C08F11.13	WBGene00007460	2.08389	9.24959e-06	0.000311634
176044_at	hypothetical protein /// locus:hpo-6	hpo-6 /// WBGene00021518	WBGene00021518	2.08537	0.00014892	0.00223107
189667_at	Probable cytochrome P450 CYP36A1 /// locus:cyp-36A1	cyp-36A1 /// WBGene00007913	WBGene00007913	2.08773	5.56496e-05	0.0011632
179062_s_at	hypothetical protein /// status:Confirmed	F14D7.2 /// WBGene00008789	WBGene00008789	2.0961	0.0111872	0.0468174
181958_at	hypothetical protein	T06D4.1	WBGene00020290	2.09639	0.00324319	0.0197197
190564_at	TransThyretin-Related family domain /// locus:ttr-28	ttr-28 /// WBGene00011285	WBGene00011285	2.09686	0.000278857	0.00347264
192737_at	SCP-Like extracellular protein /// locus:scl-2	scl-2 /// WBGene00009895	WBGene00009895	2.09712	7.53451e-06	0.000270527
172765_x_at	---	---	---	2.09981	0.00701107	0.0340896
188528_at	hypothetical protein	H19M22.3	WBGene00019212	2.10004	0.00847825	0.038843
177375_at	hypothetical protein /// status:Confirmed	M60.2 /// WBGene00019779	WBGene00019779	2.10086	2.70389e-05	0.000696356
177762_at	AntiBacterial Factor related /// locus:abf-5	abf-5 /// WBGene00000016	WBGene00000016	2.1138	9.72786e-06	0.000324049
185519_at	Sperm activation Without Mating	swm-1	WBGene00023417	2.11492	9.17379e-08	9.25215e-06
188356_at	COLlagen /// locus:col-98	col-98 /// WBGene00000673	WBGene00000673	2.11556	0.000857974	0.0078494
183555_at	hypothetical protein /// locus:tag-244	tag-244 /// WBGene00044073	WBGene00044073	2.11726	5.28815e-08	6.14465e-06
182712_at	PHAryngeal gland Toxin-related /// locus:phat-3	phat-3 /// WBGene00016782	WBGene00016782	2.11932	7.41599e-06	0.00026955
177060_s_at	C-type LECtin /// locus:clec-72	clec-72 /// WBGene00021583	WBGene00021583	2.12039	0.00173627	0.0128046
190307_s_at	Histone H4 /// Histone H4 /// Histone H4 /// Histone H4 /// Histone H4 /// Histone H4 /// Histone H4 /// Histone H4 /// Histone H4 /// Histone H4 /// Histone H4 /// Histone H4 /// Histone H4 /// Histone H4 /// Histone H4 /// Histone H4 /// locus:his-1 /// locus:his-5 /// locus:his-10 /// locus:his-14 /// locus:his-18 /// locus:his-26 /// locus:his-28 /// locus:his-31 /// locus:his-37 /// locus:hi…	his-1 /// his-10 /// his-14 /// his-18 /// his-26 /// his-28 /// his-31 /// his-37 /// his-38 /// his-46 /// his-5 /// his-50 /// his-56 /// his-60 /// his-64 /// his-67 /// WBGene00001875 /// WBGene00001879 /// WBGene00001884 /// WBGene00001888 /// WBGene00001892 /// WBGene00001900 /// WBGene00001902 /// WBGene00001905 /// WBGene00001911 /// WBGene00001912 /// WBGene00001920 /// WBGene00001924 /…	WBGene00001884 /// WBGene00001888 /// WBGene00001900	2.12824	3.90086e-05	0.000903686
176600_s_at	ATPase inhibitor mai-1, mitochondrial /// locus:mai-1	mai-1 /// WBGene00003124	WBGene00003124	2.12986	5.98487e-08	6.52285e-06
187602_at	hypothetical protein /// status:Partially_confirmed	C45G9.12 /// WBGene00016683	WBGene00016683	2.13014	0.000286805	0.00354469
179266_at	hypothetical protein /// status:Confirmed	F15D4.5 /// WBGene00008862	WBGene00008862	2.13028	8.32776e-06	0.000287575
183677_at	hypothetical protein /// status:Partially_confirmed	C16E9.1 /// WBGene00015865	WBGene00015865	2.13044	0.00618258	0.0312773
193164_at	hypothetical protein	C37E2.2	WBGene00007994	2.1314	0.00643476	0.0321236
182843_at	status:Confirmed /// hypothetical protein	WBGene00012850 /// Y44A6C.1	WBGene00012850	2.13366	0.000651484	0.00646498
184534_s_at	hypothetical protein /// status:Confirmed	C17H12.8 /// WBGene00015933	WBGene00015933	2.13412	0.000353562	0.00412723
192671_at	Stress-induced protein 1 /// locus:sip-1	sip-1 /// WBGene00004798	WBGene00004798	2.13668	0.000266804	0.00336226
175035_at	hypothetical protein	H19M22.3	WBGene00019212	2.13688	0.0110771	0.0465841
182182_at	hypothetical protein /// status:Confirmed	T28F2.2 /// WBGene00020901	WBGene00020901	2.13733	2.72862e-07	2.26214e-05
191873_at	CaDmium Responsive	cdr-7	WBGene00010472	2.14238	6.65845e-06	0.000251301
181034_at	status:Partially_confirmed /// hypothetical protein	WBGene00021178 /// Y9C9A.8	WBGene00021178	2.14314	7.05278e-05	0.00134669
192338_at	Heat Shock Protein /// locus:hsp-12.3	hsp-12.3 /// WBGene00002012	WBGene00002012	2.14401	3.2251e-05	0.000794535
176826_at	Catechol-O-MethylTransferase family /// status:Confirmed	comt-3 /// WBGene00021487	WBGene00021487	2.14659	2.40672e-08	3.48194e-06
177468_at	status:Partially_confirmed /// hypothetical protein	WBGene00014135 /// ZK896.4	WBGene00014135	2.14742	6.73599e-06	0.000252972
186525_at	hypothetical protein /// status:Confirmed	VF13D12L.3 /// WBGene00012149	WBGene00012149	2.14959	2.45552e-07	2.06851e-05
172193_at	hypothetical protein /// status:Confirmed	T12D8.5 /// WBGene00011733	WBGene00011733	2.15032	6.16542e-05	0.00124805
191382_at	Glutathione S-Transferase /// locus:gst-38	gst-38 /// WBGene00001786	WBGene00001786	2.15171	2.29326e-05	0.000623233
178128_at	hypothetical protein /// status:Confirmed	F01D5.3 /// WBGene00008494	WBGene00008494	2.15312	1.93673e-06	9.46365e-05
183074_at	hypothetical protein /// status:Partially_confirmed	W06D11.3 /// WBGene00012301	WBGene00012301	2.15343	0.00598511	0.0305192
186628_at	Nuclear Hormone Receptor family /// locus:nhr-234	nhr-234 /// WBGene00012596	WBGene00012596	2.15436	0.00394773	0.0225888
180663_s_at	hypothetical protein /// hypothetical protein /// status:Partially_confirmed /// status:Partially_confirmed	T20D4.3 /// T20D4.4 /// WBGene00020609 /// WBGene00020610	WBGene00020609 /// WBGene00020610	2.15855	3.75272e-07	2.83994e-05
175310_s_at	status:Confirmed /// hypothetical protein	WBGene00014213 /// ZK1073.1	WBGene00014213	2.15906	3.82248e-05	0.000891125
174007_s_at	Kynurenine 3-monooxygenase /// Monooxygenase	kmo-1 /// WBGene00011089	WBGene00011089	2.16293	4.68842e-06	0.000189375
178654_s_at	hypothetical protein /// status:Confirmed	W04A8.4 /// WBGene00012239	WBGene00012239	2.16735	1.36618e-06	7.41199e-05
185690_at	hypothetical protein /// status:Confirmed	C25E10.8 /// WBGene00016097	WBGene00016097	2.16991	1.10806e-10	4.54212e-08
190895_at	UDP-GlucuronosylTransferase /// locus:ugt-2	ugt-2 /// WBGene00007073	WBGene00007073	2.17051	0.000129356	0.00201149
184370_at	hypothetical protein	Y39D8A.1	WBGene00021448	2.17151	1.06716e-05	0.000350735
175015_at	hypothetical protein /// status:Partially_confirmed	F44E2.4 /// WBGene00018418	WBGene00018418	2.17155	0.00390514	0.0224321
185313_at	status:Confirmed /// Phospholipase A2-like protein Y52B11A.8	WBGene00013127 /// Y52B11A.8	WBGene00013127	2.17279	0.00486966	0.0263457
172232_x_at	Nematode Specific Peptide family, group A /// locus:nspa-9	nspa-9 /// WBGene00043187	WBGene00043187	2.1728	0.000638751	0.00636463
174285_s_at	hypothetical protein	F54D5.5	WBGene00010051	2.17425	0.00217512	0.0149851
181870_at	COLlagen /// locus:col-103	col-103 /// WBGene00000677	WBGene00000677	2.17446	0.000263748	0.0033323
192404_at	SCP-Like extracellular protein /// locus:scl-5	scl-5 /// WBGene00008027	WBGene00008027	2.181	0.00576549	0.0297798
185341_s_at	BiCaudal C (Drosophila) homolog /// locus:bcc-1	bcc-1 /// WBGene00000246	WBGene00000246	2.18141	0.000323573	0.0039011
186413_at	hypothetical protein	H20E11.1	WBGene00019213	2.18243	5.87826e-05	0.00121038
174697_at	hypothetical protein /// status:Confirmed	F35D2.3 /// WBGene00018041	WBGene00018041	2.18339	0.007317	0.0350801
191541_at	CaDmium Responsive /// locus:cdr-2	cdr-2 /// WBGene00008296	WBGene00008296	2.18822	1.61558e-06	8.30697e-05
173682_at	hypothetical protein	M01H9.3	WBGene00019719	2.19386	5.12758e-09	9.57816e-07
183194_s_at	hypothetical protein /// status:Confirmed	F08F3.6 /// WBGene00017263	WBGene00017263	2.19936	0.00970951	0.0425045
192259_s_at	Innexin-3 /// locus:inx-3	inx-3 /// WBGene00002125	WBGene00002125	2.2017	0.000633233	0.00632246
187282_at	hypothetical protein /// status:Confirmed	F22B7.9 /// WBGene00017698	WBGene00017698	2.20178	1.51063e-05	0.000454944
190153_s_at	Alanine--glyoxylate aminotransferase 2-like	T01B11.2	WBGene00020139	2.2018	1.26548e-08	2.14652e-06
187454_at	status:Partially_confirmed /// hypothetical protein	WBGene00021928 /// Y55F3AM.11	WBGene00021928	2.20348	0.000319428	0.0038606
174587_at	hypothetical protein /// locus:ham-1	ham-1 /// WBGene00001820	WBGene00001820	2.22054	2.0158e-07	1.74998e-05
178497_at	hypothetical protein /// status:Confirmed	C13G3.1 /// WBGene00007553	WBGene00007553	2.23464	4.15139e-09	8.06078e-07
179369_s_at	hypothetical protein	C18D4.6	WBGene00007675	2.23542	1.13455e-06	6.54004e-05
189961_at	Nuclear hormone receptor family member nhr-90 /// locus:nhr-90	nhr-90 /// WBGene00003680	WBGene00003680	2.23823	1.64307e-07	1.4695e-05
173928_at	MAF (MusculoAponeurotic Fibrosarcoma) transcription factor homolog /// locus:maf-1	maf-1 /// WBGene00077521	WBGene00077521	2.24184	0.000109768	0.00182056
179650_at	hypothetical protein	K08D8.4	WBGene00010658	2.24552	0.000216564	0.00288953
189584_s_at	hypothetical protein	F41E6.5	WBGene00018286	2.25207	3.64408e-08	4.51895e-06
191840_s_at	hypothetical protein /// glycine C-acetyltransferase	T25B9.1 /// WBGene00012007	WBGene00012007	2.25542	6.62539e-05	0.00130316
182846_s_at	hypothetical protein	M01H9.3	WBGene00019719	2.26524	1.64263e-07	1.4695e-05
184860_at	hypothetical protein /// status:Partially_confirmed	C40A11.8 /// WBGene00016551	WBGene00016551	2.26567	6.61559e-07	4.39756e-05
180013_at	F-box A protein /// locus:fbxa-51	fbxa-51 /// WBGene00020448	WBGene00020448	2.26869	1.48459e-05	0.000449858
171810_x_at	NCAM (neural cell adhesion molecule) homolog	ncam-1	WBGene00017184	2.27046	3.1506e-05	0.000784036
181835_at	hypothetical protein /// status:Partially_confirmed	F55G11.7 /// WBGene00010127	WBGene00010127	2.27363	2.80305e-06	0.000123109
172434_at	hypothetical protein /// status:Partially_confirmed	F53B3.5 /// WBGene00018743	WBGene00018743	2.2765	0.001014	0.00882287
182283_at	hypothetical protein /// status:Confirmed	F18E9.3 /// WBGene00017569	WBGene00017569	2.2897	0.000651889	0.00646498
180205_at	Major sperm protein /// status:Partially_confirmed	F57A10.2 /// WBGene00010184	WBGene00010184	2.29274	8.54283e-06	0.000293177
185708_s_at	hypothetical protein /// status:Partially_confirmed /// status:Predicted	F56A4.10 /// WBGene00018918 /// WBGene00021223	WBGene00018918	2.29805	3.883e-08	4.7751e-06
192972_at	L-lactate dehydrogenase /// locus:ldh-1	ldh-1 /// WBGene00002262	WBGene00002262	2.30115	6.71373e-09	1.20822e-06
175122_at	hypothetical protein /// status:Confirmed	C16D9.1 /// WBGene00015857	WBGene00015857	2.30465	6.33405e-07	4.22947e-05
184313_s_at	hypothetical protein /// status:Partially_confirmed	K11H12.4 /// WBGene00019660	WBGene00019660	2.31017	0.00639871	0.0320521
187183_s_at	hypothetical protein	F59B10.4	WBGene00010320	2.31724	3.93601e-05	0.000910401
191616_at	Bestrophin homolog 14 /// Putative membrane protein	best-14 /// WBGene00009340	WBGene00009340	2.31809	9.41756e-05	0.00164467
183652_at	Fatty Acid/Retinol binding protein	far-7	WBGene00001391	2.31917	0.00338185	0.0203282
191782_s_at	Na/Ca eXchangers	ncx-4	WBGene00003569	2.32649	4.29058e-05	0.000965181
172762_x_at	---	---	---	2.34685	0.00316879	0.0193871
173404_s_at	hypothetical protein /// status:Confirmed	R186.1 /// WBGene00011305	WBGene00011305	2.35235	1.65573e-05	0.00049162
182933_at	hypothetical protein /// status:Confirmed	C24B5.4 /// WBGene00016046	WBGene00016046	2.35847	1.23324e-06	6.94613e-05
186180_at	hypothetical protein /// status:Partially_confirmed	E02C12.6 /// WBGene00017092	WBGene00017092	2.36932	0.000613311	0.00619056
183492_at	status:Partially_confirmed /// hypothetical protein	WBGene00012648 /// Y39A1A.9	WBGene00012648	2.37101	0.00248914	0.0163617
183028_s_at	LYSozyme /// locus:lys-2	lys-2 /// WBGene00003091	WBGene00003091	2.38406	4.76916e-07	3.4229e-05
177486_s_at	hypothetical protein	F31C3.6	WBGene00009288	2.38934	1.75755e-06	8.81036e-05
193319_at	Leucine-rich repeat-containing protein let-4 /// locus:let-4	let-4 /// WBGene00002282	WBGene00002282	2.39212	0.00427093	0.0239642
178944_at	hypothetical protein /// status:Confirmed	F45D3.2 /// WBGene00009722	WBGene00009722	2.39489	0.000337549	0.00400956
193289_at	Acidic leucine-rich nuclear phosphoprotein 32-related protein 1 /// Leucine Rich Repeat (2 copies) (2 domains)	F33H2.3 /// WBGene00009367	WBGene00009367	2.39562	5.51973e-10	1.59715e-07
192277_at	GAlactosidase/N-Acetylgalactosaminidase /// locus:gana-1	gana-1 /// WBGene00011095	WBGene00011095	2.39875	2.20942e-05	0.00060829
188170_at	PaTched Related family /// locus:ptr-10	ptr-10 /// WBGene00004224	WBGene00004224	2.41021	0.00410651	0.023236
179425_at	hypothetical protein /// status:Partially_confirmed	C38D9.2 /// WBGene00008010	WBGene00008010	2.42833	2.40125e-06	0.000110047
180369_at	hypothetical protein /// status:Confirmed	C17E7.4 /// WBGene00015899	WBGene00015899	2.43797	0.000914374	0.00817781
192266_s_at	Heat Shock Protein /// locus:hsp-70	hsp-70 /// WBGene00002026	WBGene00002026	2.43808	0.0096835	0.0424158
175272_at	hypothetical protein /// status:Confirmed	F45D3.2 /// WBGene00009722	WBGene00009722	2.43882	0.000108008	0.00180625
181644_at	hypothetical protein /// status:Confirmed	T21C9.13 /// WBGene00011898	WBGene00011898	2.4412	0.00566518	0.0294265
178552_at	hypothetical protein /// status:Partially_confirmed	C33B4.2 /// WBGene00007891	WBGene00007891	2.44811	0.00798365	0.0371186
184400_at	hypothetical protein /// status:Partially_confirmed	F22H10.2 /// WBGene00017726	WBGene00017726	2.44831	0.000307363	0.00375475
185474_at	hypothetical protein /// status:Confirmed	T05B11.1 /// WBGene00020245	WBGene00020245	2.44956	1.85106e-05	0.000536661
179758_at	Sugar transporter SWEET1 /// locus:swt-1	swt-1 /// WBGene00019300	WBGene00019300	2.45466	1.40826e-05	0.000432951
192142_at	hypothetical protein /// Sugar (and other) transporters	C44C10.3 /// WBGene00008084	WBGene00008084	2.4574	0.000142144	0.00215283
176304_at	status:Confirmed /// hypothetical protein	WBGene00021796 /// Y52E8A.3	WBGene00021796	2.46015	3.49941e-08	4.50749e-06
192869_at	hypothetical protein /// Zinc finger, C3HC4 type (RING finger)	T01G5.7 /// WBGene00011342	WBGene00011342	2.47676	0.00233206	0.0157142
182723_at	hypothetical protein /// status:Confirmed	E04F6.6 /// WBGene00017126	WBGene00017126	2.48185	0.00349905	0.0207956
173200_s_at	Innexin-2 /// locus:inx-2	inx-2 /// WBGene00002124	WBGene00002124	2.48466	0.00271698	0.0174021
186666_at	status:Partially_confirmed /// hypothetical protein	WBGene00013662 /// Y105C5B.25	WBGene00013662	2.48571	1.23232e-07	1.16572e-05
191333_at	TransThyretin-Related family domain /// locus:ttr-26	ttr-26 /// WBGene00013079	WBGene00013079	2.48689	5.74028e-05	0.00118807
180204_at	hypothetical protein	F35E12.9	WBGene00009433	2.5054	6.2234e-05	0.00125365
185842_at	hypothetical protein /// status:Partially_confirmed	F54B11.10 /// WBGene00010033	WBGene00010033	2.50747	0.00396371	0.0226526
189980_at	Nuclear Hormone Receptor family	nhr-115	WBGene00003705	2.50811	9.21285e-07	5.68844e-05
191407_s_at	hypothetical protein	F21D5.3	WBGene00009008	2.51383	3.5432e-08	4.50749e-06
173943_s_at	M-phase inducer phosphatase cdc-25.3 /// locus:cdc-25.3	cdc-25.3 /// WBGene00000388	WBGene00000388	2.51407	0.000306146	0.00374299
190651_at	UDP-glucuronosyltransferase /// locus:ugt-61	ugt-61 /// WBGene00018206	WBGene00018206	2.52456	3.86575e-07	2.89577e-05
179273_at	hypothetical protein /// status:Partially_confirmed	C04B4.2 /// WBGene00007290	WBGene00007290	2.55483	0.0043121	0.0241152
186270_s_at	Beta-Carotene 15,15'-MonoOxygenase /// locus:bcmo-2	bcmo-2 /// WBGene00018755	WBGene00018755	2.57208	1.91888e-05	0.000549713
177059_at	C-type LECtin /// locus:clec-72	clec-72 /// WBGene00021583	WBGene00021583	2.58752	0.00141498	0.0110489
178625_s_at	hypothetical protein /// status:Confirmed	F14H3.6 /// WBGene00008825	WBGene00008825	2.60113	0.00964568	0.0423192
175398_s_at	DeHydrogenases, Short chain /// locus:dhs-4	dhs-4 /// WBGene00000968	WBGene00000968	2.60666	0.000240536	0.00313014
184546_s_at	hypothetical protein /// status:Confirmed	C34F11.8 /// WBGene00016417	WBGene00016417	2.61166	0.000175479	0.00252649
193058_at	hypothetical protein	let-653	WBGene00002827	2.61201	0.000693492	0.00676187
175724_s_at	Innexin-3 /// locus:inx-3	inx-3 /// WBGene00002125	WBGene00002125	2.61275	0.000233221	0.00306295
174109_at	---	---	---	2.61877	0.000334846	0.00398492
187992_at	SKp1 Related (ubiquitin ligase complex component) /// locus:skr-5	skr-5 /// WBGene00004811	WBGene00004811	2.6249	5.2514e-07	3.67274e-05
180998_at	hypothetical protein /// status:Partially_confirmed	B0294.1 /// WBGene00015117	WBGene00015117	2.63943	1.84365e-06	9.06889e-05
185673_s_at	hypothetical protein /// status:Predicted /// status:Predicted /// hypothetical protein	F56A4.12 /// WBGene00018920 /// WBGene00021226 /// Y19D10A.11	WBGene00018920 /// WBGene00021226	2.64045	3.44716e-07	2.63573e-05
183942_s_at	hypothetical protein /// status:Partially_confirmed	T14B4.5 /// WBGene00020501	WBGene00020501	2.64179	0.000242673	0.00314452
192485_at	hypothetical protein /// Toxocara surface glycoprotein like	F15A4.6 /// WBGene00008841	WBGene00008841	2.64377	5.86254e-06	0.000228812
190002_at	Putative glucosylceramidase 2 /// glucosylceramidase	gba-2 /// WBGene00016340	WBGene00016340	2.64513	1.208e-06	6.83001e-05
192808_at	3-hydroxyanthranilate 3,4-dioxygenase /// locus:haao-1	haao-1 /// WBGene00010595	WBGene00010595	2.64678	6.45167e-06	0.00024665
188800_at	hypothetical protein /// dehydrogenase	DC2.5 /// WBGene00017082	WBGene00017082	2.6489	3.23167e-06	0.000138633
183055_at	status:Confirmed /// hypothetical protein	WBGene00013516 /// Y73F4A.3	WBGene00013516	2.65669	0.00317896	0.0194413
178843_at	hypothetical protein /// status:Confirmed	F08G5.6 /// WBGene00008584	WBGene00008584	2.65888	5.07577e-06	0.000201895
176675_at	hypothetical protein /// status:Confirmed	F43H9.4 /// WBGene00018400	WBGene00018400	2.65964	3.28587e-08	4.32941e-06
186995_at	LiPocalin-Related protein /// locus:lpr-1	lpr-1 /// WBGene00002393	WBGene00002393	2.68449	0.0080798	0.0374279
189258_at	SULfate Permease family	sulp-7	WBGene00012259	2.69659	3.06575e-07	2.43232e-05
183125_at	hypothetical protein	F25E5.8	WBGene00017789	2.69903	8.00308e-06	0.000279488
187851_at	Serpentine Receptor, class SX	srsx-34	WBGene00016093	2.70087	8.34062e-06	0.000287575
190598_at	TetraSPanin family	tsp-10	WBGene00006636	2.70886	4.00966e-06	0.000168098
179632_s_at	hypothetical protein /// status:Confirmed	F45D3.3 /// WBGene00009723	WBGene00009723	2.72132	6.34419e-05	0.00126536
175750_s_at	hypothetical protein /// status:Confirmed	C31B8.8 /// WBGene00016283	WBGene00016283	2.72709	1.67211e-05	0.000493506
177253_at	hypothetical protein /// status:Confirmed	R186.1 /// WBGene00011305	WBGene00011305	2.72798	1.6148e-08	2.67747e-06
178459_s_at	---	---	---	2.73673	4.39282e-10	1.37925e-07
185101_at	hypothetical protein /// status:Confirmed	T28A11.6 /// WBGene00020873	WBGene00020873	2.75223	1.24531e-05	0.000395206
184714_s_at	status:Confirmed /// hypothetical protein	WBGene00021818 /// Y53G8B.2	WBGene00021818	2.75403	1.09379e-09	2.88232e-07
185367_at	hypothetical protein /// status:Partially_confirmed	C04E12.4 /// WBGene00015434	WBGene00015434	2.75649	1.54166e-07	1.39571e-05
180813_s_at	hypothetical protein /// status:Predicted /// status:Predicted /// hypothetical protein	C01B4.7 /// WBGene00015271 /// WBGene00021219 /// Y19D10A.4	WBGene00015271 /// WBGene00021219	2.78245	2.86681e-08	3.95378e-06
177598_at	hypothetical protein /// status:Confirmed	T26C5.4 /// WBGene00012034	WBGene00012034	2.78395	4.12844e-06	0.000171615
175278_at	ncRNA	F46A8.13	WBGene00219950	2.79295	5.13017e-08	6.05645e-06
187973_s_at	Hypoxia-inducible factor prolyl hydroxylase	egl-9	WBGene00001178	2.79523	6.01146e-08	6.52285e-06
174029_at	Pharyngeal Enhancer Binding	peb-1	WBGene00003968	2.79634	0.00322147	0.0196353
190830_at	TransThyretin-Related family domain /// locus:ttr-23	ttr-23 /// WBGene00011894	WBGene00011894	2.80045	2.76846e-09	5.83629e-07
181132_s_at	hypothetical protein /// status:Confirmed	F49F1.7 /// WBGene00018647	WBGene00018647	2.80279	4.77821e-07	3.4229e-05
185368_at	hypothetical protein /// status:Partially_confirmed	W10G11.3 /// WBGene00021136	WBGene00021136	2.80955	0.0034879	0.0207376
185425_at	C-type LECtin /// locus:clec-4	clec-4 /// WBGene00012583	WBGene00012583	2.81517	1.77124e-06	8.83047e-05
175253_s_at	hypothetical protein /// status:Predicted /// status:Predicted /// hypothetical protein	C01B4.7 /// WBGene00015271 /// WBGene00021219 /// Y19D10A.4	WBGene00015271 /// WBGene00021219	2.82803	1.53606e-07	1.39571e-05
193462_at	G Protein, Alpha subunit	gpa-1	WBGene00001663	2.83852	0.000159363	0.00233768
181480_at	hypothetical protein /// status:Confirmed	C15F1.2 /// WBGene00015795	WBGene00015795	2.8423	0.00759744	0.0359884
192636_at	hypothetical protein	F37H8.3	WBGene00009512	2.84398	2.50446e-10	8.79957e-08
181501_at	O-ACyltransferase homolog /// locus:oac-54	oac-54 /// WBGene00012323	WBGene00012323	2.88804	3.68255e-05	0.000869491
189560_at	hypothetical protein /// transport protein	C46C2.2 /// WBGene00008110	WBGene00008110	2.90171	3.26564e-08	4.32941e-06
186811_s_at	status:Confirmed /// Probable phytanoyl-CoA dioxygenase	WBGene00014000 /// ZK550.6	WBGene00014000	2.90548	1.90425e-09	4.39076e-07
174965_s_at	hypothetical protein /// locus:meg-1	meg-1 /// WBGene00010492	WBGene00010492	2.90781	0.00350288	0.0208099
188200_at	Cuticle collagen dpy-10	dpy-10	WBGene00001072	2.91742	0.00486752	0.0263457
181817_s_at	hypothetical protein /// status:Confirmed	C32E8.9 /// WBGene00016325	WBGene00016325	2.92237	7.37312e-12	4.73064e-09
181745_at	FiBrilliN homolog /// locus:fbn-1	fbn-1 /// WBGene00022816	WBGene00022816	2.92317	8.31674e-05	0.00151893
189769_at	hypothetical protein	ZC21.3	WBGene00022505	2.92914	4.22706e-05	0.00095633
173271_s_at	Leucine-rich repeat-containing protein let-4 /// locus:let-4	let-4 /// WBGene00002282	WBGene00002282	2.93451	0.00746021	0.0355358
191406_at	hypothetical protein	F21D5.3	WBGene00009008	2.9666	1.54877e-06	8.08089e-05
185275_at	Heme Responsive Gene /// locus:cdr-5	hrg-2 /// WBGene00010473	WBGene00010473	2.97338	6.78659e-05	0.00132317
184448_at	hypothetical protein /// hypothetical protein /// status:Confirmed /// status:Confirmed	F41G3.10 /// F41G3.20 /// WBGene00018303 /// WBGene00044315	WBGene00018303 /// WBGene00044315	2.98038	1.86404e-06	9.13871e-05
189819_s_at	glucose transporter /// hypothetical protein	WBGene00014097 /// ZK829.9	WBGene00014097	2.99518	6.76652e-05	0.00132317
178695_at	hypothetical protein /// zinc finger protein	F53B3.6 /// WBGene00018744	WBGene00018744	2.99958	0.00368976	0.0215828
176652_s_at	Aldose 1-epimerase /// aldose 1-epimerase /// status:Predicted /// Aldose 1-epimerase	C01B4.6 /// WBGene00015270 /// WBGene00044734 /// Y19D10A.16	WBGene00015270 /// WBGene00044734	3.00329	1.28405e-07	1.20023e-05
175126_s_at	hypothetical protein /// status:Confirmed	K08D8.5 /// WBGene00010659	WBGene00010659	3.03181	2.02811e-07	1.75022e-05
178775_at	hypothetical protein /// status:Confirmed	C01G6.3 /// WBGene00007225	WBGene00007225	3.03719	0.00555872	0.0290474
184162_at	Cuticle collagen dpy-2 /// locus:dpy-2	dpy-2 /// WBGene00001064	WBGene00001064	3.04155	0.0109645	0.0462557
186041_at	hypothetical protein /// status:Confirmed	T25G12.3 /// WBGene00020811	WBGene00020811	3.0466	0.000363043	0.00420189
186072_s_at	hypothetical protein /// status:Confirmed	R08F11.4 /// WBGene00019968	WBGene00019968	3.08468	5.92949e-08	6.52285e-06
183900_at	hypothetical protein /// status:Confirmed	T12B3.2 /// WBGene00020445	WBGene00020445	3.09596	0.000241774	0.00313794
190317_at	hypothetical protein /// Zinc finger, C2H2 type	F10B5.3 /// WBGene00008640	WBGene00008640	3.09611	0.00165273	0.0123428
185117_at	hypothetical protein /// status:Confirmed	C44E12.1 /// WBGene00016657	WBGene00016657	3.09703	4.51133e-07	3.28783e-05
184624_s_at	hypothetical protein	C25H3.10	WBGene00016119	3.13068	1.45807e-07	1.34479e-05
178900_s_at	hypothetical protein	F45D3.4	WBGene00009724	3.13524	0.000209722	0.00283502
188441_at	ASpartyl Protease /// protease	asp-12 /// WBGene00017678	WBGene00017678	3.13587	0.00017775	0.0025368
178347_at	hypothetical protein	F33H2.8	WBGene00009371	3.13887	0.00174273	0.0128395
178448_at	hypothetical protein /// status:Partially_confirmed	C03D6.1 /// WBGene00007275	WBGene00007275	3.14004	1.67869e-09	3.99553e-07
178006_at	hypothetical protein /// status:Confirmed	F25D1.3 /// WBGene00009108	WBGene00009108	3.14518	0.000572085	0.005879
190134_s_at	COLlagen /// locus:col-41	col-41 /// WBGene00000618	WBGene00000618	3.14733	3.73658e-05	0.000875246
190693_at	UDP-GlucuronosylTransferase /// locus:ugt-19	ugt-19 /// WBGene00019515	WBGene00019515	3.1546	1.19238e-07	1.14259e-05
188444_at	Heat shock protein Hsp-16.41 /// locus:hsp-16.41	hsp-16.41 /// WBGene00002018	WBGene00002018	3.15466	0.00033001	0.00394966
178927_at	hypothetical protein /// status:Confirmed	K08D8.5 /// WBGene00010659	WBGene00010659	3.16358	2.01598e-07	1.74998e-05
178635_at	SCRaMblase (phospholipid scramblase) /// locus:scrm-4	scrm-4 /// WBGene00008681	WBGene00008681	3.18638	2.14346e-10	7.88905e-08
188345_s_at	COLlagen /// locus:col-128	col-128 /// WBGene00000702	WBGene00000702	3.20062	0.00588588	0.030219
184579_at	hypothetical protein /// status:Partially_confirmed	C04E12.4 /// WBGene00015434	WBGene00015434	3.20612	8.51805e-08	8.79025e-06
184352_at	hypothetical protein /// status:Partially_confirmed	C17H12.6 /// WBGene00015932	WBGene00015932	3.22422	8.23263e-07	5.25925e-05
192432_at	SCP-Like extracellular protein /// locus:scl-6	scl-6 /// WBGene00008028	WBGene00008028	3.23597	1.76112e-08	2.77079e-06
177187_at	C-type LECtin /// locus:clec-76	clec-76 /// WBGene00021587	WBGene00021587	3.23778	3.93249e-06	0.000165804
190139_s_at	C-type LECtin /// locus:clec-17	clec-17 /// WBGene00008477	WBGene00008477	3.25385	6.7772e-07	4.44492e-05
177183_s_at	ACid Phosphatase family /// locus:acp-6	acp-6 /// WBGene00022245	WBGene00022245	3.27383	0.00027608	0.0034497
182106_at	hypothetical protein /// status:Partially_confirmed	C34H4.1 /// WBGene00016424	WBGene00016424	3.29441	5.68521e-08	6.45357e-06
173550_at	hypothetical protein	F45D3.4	WBGene00009724	3.32097	0.000127499	0.00199596
189971_at	Enoyl-CoA Hydratase /// locus:ech-9	ech-9 /// WBGene00001158	WBGene00001158	3.32983	1.89934e-05	0.000547432
178085_at	Serpentine Receptor, class X	srx-125	WBGene00006016	3.33149	5.13014e-08	6.05645e-06
188431_s_at	NIP3 homolog	dct-1	WBGene00015776	3.33926	8.9446e-08	9.16632e-06
186143_at	hypothetical protein	H20E11.3	WBGene00019215	3.345	1.33939e-10	5.20141e-08
187540_at	status:Confirmed /// hypothetical protein	WBGene00022674 /// ZK177.9	WBGene00022674	3.34639	2.96954e-07	2.39233e-05
180727_at	hypothetical protein /// status:Confirmed	F49F1.5 /// WBGene00018645	WBGene00018645	3.34882	2.95392e-05	0.000742605
190077_at	Nuclear Hormone Receptor family /// locus:nhr-161	nhr-161 /// WBGene00016364	WBGene00016364	3.35121	3.08414e-08	4.1375e-06
193914_at	Gamma Butyrobetaine Hydroxylase /// locus:gbh-2	gbh-2 /// WBGene00001523	WBGene00001523	3.36723	4.50433e-09	8.63248e-07
176755_at	hypothetical protein /// status:Partially_confirmed	T22F7.4 /// WBGene00020703	WBGene00020703	3.37809	2.69046e-07	2.24311e-05
188282_at	Heat Shock Protein /// locus:hsp-16.2	hsp-16.2 /// WBGene00002016	WBGene00002016	3.38717	0.00226153	0.0154007
178017_s_at	hypothetical protein /// status:Confirmed	F01D5.1 /// WBGene00008492	WBGene00008492	3.41773	9.16422e-09	1.59101e-06
181694_at	hypothetical protein	F48D6.4	WBGene00018602	3.4185	1.15943e-06	6.63167e-05
184098_s_at	status:Confirmed /// DOMON domain-containing protein Y73F4A.2	WBGene00013515 /// Y73F4A.2	WBGene00013515	3.42564	0.00280453	0.0177906
174552_s_at	plant Late Embryo Abundant (LEA) related	lea-1	WBGene00002263	3.4283	5.21794e-07	3.66671e-05
180973_at	Mucin Like Gene /// status:Confirmed	mul-1 /// WBGene00018646	WBGene00018646	3.43371	3.02063e-08	4.08948e-06
175415_s_at	DEgenerin Like	del-6	WBGene00011891	3.44635	0.00475394	0.0258903
178273_at	hypothetical protein /// status:Partially_confirmed	F01D5.2 /// WBGene00008493	WBGene00008493	3.45487	1.37287e-09	3.43379e-07
179727_at	status:Confirmed /// hypothetical protein	WBGene00012783 /// Y43C5A.3	WBGene00012783	3.4846	0.000108441	0.00181025
181248_s_at	DumPY: shorter than wild-type /// locus:dpy-6	dpy-6 /// WBGene00001068	WBGene00001068	3.50107	2.39699e-05	0.000641964
186250_s_at	hypothetical protein /// status:Confirmed	C32D5.12 /// WBGene00016319	WBGene00016319	3.5042	0.00375762	0.0218742
187244_at	hypothetical protein /// status:Partially_confirmed	B0228.1 /// WBGene00015059	WBGene00015059	3.52422	0.000403075	0.00451988
186214_at	hypothetical protein	Y41G9A.5	WBGene00021529	3.54741	0.000189909	0.00263887
177899_at	hypothetical protein /// status:Partially_confirmed	T03D8.7 /// WBGene00011394	WBGene00011394	3.57031	4.88908e-07	3.46865e-05
191134_at	ATF (cAMP-dependent transcription factor) family /// locus:atf-8	atf-8 /// WBGene00017535	WBGene00017535	3.59212	0.00290933	0.0181842
189519_at	CYtochrome P450 family /// locus:cyp-33C8	cyp-33C8 /// WBGene00019967	WBGene00019967	3.63328	1.3092e-06	7.18207e-05
183327_at	hypothetical protein /// status:Partially_confirmed	C32H11.3 /// WBGene00007866	WBGene00007866	3.64043	1.51699e-07	1.39045e-05
189660_at	ASpartyl Protease /// aspartyl protease	asp-8 /// WBGene00019105	WBGene00019105	3.65215	3.62991e-08	4.51895e-06
191800_at	UDP-GlucuronosylTransferase /// locus:ugt-57	ugt-57 /// WBGene00017154	WBGene00017154	3.66038	0.00211973	0.0147412
189065_at	Putative tyrosinase-like protein tyr-1 /// locus:tyr-1	tyr-1 /// WBGene00015332	WBGene00015332	3.6624	7.39001e-06	0.000269269
185021_at	Prion-like-(Q/N-rich)-domain-bearing protein /// locus:pqn-60	pqn-60 /// WBGene00004144	WBGene00004144	3.66872	4.49544e-06	0.000184275
174964_at	hypothetical protein /// locus:meg-1	meg-1 /// WBGene00010492	WBGene00010492	3.67286	0.00348577	0.0207376
191298_s_at	Prolyl Carboxy Peptidase like /// locus:pcp-2	pcp-2 /// WBGene00003957	WBGene00003957	3.71437	6.15811e-09	1.12191e-06
173560_s_at	hypothetical protein	H19N07.3	WBGene00010407	3.71881	2.71038e-12	2.21801e-09
182621_at	hypothetical protein /// status:Confirmed	F35B12.3 /// WBGene00009383	WBGene00009383	3.71968	7.13103e-06	0.000261772
190177_at	CaDHerin family /// locus:cdh-7	cdh-7 /// WBGene00000399	WBGene00000399	3.73865	0.00131944	0.0105772
192627_at	ARRestin Domain protein /// locus:arrd-14	arrd-14 /// WBGene00011055	WBGene00011055	3.78585	5.94562e-08	6.52285e-06
174393_at	hypothetical protein	H40L08.2	WBGene00014793	3.78945	1.73077e-09	4.05412e-07
192863_at	SeRPin /// locus:srp-2	srp-2 /// WBGene00005643	WBGene00005643	3.79592	4.19258e-06	0.000173791
178930_at	hypothetical protein /// status:Confirmed	F19H8.2 /// WBGene00008963	WBGene00008963	3.80536	0.00125209	0.0102376
185591_at	hypothetical protein /// status:Confirmed	H41C03.1 /// WBGene00019268	WBGene00019268	3.8332	0.00129027	0.0104459
175025_at	Cuticle collagen dpy-10	dpy-10	WBGene00001072	3.85586	0.0107234	0.0456036
184676_s_at	locus:wrt-10 /// WaRThog (hedgehog-like family)	WBGene00006956 /// wrt-10	WBGene00006956	3.9148	0.00681905	0.0335093
193344_at	hypothetical protein /// locus:sym-1	sym-1 /// WBGene00006366	WBGene00006366	3.92559	0.00891568	0.0401858
192146_s_at	Cuticle collagen dpy-7 /// locus:dpy-7	dpy-7 /// WBGene00001069	WBGene00001069	3.94547	0.0102968	0.0443334
181239_s_at	hypothetical protein /// status:Predicted /// status:Predicted /// hypothetical protein	C01B4.8 /// WBGene00015272 /// WBGene00021220 /// Y19D10A.5	WBGene00015272 /// WBGene00021220	3.95902	2.51361e-09	5.45489e-07
187999_at	plant Late Embryo Abundant (LEA) related	lea-1	WBGene00002263	3.98924	1.01486e-06	6.13781e-05
189315_at	CYtochrome P450 family /// locus:cyp-14A1	cyp-14A1 /// WBGene00010705	WBGene00010705	4.01778	4.74219e-09	8.97183e-07
176531_at	2-amino-3-carboxymuconate-6-semialdehyde decarboxylase	Y71D11A.3	WBGene00022104	4.11992	2.2754e-05	0.000619919
181520_at	Regulator of hypoxia-inducible factor 1 /// locus:rhy-1	rhy-1 /// WBGene00012324	WBGene00012324	4.14233	3.79051e-10	1.24303e-07
187962_at	INSulin related /// locus:ins-35	ins-35 /// WBGene00002118	WBGene00002118	4.16607	8.24162e-05	0.0015127
190445_at	hypothetical protein /// cysteine synthase like	F01D4.8 /// WBGene00008490	WBGene00008490	4.17356	4.44824e-05	0.00098943
182693_s_at	hypothetical protein /// hypothetical protein /// status:Predicted /// status:Predicted	T04A11.2 /// T04A11.5 /// WBGene00011417 /// WBGene00011420	WBGene00011417 /// WBGene00011420	4.18421	3.51621e-08	4.50749e-06
189744_s_at	Aldose 1-epimerase /// aldose 1-epimerase /// status:Predicted /// Aldose 1-epimerase	C01B4.6 /// WBGene00015270 /// WBGene00044734 /// Y19D10A.16	WBGene00015270 /// WBGene00044734	4.29955	6.24224e-11	2.87864e-08
183947_at	hypothetical protein /// status:Confirmed	K02E7.6 /// WBGene00019311	WBGene00019311	4.31368	5.72571e-07	3.91176e-05
182091_s_at	hypothetical protein /// hypothetical protein /// status:Predicted /// status:Predicted	T04A11.1 /// T04A11.4 /// WBGene00011416 /// WBGene00011419	WBGene00011416 /// WBGene00011419	4.41209	3.94689e-07	2.93392e-05
188456_at	COLlagen /// locus:col-143	col-143 /// WBGene00000716	WBGene00000716	4.42941	0.00579219	0.0298582
180592_s_at	C-type LECtin /// hypothetical protein /// status:Predicted /// locus:clec-209	clec-209 /// F56A4.2 /// WBGene00018910 /// WBGene00021224	WBGene00018910 /// WBGene00021224	4.4413	6.81946e-11	3.04953e-08
180562_at	C-type LECtin /// locus:clec-52	clec-52 /// WBGene00015052	WBGene00015052	4.54045	5.96668e-12	4.19286e-09
179187_s_at	hypothetical protein /// status:Confirmed	F46F2.3 /// WBGene00009787	WBGene00009787	4.57204	1.2378e-05	0.000393959
181502_s_at	O-ACyltransferase homolog /// Regulator of hypoxia-inducible factor 1 /// locus:oac-54 /// locus:rhy-1	oac-54 /// rhy-1 /// WBGene00012323 /// WBGene00012324	WBGene00012323 /// WBGene00012324	4.64345	2.17793e-10	7.88905e-08
178297_at	hypothetical protein /// status:Confirmed	T24B8.5 /// WBGene00011979	WBGene00011979	4.6436	6.21597e-08	6.69554e-06
173138_s_at	hypothetical protein	C53B7.3	WBGene00016894	4.681	0.00163746	0.0122597
174252_at	FiBrilliN homolog /// locus:fbn-1	fbn-1 /// WBGene00022816	WBGene00022816	4.70737	1.68048e-05	0.000494114
180628_at	hypothetical protein	C53B7.3	WBGene00016894	4.73487	0.000793097	0.00737473
171941_s_at	hypothetical protein /// hypothetical protein /// Heat shock hsp70 proteins /// Heat shock hsp70 proteins	F44E5.4 /// F44E5.5 /// WBGene00009691 /// WBGene00009692	WBGene00009691 /// WBGene00009692	4.73969	0.00153265	0.0117249
189653_s_at	Cysteine synthase 3	cysl-3	WBGene00019962	4.83708	7.48037e-10	2.04421e-07
181972_at	GRounDhog (hedgehog-like family) /// locus:grd-3	grd-3 /// WBGene00001692	WBGene00001692	4.94313	2.61056e-06	0.000116739
189581_at	Putative cytochrome P450 CYP13A2 /// locus:cyp-13A2	cyp-13A2 /// WBGene00011676	WBGene00011676	5.07564	1.21226e-07	1.15414e-05
188934_at	UDP-GlucuronosylTransferase /// locus:ugt-13	ugt-13 /// WBGene00019232	WBGene00019232	5.13807	3.39685e-06	0.000145296
180773_at	hypothetical protein /// status:Partially_confirmed	C07G1.7 /// WBGene00015573	WBGene00015573	5.16385	1.77264e-08	2.77079e-06
190958_s_at	hypothetical protein /// hypothetical protein /// Heat shock hsp70 proteins /// Heat shock hsp70 proteins	F44E5.4 /// F44E5.5 /// WBGene00009691 /// WBGene00009692	WBGene00009691 /// WBGene00009692	5.20951	0.00224829	0.0153657
186055_at	GRounDhog (hedgehog-like family) /// locus:grd-10	grd-10 /// WBGene00001699	WBGene00001699	5.27502	1.06335e-06	6.2767e-05
182782_at	MercaptoPyruvate SulfurTransferase homolog /// locus:mpst-3	mpst-3 /// WBGene00010383	WBGene00010383	5.35365	5.19208e-14	9.57742e-11
182532_at	MercaptoPyruvate SulfurTransferase homolog /// locus:mpst-3	mpst-3 /// WBGene00010383	WBGene00010383	5.35792	2.69184e-14	5.67476e-11
184863_s_at	Downstream Of DAF-16 (regulated by DAF-16) /// locus:dod-24	dod-24 /// WBGene00007875	WBGene00007875	5.63285	6.41038e-08	6.8549e-06
192581_s_at	Phosphoenolypyruvate CarboxyKinase	pck-1	WBGene00021043	5.64364	9.58771e-08	9.55982e-06
183378_at	hypothetical protein /// status:Confirmed	F55G11.8 /// WBGene00010128	WBGene00010128	5.67385	1.0104e-13	1.65672e-10
188607_at	NITrilase /// locus:nit-1	nit-1 /// WBGene00014206	WBGene00014206	5.71814	9.98008e-12	5.89102e-09
182357_at	Neuropeptide-Like Protein /// locus:nlp-26	nlp-26 /// WBGene00003764	WBGene00003764	5.81942	9.23817e-05	0.00162101
193464_s_at	Prolyl 4-hydroxylase subunit alpha-2 /// locus:phy-2	phy-2 /// WBGene00004025	WBGene00004025	5.83067	3.98679e-09	7.93289e-07
192509_at	C-type LECtin /// locus:clec-60	clec-60 /// WBGene00014046	WBGene00014046	6.08929	0.000126911	0.00199596
185697_at	UPF0376 protein C36C5.12 /// status:Partially_confirmed	C36C5.12 /// WBGene00016481	WBGene00016481	6.32629	4.58373e-12	3.3821e-09
172632_x_at	Nematode Specific Peptide family, group E /// locus:nspe-4	nspe-4 /// WBGene00012589	WBGene00012589	6.42645	1.88978e-08	2.90493e-06
189087_s_at	Heat shock protein Hsp-16.1/Hsp-16.11 /// Heat shock protein Hsp-16.1/Hsp-16.11 /// locus:hsp-16.1 /// locus:hsp-16.11	hsp-16.1 /// hsp-16.11 /// WBGene00002015 /// WBGene00002017	WBGene00002015 /// WBGene00002017	6.58679	3.41937e-05	0.000829926
184103_s_at	hypothetical protein /// hypothetical protein /// status:Predicted /// status:Predicted	F07B7.2 /// W09B7.2 /// WBGene00017186 /// WBGene00021107	WBGene00017186 /// WBGene00021107	6.69446	2.83227e-09	5.88672e-07
191759_at	Dimethylaniline monooxygenase [N-oxide-forming] /// locus:fmo-2	fmo-2 /// WBGene00001477	WBGene00001477	6.83951	2.85575e-12	2.21801e-09
185929_at	hypothetical protein /// status:Partially_confirmed	F45D11.1 /// WBGene00018448	WBGene00018448	6.88071	1.63966e-08	2.68493e-06
182747_at	hypothetical protein /// status:Confirmed	R08E5.3 /// WBGene00019963	WBGene00019963	7.14875	2.54176e-11	1.38921e-08
172901_x_at	Heat shock protein Hsp-16.48/Hsp-16.49 /// Heat shock protein Hsp-16.48/Hsp-16.49 /// locus:hsp-16.48 /// locus:hsp-16.49	hsp-16.48 /// hsp-16.49 /// WBGene00002019 /// WBGene00002020	WBGene00002019 /// WBGene00002020	7.18211	4.43196e-05	0.000988076
183624_at	Downstream Of DAF-16 (regulated by DAF-16)	dod-22	WBGene00010125	7.20536	3.77196e-06	0.00015995
182849_at	hypothetical protein	Y37A1B.5	WBGene00012538	7.48777	3.63335e-13	4.4681e-10
180842_s_at	ETHE1 (human ETHylmalonic Encephalopathy) homolog /// locus:ethe-1	ethe-1 /// WBGene00007886	WBGene00007886	7.88558	4.75047e-16	1.75256e-12
182504_at	hypothetical protein /// status:Confirmed	R08E5.1 /// WBGene00019961	WBGene00019961	8.00356	8.02868e-11	3.48467e-08
190978_at	Alcohol dehydrogenase 1 /// locus:sodh-1	sodh-1 /// WBGene00010790	WBGene00010790	8.3306	4.71101e-10	1.41878e-07
181565_at	C-type LECtin /// locus:clec-67	clec-67 /// WBGene00018971	WBGene00018971	8.80833	6.85916e-10	1.90982e-07
192189_at	Nuclear hormone receptor family member nhr-57 /// locus:nhr-57	nhr-57 /// WBGene00003647	WBGene00003647	8.96745	2.16987e-09	4.85163e-07
188978_s_at	Bifunctional L-3-cyanoalanine synthase/cysteine synthase /// locus:cysl-2	cysl-2 /// WBGene00010759	WBGene00010759	9.01396	3.3305e-10	1.117e-07
176529_at	yeast SMF (divalent cation transporter) homolog /// locus:smf-3	smf-3 /// WBGene00004878	WBGene00004878	9.11036	1.6511e-12	1.43325e-09
185253_at	hypothetical protein /// status:Confirmed	C37C3.10 /// WBGene00016502	WBGene00016502	9.20556	8.49798e-13	8.95745e-10
173635_at	DumPY: shorter than wild-type /// locus:dpy-6	dpy-6 /// WBGene00001068	WBGene00001068	9.23474	0.00010445	0.0017656
173475_s_at	Globin-like protein /// locus:glb-1	glb-1 /// WBGene00014030	WBGene00014030	9.67323	1.9468e-14	4.78813e-11
176743_s_at	C-type LECtin /// locus:clec-67	clec-67 /// WBGene00018971	WBGene00018971	9.83804	5.45428e-10	1.59715e-07
189081_at	Aminoacylase-1 /// aminoacylase-1	C10C5.5 /// WBGene00007509	WBGene00007509	10.2758	2.31618e-07	1.97571e-05
176845_s_at	Insulin/EGF-Receptor L Domain protein /// Insulin/EGF-Receptor L Domain protein /// status:Predicted /// status:Predicted	irld-35 /// irld-53 /// WBGene00018917 /// WBGene00021222	WBGene00018917 /// WBGene00021222	10.4015	4.70713e-10	1.41878e-07
177532_at	hypothetical protein /// status:Confirmed	F22B5.4 /// WBGene00009042	WBGene00009042	11.8888	2.74976e-11	1.44922e-08
185601_s_at	---	---	---	12.8234	1.67503e-07	1.48014e-05
180909_at	hypothetical protein /// status:Confirmed	C32H11.4 /// WBGene00007867	WBGene00007867	13.1817	9.63687e-12	5.89102e-09
172744_at	Metallothionein-1 /// locus:mtl-1	mtl-1 /// WBGene00003473	WBGene00003473	18.8545	6.37035e-12	4.27304e-09
172593_x_at	---	---	---	28.2092	2.59007e-09	5.53936e-07
185081_at	C-type LECtin /// locus:clec-210	clec-210 /// WBGene00022261	WBGene00022261	28.453	1.25837e-12	1.23798e-09
173335_s_at	Downstream Of DAF-16 (regulated by DAF-16) /// locus:dod-3	dod-3 /// WBGene00016052	WBGene00016052	34.8293	1.89236e-13	2.79255e-10
174073_at	ncRNA	tts-1	WBGene00006650	37.4608	2.18571e-11	1.24055e-08
178043_at	Sulfide Quinone oxidoReDuctase	sqrd-1	WBGene00008538	54.0158	2.0967e-16	1.54704e-12
176851_at	Catechol-O-MethylTransferase family /// status:Partially_confirmed	comt-4 /// WBGene00021491	WBGene00021491	69.9522	4.3644e-16	1.75256e-12
190962_s_at	Glutathione S-Transferase /// locus:gst-19	gst-19 /// WBGene00001767	WBGene00001767	82.8326	5.00713e-17	7.389e-13
186801_s_at	hypothetical protein /// hypothetical protein /// hypothetical protein /// status:Predicted /// status:Predicted /// status:Predicted	F45D11.14 /// F45D11.15 /// F45D11.16 /// WBGene00018459 /// WBGene00018460 /// WBGene00018461	WBGene00018459 /// WBGene00018460 /// WBGene00018461	86.3019	6.06955e-13	6.88986e-10
