# Supplementary material for: Transcriptome analyses describe the consequences of persistent HIF-1 over-activation in Caenorhabditis elegans
Source: PLoS One. 2024 Mar 22;19(3):e0295093. doi: 10.1371/journal.pone.0295093 (PMC10959373; doi:10.1371/journal.pone.0295093)
Supplement: S3 Table — (XLSX) [file pone.0295093.s003.xlsx]

## Sheet: Sheet1
S3 Table. Genes up-regulated in rhy-1.
Probe Set ID	Gene Title	Gene Symbol	Ensembl	Fold change (rhy-1/N2)	p-value	q-value
190962_s_at	Glutathione S-Transferase /// locus:gst-19	gst-19 /// WBGene00001767	WBGene00001767	115.265	1.83317e-17	2.31104e-13
178043_at	Sulfide Quinone oxidoReDuctase	sqrd-1	WBGene00008538	93.9273	3.44025e-17	2.31104e-13
172632_x_at	Nematode Specific Peptide family, group E /// locus:nspe-4	nspe-4 /// WBGene00012589	WBGene00012589	81.2769	1.92551e-13	3.71516e-10
193272_s_at	Fatty Acid/Retinol binding protein /// locus:far-3	far-3 /// WBGene00001387	WBGene00001387	69.8034	3.20425e-14	1.07625e-10
192189_at	Nuclear hormone receptor family member nhr-57 /// locus:nhr-57	nhr-57 /// WBGene00003647	WBGene00003647	28.3633	7.76937e-12	5.21919e-09
188607_at	NITrilase /// locus:nit-1	nit-1 /// WBGene00014206	WBGene00014206	25.4324	2.03179e-15	9.09922e-12
188978_s_at	Bifunctional L-3-cyanoalanine synthase/cysteine synthase /// locus:cysl-2	cysl-2 /// WBGene00010759	WBGene00010759	24.7193	2.04706e-12	1.61782e-09
182504_at	hypothetical protein /// status:Confirmed	R08E5.1 /// WBGene00019961	WBGene00019961	18.4133	8.31616e-13	7.98072e-10
179695_at	hypothetical protein /// status:Partially_confirmed	F35E12.5 /// WBGene00009429	WBGene00009429	16.1175	3.03429e-07	3.23385e-05
172624_x_at	Nematode Specific Peptide family, group E /// locus:nspe-3	nspe-3 /// WBGene00012590	WBGene00012590	14.8445	2.70327e-11	1.45277e-08
182747_at	hypothetical protein /// status:Confirmed	R08E5.3 /// WBGene00019963	WBGene00019963	14.7029	3.60722e-13	5.38489e-10
180706_at	hypothetical protein /// status:Partially_confirmed	K06H6.2 /// WBGene00019450	WBGene00019450	14.1784	2.07554e-09	6.33761e-07
180880_at	hypothetical protein /// status:Partially_confirmed	K06H6.1 /// WBGene00019449	WBGene00019449	13.6506	5.57013e-09	1.36066e-06
182693_s_at	hypothetical protein /// hypothetical protein /// status:Predicted /// status:Predicted	T04A11.2 /// T04A11.5 /// WBGene00011417 /// WBGene00011420	WBGene00011417 /// WBGene00011420	11.4031	3.3493e-11	1.66662e-08
172744_at	Metallothionein-1 /// locus:mtl-1	mtl-1 /// WBGene00003473	WBGene00003473	8.73101	3.79058e-10	1.54326e-07
178297_at	hypothetical protein /// status:Confirmed	T24B8.5 /// WBGene00011979	WBGene00011979	8.12286	1.15484e-09	3.69418e-07
182849_at	hypothetical protein	Y37A1B.5	WBGene00012538	7.31077	4.28106e-13	5.75173e-10
185385_at	status:Confirmed /// hypothetical protein	WBGene00012587 /// Y38E10A.9	WBGene00012587	6.92145	1.22872e-10	5.15882e-08
187999_at	plant Late Embryo Abundant (LEA) related	lea-1	WBGene00002263	6.75755	1.93896e-08	3.87074e-06
183273_at	hypothetical protein /// status:Partially_confirmed	C14C6.3 /// WBGene00015757	WBGene00015757	6.70356	2.29103e-06	0.000139112
190585_at	OV-17 antigen precursor /// hypothetical protein	WBGene00014173 /// ZK970.7	WBGene00014173	6.37705	3.61233e-06	0.000197288
190586_at	Zinc metalloproteinase nas-33 /// locus:nas-33	nas-33 /// WBGene00003551	WBGene00003551	6.16862	5.64412e-13	6.3192e-10
174073_at	ncRNA	tts-1	WBGene00006650	6.08989	1.84229e-07	2.25016e-05
177250_at	hypothetical protein /// status:Partially_confirmed	M162.5 /// WBGene00010931	WBGene00010931	6.08667	1.93566e-13	3.71516e-10
179323_s_at	hypothetical protein /// status:Partially_confirmed	M162.5 /// WBGene00010931	WBGene00010931	5.94148	1.08452e-11	6.62309e-09
174552_s_at	plant Late Embryo Abundant (LEA) related	lea-1	WBGene00002263	5.9091	5.42461e-09	1.34965e-06
190816_at	hypothetical protein /// locus:tag-38	tag-38 /// WBGene00006418	WBGene00006418	5.88681	2.36894e-09	7.07275e-07
173475_s_at	Globin-like protein /// locus:glb-1	glb-1 /// WBGene00014030	WBGene00014030	5.63682	8.19557e-13	7.98072e-10
192581_s_at	Phosphoenolypyruvate CarboxyKinase	pck-1	WBGene00021043	5.4994	1.15512e-07	1.53657e-05
193034_at	GDP-mannose 4,6 dehydratase 2 /// locus:gmd-2	gmd-2 /// WBGene00010166	WBGene00010166	5.4899	2.45777e-05	0.000770554
173335_s_at	Downstream Of DAF-16 (regulated by DAF-16) /// locus:dod-3	dod-3 /// WBGene00016052	WBGene00016052	5.27082	5.06615e-09	1.28425e-06
190361_s_at	Cysteine dioxygenase 1 /// locus:cdo-1	cdo-1 /// WBGene00018986	WBGene00018986	4.97158	4.71032e-13	5.75314e-10
184191_at	CaeNaCin (Caenorhabditis bacteriocin) /// locus:cnc-4	cnc-4 /// WBGene00000558	WBGene00000558	4.67489	2.20752e-06	0.000137309
181501_at	O-ACyltransferase homolog /// locus:oac-54	oac-54 /// WBGene00012323	WBGene00012323	4.45208	8.31804e-07	6.8299e-05
192474_s_at	hypothetical protein /// D-3-Phosphoglycerate dehydrogenase	C31C9.2 /// WBGene00007836	WBGene00007836	4.39087	3.30514e-07	3.44229e-05
190427_s_at	Ferritin /// locus:ftn-1	ftn-1 /// WBGene00001500	WBGene00001500	4.34371	2.30092e-07	2.61979e-05
190959_s_at	Glutathione S-Transferase /// locus:gst-16	gst-16 /// WBGene00001764	WBGene00001764	4.3007	7.98538e-11	3.64095e-08
183907_at	Biofilm Absent on Head (after Yersinia exposure) /// locus:bah-1	bah-1 /// WBGene00050875	WBGene00050875	4.15391	1.92934e-05	0.000648031
177650_at	LiPocalin-Related protein /// locus:lpr-3	lpr-3 /// WBGene00012261	WBGene00012261	4.13746	0.0112784	0.0466961
189653_s_at	Cysteine synthase 3	cysl-3	WBGene00019962	4.13206	2.97202e-09	8.31875e-07
192634_at	Nuclear Hormone Receptor family	nhr-11	WBGene00003610	4.11195	9.89034e-10	3.24097e-07
182532_at	MercaptoPyruvate SulfurTransferase homolog /// locus:mpst-3	mpst-3 /// WBGene00010383	WBGene00010383	4.09891	2.95148e-13	4.95675e-10
189025_at	hypothetical protein /// dehydrogenase	D2063.1 /// WBGene00017060	WBGene00017060	4.03758	4.35225e-10	1.61455e-07
180842_s_at	ETHE1 (human ETHylmalonic Encephalopathy) homolog /// locus:ethe-1	ethe-1 /// WBGene00007886	WBGene00007886	4.03563	1.0806e-13	2.90365e-10
178843_at	hypothetical protein /// status:Confirmed	F08G5.6 /// WBGene00008584	WBGene00008584	3.9147	9.89904e-08	1.3369e-05
190363_at	Ligand-Gated ion Channel /// locus:lgc-1	lgc-1 /// WBGene00020236	WBGene00020236	3.88155	4.02943e-10	1.5603e-07
190978_at	Alcohol dehydrogenase 1 /// locus:sodh-1	sodh-1 /// WBGene00010790	WBGene00010790	3.81829	1.67816e-07	2.06849e-05
185390_at	hypothetical protein /// status:Partially_confirmed	F49D11.6 /// WBGene00018630	WBGene00018630	3.81457	7.10098e-09	1.64489e-06
192509_at	C-type LECtin /// locus:clec-60	clec-60 /// WBGene00014046	WBGene00014046	3.80501	0.00169823	0.0143979
185557_s_at	LYSozyme /// locus:lys-7	lys-7 /// WBGene00003096	WBGene00003096	3.79459	3.09664e-08	5.47425e-06
181343_at	hypothetical protein /// status:Confirmed	C17F4.3 /// WBGene00015911	WBGene00015911	3.77444	1.92488e-05	0.000648031
182091_s_at	hypothetical protein /// hypothetical protein /// status:Predicted /// status:Predicted	T04A11.1 /// T04A11.4 /// WBGene00011416 /// WBGene00011419	WBGene00011416 /// WBGene00011419	3.77424	1.46911e-06	0.000101333
193344_at	hypothetical protein /// locus:sym-1	sym-1 /// WBGene00006366	WBGene00006366	3.77129	0.0106348	0.0448831
190050_at	Nuclear Hormone Receptor family /// locus:nhr-155	nhr-155 /// WBGene00015758	WBGene00015758	3.75054	0.000283106	0.00436304
182782_at	MercaptoPyruvate SulfurTransferase homolog /// locus:mpst-3	mpst-3 /// WBGene00010383	WBGene00010383	3.71035	1.53475e-12	1.37465e-09
187454_at	status:Partially_confirmed /// hypothetical protein	WBGene00021928 /// Y55F3AM.11	WBGene00021928	3.70153	1.72187e-06	0.000114524
185599_s_at	Putative cytochrome P450 cyp-13B1	cyp-13B1	WBGene00008519	3.6536	1.21816e-05	0.000466279
172232_x_at	Nematode Specific Peptide family, group A /// locus:nspa-9	nspa-9 /// WBGene00043187	WBGene00043187	3.62011	4.24059e-06	0.00021829
190446_s_at	DumPY: shorter than wild-type /// locus:dpy-8	dpy-8 /// WBGene00001070	WBGene00001070	3.60058	0.00952635	0.0422895
173731_s_at	hypothetical protein	M05D6.5	WBGene00010878	3.52867	2.35486e-11	1.31826e-08
180562_at	C-type LECtin /// locus:clec-52	clec-52 /// WBGene00015052	WBGene00015052	3.47975	8.12998e-11	3.64095e-08
193464_s_at	Prolyl 4-hydroxylase subunit alpha-2 /// locus:phy-2	phy-2 /// WBGene00004025	WBGene00004025	3.44602	3.40721e-07	3.5213e-05
189819_s_at	glucose transporter /// hypothetical protein	WBGene00014097 /// ZK829.9	WBGene00014097	3.42652	2.07065e-05	0.000673154
192748_s_at	Nuclear Hormone Receptor family /// Nuclear Hormone Receptor family /// locus:nhr-73 /// locus:nhr-245	nhr-245 /// nhr-73 /// WBGene00003663 /// WBGene00014189	WBGene00003663 /// WBGene00014189	3.38626	2.06187e-06	0.000130056
174023_at	Nuclear Hormone Receptor family	nhr-11	WBGene00003610	3.37628	4.5849e-09	1.20783e-06
178625_s_at	hypothetical protein /// status:Confirmed	F14H3.6 /// WBGene00008825	WBGene00008825	3.36936	0.00192852	0.0156393
188163_s_at	Cation transporting ATPase	catp-3	WBGene00015660	3.32676	0.000184985	0.00320688
184194_s_at	Biofilm Absent on Head (after Yersinia exposure) /// locus:bah-1	bah-1 /// WBGene00050875	WBGene00050875	3.30033	0.000217952	0.00359378
173560_s_at	hypothetical protein	H19N07.3	WBGene00010407	3.28149	1.05717e-11	6.62309e-09
184162_at	Cuticle collagen dpy-2 /// locus:dpy-2	dpy-2 /// WBGene00001064	WBGene00001064	3.28063	0.00738412	0.0357635
172790_x_at	Putative cytochrome P450 cyp-13B1	cyp-13B1	WBGene00008519	3.25988	1.63813e-06	0.000110597
172343_x_at	GYGGYGGY-amide /// locus:nlp-31	nlp-31 /// WBGene00003769	WBGene00003769	3.2397	1.95934e-05	0.000651591
192355_s_at	Probable phosphoserine aminotransferase /// phosphoserine aminotransferase	F26H9.5 /// WBGene00009177	WBGene00009177	3.21128	3.048e-08	5.47425e-06
181694_at	hypothetical protein	F48D6.4	WBGene00018602	3.19982	2.20009e-06	0.000137309
174964_at	hypothetical protein /// locus:meg-1	meg-1 /// WBGene00010492	WBGene00010492	3.17117	0.00766066	0.0366666
173283_s_at	hypothetical protein /// status:Confirmed	T04D3.5 /// WBGene00011434	WBGene00011434	3.16153	0.000453081	0.00599141
182104_at	status:Confirmed /// hypothetical protein	WBGene00014183 /// ZK1025.3	WBGene00014183	3.14775	0.00437624	0.0260166
182455_at	O-ACyltransferase homolog /// locus:oac-24	oac-24 /// WBGene00018211	WBGene00018211	3.13964	5.68475e-09	1.36386e-06
188162_at	Cation transporting ATPase	catp-3	WBGene00015660	3.13078	0.00062883	0.00747656
178775_at	hypothetical protein /// status:Confirmed	C01G6.3 /// WBGene00007225	WBGene00007225	3.07442	0.00517566	0.0285806
187382_at	UPF0392 protein F55C10.4 /// status:Partially_confirmed	F55C10.4 /// WBGene00010108	WBGene00010108	3.07188	6.16946e-05	0.00148812
187479_s_at	hypothetical protein	Y62E10A.13	WBGene00013379	3.04813	1.64026e-08	3.39036e-06
186801_s_at	hypothetical protein /// hypothetical protein /// hypothetical protein /// status:Predicted /// status:Predicted /// status:Predicted	F45D11.14 /// F45D11.15 /// F45D11.16 /// WBGene00018459 /// WBGene00018460 /// WBGene00018461	WBGene00018459 /// WBGene00018460 /// WBGene00018461	3.0471	2.42703e-05	0.000763651
172437_x_at	CaeNaCin (Caenorhabditis bacteriocin) /// locus:cnc-2	cnc-2 /// WBGene00000556	WBGene00000556	3.03879	1.35997e-06	9.74056e-05
171769_x_at	hypothetical protein /// status:Confirmed	F23F12.12 /// WBGene00017756	WBGene00017756	3.03589	3.0333e-05	0.000901621
191134_at	ATF (cAMP-dependent transcription factor) family /// locus:atf-8	atf-8 /// WBGene00017535	WBGene00017535	2.96414	0.0085231	0.0394203
183748_at	hypothetical protein /// status:Partially_confirmed	C14C6.6 /// WBGene00015760	WBGene00015760	2.95793	1.92749e-05	0.000648031
181644_at	hypothetical protein /// status:Confirmed	T21C9.13 /// WBGene00011898	WBGene00011898	2.9488	0.00144163	0.0129039
190628_at	hypothetical protein	F32A5.4	WBGene00017970	2.89732	6.38147e-05	0.00152829
180727_at	hypothetical protein /// status:Confirmed	F49F1.5 /// WBGene00018645	WBGene00018645	2.88459	0.000110402	0.00226801
194157_s_at	FIP (Fungus-Induced Protein) Related /// locus:fipr-26	fipr-26 /// WBGene00009963	WBGene00009963	2.85258	0.000572091	0.00701937
172431_x_at	Nematode Specific Peptide family, group A /// Nematode Specific Peptide family, group A /// Nematode Specific Peptide family, group A /// Nematode Specific Peptide family, group A /// Nematode Specific Peptide family, group A /// Nematode Specific Peptide family, group A /// locus:nspa-1 /// locus:nspa-8 /// locus:nspa-5 /// locus:nspa-3 /// locus:nspa-2 /// locus:nspa-4	nspa-1 /// nspa-2 /// nspa-3 /// nspa-4 /// nspa-5 /// nspa-8 /// WBGene00010377 /// WBGene00012294 /// WBGene00013887 /// WBGene00013888 /// WBGene00044271 /// WBGene00044272	WBGene00010377 /// WBGene00012294 /// WBGene00013887 /// WBGene00013888 /// WBGene00044271 /// WBGene00044272	2.77029	5.74867e-06	0.000268178
179861_at	status:Partially_confirmed /// hypothetical protein	WBGene00012939 /// Y47D3B.1	WBGene00012939	2.76292	0.00128491	0.0120099
185690_at	hypothetical protein /// status:Confirmed	C25E10.8 /// WBGene00016097	WBGene00016097	2.74118	3.14166e-12	2.22154e-09
188200_at	Cuticle collagen dpy-10	dpy-10	WBGene00001072	2.73332	0.00729312	0.0355019
184863_s_at	Downstream Of DAF-16 (regulated by DAF-16) /// locus:dod-24	dod-24 /// WBGene00007875	WBGene00007875	2.69459	3.79687e-05	0.00106784
192671_at	Stress-induced protein 1 /// locus:sip-1	sip-1 /// WBGene00004798	WBGene00004798	2.6928	1.94775e-05	0.000649346
186214_at	hypothetical protein	Y41G9A.5	WBGene00021529	2.69254	0.00153598	0.0134264
187213_at	hypothetical protein /// status:Confirmed	EEED8.3 /// WBGene00017134	WBGene00017134	2.6881	0.012297	0.0490852
178717_at	Chondroitin proteoglycan 3 /// locus:cpg-3	cpg-3 /// WBGene00011063	WBGene00011063	2.6847	0.00142405	0.012772
174420_at	hypothetical protein	F29C6.1	WBGene00009243	2.67891	7.80051e-06	0.000340267
174965_s_at	hypothetical protein /// locus:meg-1	meg-1 /// WBGene00010492	WBGene00010492	2.67827	0.00599308	0.0313265
184861_at	Sensory AXon guidance	sax-2	WBGene00004728	2.67271	6.88856e-09	1.62368e-06
177785_s_at	hypothetical protein /// status:Confirmed	T04D3.5 /// WBGene00011434	WBGene00011434	2.66813	0.000425488	0.00574528
190177_at	CaDHerin family /// locus:cdh-7	cdh-7 /// WBGene00000399	WBGene00000399	2.62613	0.0110224	0.045919
173730_at	hypothetical protein	M05D6.5	WBGene00010878	2.61078	2.59269e-07	2.90135e-05
174393_at	hypothetical protein	H40L08.2	WBGene00014793	2.60064	1.19078e-07	1.55325e-05
188217_at	PaTched Related family /// locus:ptr-22	ptr-22 /// WBGene00004236	WBGene00004236	2.59891	1.79018e-09	5.59339e-07
178833_s_at	hypothetical protein	T12G3.6	WBGene00011741	2.5873	0.00717333	0.0352456
184714_s_at	status:Confirmed /// hypothetical protein	WBGene00021818 /// Y53G8B.2	WBGene00021818	2.58589	2.53431e-09	7.402e-07
173943_s_at	M-phase inducer phosphatase cdc-25.3 /// locus:cdc-25.3	cdc-25.3 /// WBGene00000388	WBGene00000388	2.57498	0.000242787	0.00387862
185743_at	status:Confirmed /// hypothetical protein	WBGene00012434 /// Y11D7A.10	WBGene00012434	2.56969	2.98934e-12	2.22154e-09
180205_at	Major sperm protein /// status:Partially_confirmed	F57A10.2 /// WBGene00010184	WBGene00010184	2.56902	2.01675e-06	0.000129027
188882_at	DeHydrogenases, Short chain /// locus:dhs-23	dhs-23 /// WBGene00000986	WBGene00000986	2.56579	0.0024997	0.0184778
192672_s_at	Stress-induced protein 1 /// locus:sip-1	sip-1 /// WBGene00004798	WBGene00004798	2.56269	3.54585e-05	0.00101794
188980_at	UDP-GlucuronosylTransferase /// locus:ugt-14	ugt-14 /// WBGene00019233	WBGene00019233	2.55022	1.1742e-07	1.54665e-05
182797_at	status:Partially_confirmed /// hypothetical protein	WBGene00012431 /// Y11D7A.7	WBGene00012431	2.53977	6.06116e-06	0.000276985
192819_at	Nuclear hormone receptor family member nhr-62	nhr-62	WBGene00003652	2.52467	3.54442e-08	6.02789e-06
183194_s_at	hypothetical protein /// status:Confirmed	F08F3.6 /// WBGene00017263	WBGene00017263	2.51627	0.00351638	0.0227365
176680_at	hypothetical protein /// status:Confirmed	C45B2.2 /// WBGene00016659	WBGene00016659	2.51273	1.61594e-05	0.000570636
178117_at	hypothetical protein /// status:Partially_confirmed	T26E4.4 /// WBGene00012046	WBGene00012046	2.50683	1.93679e-05	0.00064891
180369_at	hypothetical protein /// status:Confirmed	C17E7.4 /// WBGene00015899	WBGene00015899	2.4896	0.000755356	0.0084209
182787_s_at	hypothetical protein	Y69H2.3	WBGene00013481	2.48476	2.65288e-06	0.000153907
177532_at	hypothetical protein /// status:Confirmed	F22B5.4 /// WBGene00009042	WBGene00009042	2.48088	7.95573e-06	0.00034369
181096_at	DumPY: shorter than wild-type /// locus:dpy-17	dpy-17 /// WBGene00001076	WBGene00001076	2.47987	1.02993e-06	7.95252e-05
176743_s_at	C-type LECtin /// locus:clec-67	clec-67 /// WBGene00018971	WBGene00018971	2.4732	3.80154e-05	0.00106784
181132_s_at	hypothetical protein /// status:Confirmed	F49F1.7 /// WBGene00018647	WBGene00018647	2.45178	2.43553e-06	0.00014415
193653_s_at	Propionyl-CoA carboxylase alpha chain, mitochondrial /// locus:pcca-1	pcca-1 /// WBGene00017864	WBGene00017864	2.45051	4.38833e-08	7.22742e-06
188022_s_at	C-type lectin domain-containing protein 91 /// locus:clec-91	clec-91 /// WBGene00014117	WBGene00014117	2.44692	0.00252137	0.0185924
193914_at	Gamma Butyrobetaine Hydroxylase /// locus:gbh-2	gbh-2 /// WBGene00001523	WBGene00001523	2.4377	2.21678e-07	2.58186e-05
194066_s_at	C-type LECtin /// locus:clec-61	clec-61 /// WBGene00014047	WBGene00014047	2.43298	0.000240854	0.00385939
188921_at	hypothetical protein /// dehydrogenase	F25D1.5 /// WBGene00009110	WBGene00009110	2.40604	0.00975296	0.0428776
181958_at	hypothetical protein	T06D4.1	WBGene00020290	2.39982	0.000907185	0.00948506
174109_at	---	---	---	2.39733	0.000765934	0.00848009
187282_at	hypothetical protein /// status:Confirmed	F22B7.9 /// WBGene00017698	WBGene00017698	2.38857	5.16631e-06	0.000248785
179356_at	hypothetical protein /// status:Confirmed	F08H9.2 /// WBGene00008590	WBGene00008590	2.38294	0.00122755	0.0117218
179167_at	hypothetical protein /// status:Confirmed	M05D6.6 /// WBGene00010879	WBGene00010879	2.36145	4.50168e-07	4.3201e-05
190849_at	UDP-GlucuronosylTransferase /// locus:ugt-41	ugt-41 /// WBGene00017336	WBGene00017336	2.34688	2.82016e-05	0.000857232
181565_at	C-type LECtin /// locus:clec-67	clec-67 /// WBGene00018971	WBGene00018971	2.34392	5.09849e-05	0.00129001
188236_s_at	NanOS related /// pseudo /// locus:nos-2 /// status:Partially_confirmed	nos-2 /// T02G5.11 /// WBGene00003784 /// WBGene00020167	WBGene00003784	2.33981	0.00830973	0.0388596
173613_s_at	hypothetical protein	Y62E10A.13	WBGene00013379	2.3362	5.50976e-06	0.000263375
179110_at	hypothetical protein	C39E9.8	WBGene00008032	2.33533	2.07583e-05	0.000673154
190185_at	Probable ATP-citrate synthase /// ATP citrate lyase	acly-1 /// WBGene00016995	WBGene00016995	2.32651	3.64221e-06	0.000198114
191333_at	TransThyretin-Related family domain /// locus:ttr-26	ttr-26 /// WBGene00013079	WBGene00013079	2.32085	0.000124227	0.00247263
185842_at	hypothetical protein /// status:Partially_confirmed	F54B11.10 /// WBGene00010033	WBGene00010033	2.31867	0.00710144	0.0350514
179224_s_at	hypothetical protein	che-12	WBGene00000491	2.31818	2.09484e-07	2.53557e-05
186525_at	hypothetical protein /// status:Confirmed	VF13D12L.3 /// WBGene00012149	WBGene00012149	2.30431	8.44148e-08	1.2195e-05
189484_at	Cysteine synthase 1 /// locus:cysl-1	cysl-1 /// WBGene00007653	WBGene00007653	2.30226	4.44638e-10	1.61455e-07
179727_at	status:Confirmed /// hypothetical protein	WBGene00012783 /// Y43C5A.3	WBGene00012783	2.30218	0.00318405	0.021336
189667_at	Probable cytochrome P450 CYP36A1 /// locus:cyp-36A1	cyp-36A1 /// WBGene00007913	WBGene00007913	2.2997	1.54912e-05	0.000555009
193462_at	G Protein, Alpha subunit	gpa-1	WBGene00001663	2.29807	0.00113898	0.011113
184102_s_at	status:Partially_confirmed /// status:Predicted /// hypothetical protein /// hypothetical protein	WBGene00014182 /// WBGene00014188 /// ZK1025.2 /// ZK1025.8	WBGene00014182 /// WBGene00014188	2.28641	0.00902118	0.0408501
193319_at	Leucine-rich repeat-containing protein let-4 /// locus:let-4	let-4 /// WBGene00002282	WBGene00002282	2.28555	0.00608477	0.0315943
173804_s_at	GlYcoGenin like /// pseudo /// locus:gyg-2 /// glycogenin glucosyltransferase	gyg-2 /// M116.2 /// WBGene00012020 /// WBGene00019789	WBGene00012020	2.27322	0.00206924	0.0164211
192737_at	SCP-Like extracellular protein /// locus:scl-2	scl-2 /// WBGene00009895	WBGene00009895	2.26997	2.40784e-06	0.000143142
184205_at	status:Partially_confirmed /// hypothetical protein	WBGene00013130 /// Y52B11B.1	WBGene00013130	2.26031	0.00226842	0.0174253
174568_s_at	F-box C protein /// locus:fbxc-50	fbxc-50 /// WBGene00015912	WBGene00015912	2.25206	0.00545066	0.0295287
185185_at	hypothetical protein	F59E11.7	WBGene00019113	2.24222	0.00067832	0.00786884
183701_s_at	hypothetical protein /// status:Predicted /// protein-tyrosine phosphatase /// hypothetical protein	F20B6.6 /// WBGene00017630 /// WBGene00022110 /// Y71F9AL.4	WBGene00017630 /// WBGene00022110	2.24017	1.62509e-07	2.04865e-05
171782_x_at	Cysteine synthase 1 /// locus:cysl-1	cysl-1 /// WBGene00007653	WBGene00007653	2.22783	5.06001e-10	1.78902e-07
177935_at	hypothetical protein /// status:Confirmed	T05F1.2 /// WBGene00011489	WBGene00011489	2.21353	0.00171789	0.0144977
189626_s_at	GLutamiNe synthetase (glutamate-ammonia ligase) /// locus:gln-6	gln-6 /// WBGene00001607	WBGene00001607	2.21297	0.00244027	0.0182446
188145_at	C-type LECtin	clec-88	WBGene00019606	2.21276	0.00462685	0.0267954
186203_at	Embryonic mRna (mRNA) Anterior /// status:Confirmed	era-1 /// WBGene00020948	WBGene00020948	2.21204	0.00299803	0.0206376
189457_at	CYtochrome P450 family	cyp-34A9	WBGene00015044	2.2105	5.52624e-05	0.00136987
192002_at	Zinc finger protein mex-6 /// locus:mex-6	mex-6 /// WBGene00003231	WBGene00003231	2.20608	0.00345122	0.0225128
179171_at	hypothetical protein /// status:Confirmed	T27F6.8 /// WBGene00012107	WBGene00012107	2.20401	6.10518e-07	5.54222e-05
188146_s_at	C-type LECtin	clec-88	WBGene00019606	2.20043	0.00610219	0.0316378
174749_s_at	SPSB (SPry and Socs Box) family /// locus:spsb-2	spsb-2 /// WBGene00021596	WBGene00021596	2.19988	0.00145632	0.0130094
190120_at	hypothetical protein /// locus:meg-1	meg-1 /// WBGene00010492	WBGene00010492	2.1878	0.0041639	0.0252338
190456_at	hypothetical protein /// serine/threonine kinase	E02H4.6 /// WBGene00008464	WBGene00008464	2.18609	0.000765381	0.00848009
188109_s_at	C-type lectin domain-containing protein 87 /// locus:clec-87	clec-87 /// WBGene00007709	WBGene00007709	2.17508	0.00817329	0.0383685
192079_s_at	POsterior Segregation /// locus:pos-1	pos-1 /// WBGene00004078	WBGene00004078	2.17497	0.00472541	0.0270159
185803_at	hypothetical protein /// status:Confirmed	C28C12.4 /// WBGene00016180	WBGene00016180	2.17197	0.00248789	0.0184467
179187_s_at	hypothetical protein /// status:Confirmed	F46F2.3 /// WBGene00009787	WBGene00009787	2.17084	0.00473281	0.0270213
180101_s_at	hypothetical protein /// status:Confirmed	W05F2.3 /// WBGene00021035	WBGene00021035	2.16458	0.00366006	0.0232479
186604_s_at	status:Partially_confirmed /// status:Predicted /// hypothetical protein /// hypothetical protein	WBGene00021403 /// WBGene00021407 /// Y38C1AB.1 /// Y38C1AB.5	WBGene00021403 /// WBGene00021407	2.1429	0.00379461	0.0237566
189988_s_at	hypothetical protein /// locus:oma-2	oma-2 /// WBGene00003865	WBGene00003865	2.14251	0.00501225	0.0280121
187973_s_at	Hypoxia-inducible factor prolyl hydroxylase	egl-9	WBGene00001178	2.13603	2.29688e-06	0.000139112
188898_at	EGG sterile (unfertilizable) /// locus:egg-1	egg-1 /// WBGene00015083	WBGene00015083	2.13466	0.0110392	0.0459747
186539_s_at	status:Partially_confirmed /// status:Partially_confirmed /// hypothetical protein /// hypothetical protein	WBGene00021993 /// WBGene00043743 /// Y59E9AL.2 /// Y59E9AL.3	WBGene00021993 /// WBGene00043743	2.13302	0.00168033	0.0142975
178364_at	Putative T-box protein 36 /// locus:tbx-36	tbx-36 /// WBGene00006555	WBGene00006555	2.11571	0.000476181	0.00616936
186660_s_at	hypothetical protein /// status:Confirmed	F46C5.1 /// WBGene00009778	WBGene00009778	2.1135	3.05686e-07	3.23385e-05
173223_s_at	C-type lectin domain-containing protein 87 /// locus:clec-87	clec-87 /// WBGene00007709	WBGene00007709	2.10882	0.00373668	0.0236251
183074_at	hypothetical protein /// status:Partially_confirmed	W06D11.3 /// WBGene00012301	WBGene00012301	2.10763	0.0071679	0.0352456
185697_at	UPF0376 protein C36C5.12 /// status:Partially_confirmed	C36C5.12 /// WBGene00016481	WBGene00016481	2.10405	5.94638e-07	5.43479e-05
180073_s_at	hypothetical protein /// status:Confirmed	F32D1.7 /// WBGene00017986	WBGene00017986	2.0985	0.00480727	0.027229
187292_s_at	hypothetical protein	C05C10.5	WBGene00007332	2.09237	0.00873595	0.0399711
183526_at	hypothetical protein /// status:Confirmed	C14C6.5 /// WBGene00015759	WBGene00015759	2.08738	3.30923e-06	0.000182965
173167_s_at	GLutamiNe synthetase (glutamate-ammonia ligase) /// locus:gln-6	gln-6 /// WBGene00001607	WBGene00001607	2.08636	0.00221672	0.017231
181312_at	EGG sterile (unfertilizable) /// locus:egg-2	egg-2 /// WBGene00019811	WBGene00019811	2.08459	0.00488504	0.0275186
186148_s_at	hypothetical protein /// status:Confirmed	F54D10.7 /// WBGene00018808	WBGene00018808	2.07659	0.0026565	0.0192426
175587_at	Probable ATP-citrate synthase /// ATP citrate lyase	acly-1 /// WBGene00016995	WBGene00016995	2.07451	0.000297228	0.00451225
192296_at	fatty Acid CoA Synthetase family /// locus:acs-3	acs-3 /// WBGene00020343	WBGene00020343	2.0741	9.26051e-05	0.00199387
174522_at	hypothetical protein /// status:Confirmed	F56D6.13 /// WBGene00044475	WBGene00044475	2.0739	0.00110439	0.0109102
184622_at	Nematode Specific Peptide family, group D /// locus:nspd-9	nspd-9 /// WBGene00017808	WBGene00017808	2.07308	0.00119433	0.0115109
192390_at	Chondroitin proteoglycan 1	cpg-1	WBGene00000465	2.06717	0.00314685	0.021203
173993_s_at	hypothetical protein /// locus:lsy-27	lsy-27 /// WBGene00009834	WBGene00009834	2.06294	0.00224029	0.017309
194163_s_at	Chondroitin proteoglycan-2 /// locus:cpg-2	cpg-2 /// WBGene00015102	WBGene00015102	2.05775	0.00883575	0.0402683
177735_at	hypothetical protein /// status:Partially_confirmed	F02H6.2 /// WBGene00008535	WBGene00008535	2.05772	0.00283923	0.0199993
175074_s_at	hypothetical protein /// status:Confirmed	F18A1.7 /// WBGene00017548	WBGene00017548	2.05766	0.00424521	0.0255194
175810_at	POsterior Segregation /// locus:pos-1	pos-1 /// WBGene00004078	WBGene00004078	2.04811	0.00734096	0.0356315
185621_at	MEiotic SPindle /// locus:mesp-1	mesp-1 /// WBGene00016178	WBGene00016178	2.02209	0.00734919	0.0356459
171776_x_at	Chondroitin proteoglycan 1	cpg-1	WBGene00000465	2.00991	0.00227058	0.0174288
173701_s_at	hypothetical protein /// status:Confirmed	T03D3.5 /// WBGene00020183	WBGene00020183	2.00036	0.00309726	0.0210165
177736_at	PERMeable eggshell /// locus:perm-1	perm-1 /// WBGene00011350	WBGene00011350	1.99846	0.00645998	0.0328757
184943_s_at	NanOS related /// pseudo /// locus:nos-2 /// status:Partially_confirmed	nos-2 /// T02G5.11 /// WBGene00003784 /// WBGene00020167	WBGene00003784	1.99812	0.00799823	0.037718
194039_s_at	Muscle EXcess	mex-1	WBGene00003228	1.99648	0.0075023	0.0361793
183527_s_at	hypothetical protein /// status:Confirmed	C14C6.5 /// WBGene00015759	WBGene00015759	1.99533	3.809e-07	3.76287e-05
178932_at	MARCH (Membrane-Associated Ring finger (C3HC4)) homolog /// status:Confirmed	marc-3 /// WBGene00007643	WBGene00007643	1.99156	0.00194802	0.0157569
187525_s_at	Chondroitin proteoglycan-2 /// locus:cpg-2	cpg-2 /// WBGene00015102	WBGene00015102	1.98564	0.00691518	0.0343593
186131_at	Zinc metalloproteinase nas-11	nas-11	WBGene00003530	1.98557	6.62407e-07	5.85502e-05
188260_at	Sperm-specific class P protein 19 /// locus:ssp-19	ssp-19 /// WBGene00006047	WBGene00006047	1.98171	0.00303607	0.0207627
192496_at	DeHydrogenases, Short chain /// locus:dhs-26	dhs-26 /// WBGene00000989	WBGene00000989	1.98105	2.81465e-08	5.25217e-06
193943_at	Zinc finger protein mex-5 /// locus:mex-5	mex-5 /// WBGene00003230	WBGene00003230	1.9774	0.00301527	0.0206689
187802_at	ATP-dependent RNA helicase cgh-1 /// locus:cgh-1	cgh-1 /// WBGene00000479	WBGene00000479	1.96556	0.0059404	0.0311351
179934_s_at	hypothetical protein /// status:Partially_confirmed	C27D9.1 /// WBGene00016163	WBGene00016163	1.95738	0.000858851	0.00910727
185519_at	Sperm activation Without Mating	swm-1	WBGene00023417	1.95614	3.52194e-07	3.58472e-05
183457_s_at	status:Confirmed /// hypothetical protein	WBGene00012672 /// Y39B6A.10	WBGene00012672	1.94875	0.00723393	0.035359
188959_at	TRYpsin-like protease /// locus:try-1	try-1 /// WBGene00006619	WBGene00006619	1.9484	0.00571588	0.0304378
172156_x_at	Chondroitin proteoglycan 3 /// status:Confirmed /// hypothetical protein	cpg-3 /// WBGene00021898 /// Y54G2A.36	WBGene00011063	1.94783	0.0010413	0.0104952
181523_s_at	hypothetical protein /// status:Confirmed	F18A1.7 /// WBGene00017548	WBGene00017548	1.9423	0.0106039	0.0448291
179685_at	Trans-Golgi Network protein homolog	tgn-38	WBGene00011742	1.93689	8.06349e-07	6.77096e-05
172191_x_at	hypothetical protein	ZK1025.4	WBGene00014184	1.93546	1.97755e-05	0.000652801
194017_s_at	GLutamiNe synthetase (glutamate-ammonia ligase) /// locus:gln-5	gln-5 /// WBGene00001606	WBGene00001606	1.9323	0.00467389	0.0268597
193024_at	Nicotinamide Nucleotide Transhydrogenase /// locus:nnt-1	nnt-1 /// WBGene00003778	WBGene00003778	1.93194	4.54187e-06	0.000228983
193698_at	Glutamine-Fructose 6-phosphate AminoTransferase homolog /// glucosamine-fructose-6-phosphate aminotransferase	gfat-2 /// WBGene00009035	WBGene00009035	1.9311	0.0122401	0.0489859
185026_at	hypothetical protein /// status:Confirmed	B0238.12 /// WBGene00015076	WBGene00015076	1.93041	0.00127928	0.0119857
186811_s_at	status:Confirmed /// Probable phytanoyl-CoA dioxygenase	WBGene00014000 /// ZK550.6	WBGene00014000	1.92972	8.1447e-07	6.79668e-05
192021_at	Paired Zinc Finger protein	pzf-1	WBGene00011505	1.92671	0.000940612	0.00973605
178140_s_at	hypothetical protein /// status:Confirmed	R04D3.2 /// WBGene00011010	WBGene00011010	1.92244	0.000325432	0.0048047
189926_at	hypothetical protein /// zinc finger protein	T07D10.3 /// WBGene00011583	WBGene00011583	1.91461	0.000776314	0.00852125
180794_at	Nucleotide Sugar TransPorter family /// locus:nstp-7	nstp-7 /// WBGene00019451	WBGene00019451	1.9059	0.00190544	0.0155008
190713_at	Fungus-induced protein 1 /// locus:fip-1	fip-1 /// WBGene00017695	WBGene00017695	1.90014	0.00207329	0.0164241
185579_at	hypothetical protein /// status:Confirmed	R09F10.8 /// WBGene00019989	WBGene00019989	1.89958	0.00374874	0.0236626
186975_at	Regulator of microtubule dynamics protein 1 /// locus:rmd-1	rmd-1 /// WBGene00011501	WBGene00011501	1.88882	0.0122565	0.0489976
188355_s_at	TRansport of membrane to Cell Surface /// locus:trcs-1	trcs-1 /// WBGene00009186	WBGene00009186	1.88769	0.00355943	0.0229093
189970_s_at	Regulator of G protein Signaling /// Regulator of G protein Signaling /// locus:rgs-8.1 /// locus:rgs-8.2	rgs-8.1 /// rgs-8.2 /// WBGene00004351 /// WBGene00021988	WBGene00004351 /// WBGene00021988	1.88568	0.00385611	0.0240351
183616_s_at	hypothetical protein /// Protein-tyrosine-phosphatase /// status:Partially_confirmed /// status:Partially_confirmed	F47B3.2 /// F47B3.7 /// WBGene00018526 /// WBGene00018531	WBGene00018531	1.88397	0.00758243	0.036448
183378_at	hypothetical protein /// status:Confirmed	F55G11.8 /// WBGene00010128	WBGene00010128	1.8828	6.82416e-08	1.04958e-05
173926_at	Propionyl-CoA carboxylase alpha chain, mitochondrial /// locus:pcca-1	pcca-1 /// WBGene00017864	WBGene00017864	1.88188	7.74251e-08	1.15581e-05
177620_s_at	hypothetical protein /// status:Confirmed	T24D1.3 /// WBGene00011986	WBGene00011986	1.88148	0.00793922	0.0375981
173784_at	hypothetical protein /// status:Confirmed	C50E3.11 /// WBGene00016822	WBGene00016822	1.87672	0.00609049	0.0316059
172237_x_at	Sperm Specific family, class P /// locus:ssp-33	ssp-33 /// WBGene00011134	WBGene00011134	1.86595	0.00429138	0.0256934
172806_x_at	pseudo /// carboxylesterase	B0238.13 /// WBGene00015077	WBGene00015077	1.8565	1.99504e-06	0.000128249
192641_s_at	Nuclear Hormone Receptor family /// Nuclear Hormone Receptor family /// locus:nhr-74 /// locus:nhr-244	nhr-244 /// nhr-74 /// WBGene00003664 /// WBGene00014186	WBGene00003664 /// WBGene00014186	1.85383	0.000150482	0.0027925
192368_s_at	Protein mom-2 /// locus:mom-2	mom-2 /// WBGene00003395	WBGene00003395	1.84992	0.0030041	0.0206506
185967_at	O-ACyltransferase homolog /// locus:oac-10	oac-10 /// WBGene00016773	WBGene00016773	1.84903	1.12676e-06	8.5047e-05
181722_s_at	1,2-dihydroxy-3-keto-5-methylthiopentene dioxygenase homolog 1 /// status:Confirmed	T01D1.4 /// WBGene00020149	WBGene00020149	1.84287	0.00662425	0.0333829
189336_at	CYtochrome P450 family /// locus:cyp-14A2	cyp-14A2 /// WBGene00010706	WBGene00010706	1.8387	0.00268879	0.0194206
177612_s_at	hypothetical protein	F17B5.1	WBGene00008905	1.83784	0.00108865	0.0108183
188215_at	hypothetical protein /// locus:daf-18	daf-18 /// WBGene00000913	WBGene00000913	1.83648	0.00766752	0.0366864
179045_at	---	---	---	1.83593	0.00395705	0.0244407
192036_at	hypothetical protein /// locus:spn-4	spn-4 /// WBGene00004984	WBGene00004984	1.83481	0.00964332	0.0425767
192663_at	serine/threonine protein phosphatase /// Serine/threonine-protein phosphatase	WBGene00014158 /// ZK938.1	WBGene00014158	1.8337	0.00917086	0.0412637
175381_at	Zinc finger protein mex-6 /// locus:mex-6	mex-6 /// WBGene00003231	WBGene00003231	1.83176	0.0108005	0.0452897
181745_at	FiBrilliN homolog /// locus:fbn-1	fbn-1 /// WBGene00022816	WBGene00022816	1.8312	0.00810719	0.0381381
189065_at	Putative tyrosinase-like protein tyr-1 /// locus:tyr-1	tyr-1 /// WBGene00015332	WBGene00015332	1.82956	0.00631571	0.0324487
172856_x_at	EGG sterile (unfertilizable) /// EGG sterile (unfertilizable) /// locus:egg-5 /// locus:egg-4	egg-4 /// egg-5 /// WBGene00020035 /// WBGene00020652	WBGene00020035 /// WBGene00020652	1.82555	0.00716914	0.0352456
191736_s_at	Probable methylmalonyl-CoA mutase, mitochondrial /// locus:mmcm-1	mmcm-1 /// WBGene00014202	WBGene00014202	1.82531	5.4572e-07	5.02185e-05
189531_s_at	SULfate Permease family	sulp-8	WBGene00013963	1.82455	8.40459e-06	0.000353587
179987_at	status:Partially_confirmed /// hypothetical protein	WBGene00012716 /// Y39E4B.5	WBGene00012716	1.82325	0.00133238	0.0122762
192569_at	CaDHerin family /// hypothetical protein	cdh-5 /// F08B4.8	WBGene00000397	1.82168	0.00507008	0.028199
183820_at	hypothetical protein /// status:Confirmed	F32B5.4 /// WBGene00017978	WBGene00017978	1.81771	0.00860605	0.039584
190557_s_at	NASP (human Nuclear Autoantigenic Sperm Protein) homolog /// locus:nasp-2	nasp-2 /// WBGene00008218	WBGene00008218	1.81318	0.00417965	0.0252836
192051_at	protein-tyrosine phosphatase /// hypothetical protein	WBGene00022110 /// Y71F9AL.4	WBGene00022110	1.80857	1.33459e-05	0.000496446
182429_s_at	EGG sterile (unfertilizable) /// EGG sterile (unfertilizable) /// locus:egg-5 /// locus:egg-4	egg-4 /// egg-5 /// WBGene00020035 /// WBGene00020652	WBGene00020035 /// WBGene00020652	1.80447	0.0042322	0.0254867
191646_at	Dimethylaniline monooxygenase [N-oxide-forming]	fmo-4	WBGene00001479	1.8037	0.000128565	0.00253271
193849_at	hypothetical protein /// dihydroflavonol-4-reductase (maize, petunia, tomato)	F13D11.4 /// WBGene00017429	WBGene00017429	1.80071	0.00796976	0.0376763
183014_at	hypothetical protein /// status:Confirmed	F59A7.2 /// WBGene00019090	WBGene00019090	1.79713	2.81943e-06	0.000159978
187306_at	hypothetical protein /// status:Partially_confirmed	F37A4.3 /// WBGene00018133	WBGene00018133	1.7913	0.00689734	0.0343214
190818_at	hypothetical protein /// serine/threonine kinase	F32B6.10 /// WBGene00009324	WBGene00009324	1.79118	0.00281639	0.0199154
192119_s_at	Propionyl Coenzyme A Carboxylase Beta subunit	pccb-1	WBGene00018701	1.78961	1.66115e-07	2.06648e-05
184769_at	hypothetical protein /// status:Partially_confirmed	W08E12.2 /// WBGene00021083	WBGene00021083	1.78223	0.0112269	0.0465835
187289_at	hypothetical protein /// status:Confirmed	B0304.4 /// WBGene00015136	WBGene00015136	1.78165	3.73997e-06	0.000200583
176472_s_at	status:Confirmed /// hypothetical protein	WBGene00021853 /// Y54F10AM.11	WBGene00021853	1.78057	0.00547611	0.0296307
173443_s_at	Meiotic spindle formation protein 2 /// locus:mei-2	mei-2 /// WBGene00003184	WBGene00003184	1.77726	0.00312845	0.0211427
192759_at	WD repeat-containing protein wdr-5.3	wdr-5.3	WBGene00013862	1.7755	0.00390099	0.0242053
181116_at	hypothetical protein /// status:Confirmed	F36A2.10 /// WBGene00009457	WBGene00009457	1.77495	0.00248314	0.0184467
192338_at	Heat Shock Protein /// locus:hsp-12.3	hsp-12.3 /// WBGene00002012	WBGene00002012	1.77333	0.000489068	0.00626385
189522_at	ATP-citrate synthase /// ATP citrate lyase	acly-2 /// WBGene00007150	WBGene00007150	1.7715	1.09324e-06	8.29834e-05
193438_at	Glucosamine phosphate N-Acetyl transferase /// locus:gna-2	gna-2 /// WBGene00001647	WBGene00001647	1.76909	0.00777231	0.0370164
190831_s_at	TransThyretin-Related family domain /// locus:ttr-50	ttr-50 /// WBGene00010234	WBGene00010234	1.76772	0.00587187	0.0308837
183028_s_at	LYSozyme /// locus:lys-2	lys-2 /// WBGene00003091	WBGene00003091	1.76445	5.32139e-05	0.00133385
181239_s_at	hypothetical protein /// status:Predicted /// status:Predicted /// hypothetical protein	C01B4.8 /// WBGene00015272 /// WBGene00021220 /// Y19D10A.5	WBGene00015272 /// WBGene00021220	1.76334	8.17517e-05	0.00184598
193841_s_at	Protein let-99 /// locus:let-99	let-99 /// WBGene00002368	WBGene00002368	1.76264	0.00153212	0.0134188
194135_at	Dimethylaniline monooxygenase [N-oxide-forming] /// locus:fmo-3	fmo-3 /// WBGene00001478	WBGene00001478	1.76074	0.000385111	0.00534513
175655_s_at	GLYcosylation related	gly-6	WBGene00001631	1.76005	0.0114425	0.0471286
192587_at	Tyrosine decarboxylase	tdc-1	WBGene00006562	1.75942	0.000214064	0.00354189
180378_at	F-box C protein /// locus:fbxc-50	fbxc-50 /// WBGene00015912	WBGene00015912	1.75926	9.64232e-05	0.00205305
184862_at	Equilibrative Nucleoside Transporter /// status:Confirmed	ent-5 /// WBGene00017532	WBGene00017532	1.75707	0.00502876	0.0280694
177016_at	status:Confirmed /// hypothetical protein	WBGene00021658 /// Y48G1A.2	WBGene00021658	1.756	0.00426651	0.0255673
193457_s_at	Serine/threonine-protein phosphatase /// serine/threonine specific protein phosphatase	F52H3.6 /// WBGene00009948	WBGene00009948	1.75391	0.0044384	0.0262318
188046_s_at	GEI-4 (Four) Interacting protein /// locus:gfi-1	gfi-1 /// WBGene00001581	WBGene00001581	1.74972	0.000160273	0.00291382
175897_at	status:Partially_confirmed /// hypothetical protein /// hypothetical protein	WBGene00022656 /// ZK105.13 /// ZK105.5	WBGene00235114	1.74945	0.00023324	0.00375287
191564_s_at	EGG sterile (unfertilizable) /// locus:egg-3	egg-3 /// WBGene00009701	WBGene00009701	1.7472	0.00398936	0.0245229
177490_at	hypothetical protein	Y69H2.3	WBGene00013481	1.74388	0.000461091	0.00604429
175323_at	Defective in germ line development protein 3	gld-3	WBGene00001597	1.74365	0.00936864	0.0417491
174133_at	status:Confirmed /// hypothetical protein	WBGene00021207 /// Y18H1A.1	WBGene00021207	1.74254	0.00488881	0.0275188
183112_at	hypothetical protein /// status:Partially_confirmed	C14C6.8 /// WBGene00015762	WBGene00015762	1.73955	0.0115514	0.0474028
193612_at	DeoxyUTPase /// locus:dut-1	dut-1 /// WBGene00010609	WBGene00010609	1.73932	0.000137124	0.00263285
189663_at	CYtochrome P450 family	cyp-31A5	WBGene00013381	1.73859	0.00375596	0.0236801
192039_s_at	hypothetical protein /// phosphoacetylglucosamine mutase	F21D5.1 /// WBGene00009006	WBGene00009006	1.73687	0.00107022	0.0107144
175837_s_at	Eukaryotic elongation factor 2 kinase	efk-1	WBGene00001160	1.72982	0.000364841	0.00515973
191695_at	Methylmalonyl-CoA Epimerase /// locus:mce-1	mce-1 /// WBGene00008415	WBGene00008415	1.7281	3.69543e-08	6.20615e-06
177672_at	hypothetical protein /// status:Partially_confirmed	T23F6.5 /// WBGene00011952	WBGene00011952	1.72728	0.00410156	0.0249816
190379_at	hypothetical protein /// zinc metalloprotease	T12E12.6 /// WBGene00020465	WBGene00020465	1.72585	0.0085907	0.0395466
174540_s_at	hypothetical protein /// Protein-tyrosine-phosphatase /// status:Partially_confirmed /// status:Partially_confirmed	F47B3.2 /// F47B3.7 /// WBGene00018526 /// WBGene00018531	WBGene00018526 /// WBGene00018531	1.72532	0.00967739	0.042671
183620_at	hypothetical protein /// status:Partially_confirmed	W06B4.1 /// WBGene00021056	WBGene00021056	1.7198	0.00894483	0.0406276
183811_at	hypothetical protein /// status:Confirmed	K09H9.2 /// WBGene00019595	WBGene00019595	1.71957	1.35387e-05	0.000500465
179726_at	hypothetical protein /// status:Confirmed	F57A10.4 /// WBGene00010185	WBGene00010185	1.71865	2.46044e-05	0.000770554
175677_s_at	Protein lin-41	lin-41	WBGene00003026	1.71586	0.000887523	0.00933031
172460_x_at	hypothetical protein /// status:Partially_confirmed	F46F5.9 /// WBGene00018500	WBGene00018500	1.71534	0.00403683	0.0247089
179294_at	---	---	---	1.71465	0.0026451	0.0192096
172380_x_at	hypothetical protein /// Protein-tyrosine-phosphatase /// status:Partially_confirmed /// status:Partially_confirmed	F47B3.2 /// F47B3.7 /// WBGene00018526 /// WBGene00018531	WBGene00018526 /// WBGene00018531	1.71461	0.0104539	0.044515
179606_s_at	hypothetical protein /// status:Confirmed	R08A2.1 /// WBGene00011132	WBGene00011132	1.70658	0.00352862	0.0227704
192790_s_at	hypothetical protein /// Zinc finger, C3HC4 type (RING finger)	F53F8.3 /// WBGene00010000	WBGene00010000	1.70404	0.0117976	0.0479383
179756_at	BTB and MATH domain containing /// locus:bath-19	bath-19 /// WBGene00019132	WBGene00019132	1.70184	0.00555323	0.0298795
172440_x_at	hypothetical protein /// status:Confirmed	F46F5.6 /// WBGene00018497	WBGene00018497	1.69792	0.00674607	0.033855
192485_at	hypothetical protein /// Toxocara surface glycoprotein like	F15A4.6 /// WBGene00008841	WBGene00008841	1.69278	0.00190601	0.0155008
175245_at	Dimethylaniline monooxygenase [N-oxide-forming]	fmo-4	WBGene00001479	1.69049	0.00133388	0.0122762
193797_at	C-type LECtin /// locus:clec-42	clec-42 /// WBGene00008891	WBGene00008891	1.68647	2.05199e-06	0.000130056
183124_at	GRound-Like (grd related) /// locus:grl-6	grl-6 /// WBGene00001715	WBGene00001715	1.68387	1.71467e-05	0.000595273
190692_at	hypothetical protein /// serine/threonine kinase	W07A12.4 /// WBGene00012322	WBGene00012322	1.68048	6.46374e-05	0.00153976
188485_at	COLlagen /// locus:col-78	col-78 /// WBGene00000654	WBGene00000654	1.67443	0.0019532	0.0157893
186099_at	status:Partially_confirmed /// hypothetical protein	WBGene00021526 /// Y41G9A.2	WBGene00021526	1.67384	0.0106769	0.0449537
194069_s_at	Leucine-rich repeat-containing protein egg-6 /// locus:egg-6	egg-6 /// WBGene00010621	WBGene00010621	1.66908	5.07842e-05	0.00128736
184736_at	WHiTe (Drosophila) related ABC transporter	wht-7	WBGene00021535	1.66659	0.00354105	0.0228287
181812_at	status:Partially_confirmed /// hypothetical protein	WBGene00013208 /// Y54G9A.5	WBGene00013208	1.66462	0.0075994	0.0365035
174098_at	hypothetical protein /// status:Confirmed	K03H1.7 /// WBGene00010542	WBGene00010542	1.66254	0.00216113	0.0169058
193730_at	Telomerase Reverse Transcriptase	trt-1	WBGene00006618	1.66211	0.000919166	0.0095805
186247_at	hypothetical protein /// status:Confirmed	H04M03.3 /// WBGene00019153	WBGene00019153	1.66115	0.00732835	0.0356133
178070_at	hypothetical protein /// status:Confirmed	C14B1.2 /// WBGene00007573	WBGene00007573	1.65977	0.00646842	0.0328937
177339_at	hypothetical protein /// hypothetical protein /// status:Confirmed	R102.11 /// R102.6 /// WBGene00011293	WBGene00011293 /// WBGene00077714	1.65967	0.00147267	0.0130685
192921_s_at	locus:wee-1.3 /// Membrane-associated tyrosine-and threonine-specific cdc2-inhibitory kinase wee-1.3	WBGene00006940 /// wee-1.3	WBGene00006940	1.65818	0.00504553	0.0281228
185612_at	hypothetical protein /// status:Predicted	T05B4.13 /// WBGene00020244	WBGene00020244	1.6509	3.60979e-05	0.00103408
189867_s_at	hypothetical protein /// locus:oma-1	oma-1 /// WBGene00003864	WBGene00003864	1.64885	0.00820145	0.0384469
190789_s_at	hypothetical protein /// locus:unc-71	unc-71 /// WBGene00006804	WBGene00006804	1.64709	0.000318045	0.0047268
175117_s_at	hypothetical protein /// status:Confirmed	F54D8.6 /// WBGene00018802	WBGene00018802	1.64373	4.01853e-06	0.000210899
190547_at	Thymidylate synthase /// thymidylate synthase	tyms-1 /// WBGene00022455	WBGene00022455	1.64292	5.57955e-05	0.00138053
173395_s_at	Prolyl 4-hydroxylase subunit alpha-1 /// locus:dpy-18	dpy-18 /// WBGene00001077	WBGene00001077	1.64106	0.000184765	0.00320688
189221_at	CYtochrome P450 family /// locus:cyp-37B1	cyp-37B1 /// WBGene00009226	WBGene00009226	1.63821	0.00241222	0.0181359
188916_s_at	G2/mitotic-specific cyclin-B3	cyb-3	WBGene00000868	1.63715	0.00594183	0.0311351
184919_s_at	hypothetical protein /// status:Confirmed	F32E10.5 /// WBGene00017992	WBGene00017992	1.63574	0.000127052	0.00251341
189802_s_at	Probable glycerol kinase /// Glycerol kinase	R11F4.1 /// WBGene00020007	WBGene00020007	1.63262	0.000355269	0.00506703
192888_s_at	Fructose-bisphosphate aldolase 1 /// locus:aldo-1	aldo-1 /// WBGene00011474	WBGene00011474	1.63245	1.70484e-08	3.47046e-06
179795_s_at	Clusterin-associated protein 1 homolog	dyf-3	WBGene00001119	1.63244	0.00020745	0.00348394
192511_s_at	Nuclear Hormone Receptor family /// Nuclear Hormone Receptor family /// locus:nhr-113 /// locus:nhr-259	nhr-113 /// nhr-259 /// WBGene00003703 /// WBGene00007770	WBGene00003703 /// WBGene00007770	1.63074	0.0112046	0.0465052
179444_s_at	hypothetical protein /// status:Partially_confirmed	F11E6.7 /// WBGene00008710	WBGene00008710	1.62748	0.00154046	0.013448
179425_at	hypothetical protein /// status:Partially_confirmed	C38D9.2 /// WBGene00008010	WBGene00008010	1.62746	0.000920529	0.00958728
189658_at	hypothetical protein /// locus:spe-12	spe-12 /// WBGene00004966	WBGene00004966	1.62664	0.00382833	0.023912
180905_at	hypothetical protein /// status:Confirmed	K02E11.5 /// WBGene00010514	WBGene00010514	1.62625	0.000348365	0.0049881
187346_at	Heritable RNAi Deficient /// locus:wago-9	hrde-1 /// WBGene00007624	WBGene00007624	1.62021	0.00681401	0.0340927
180909_at	hypothetical protein /// status:Confirmed	C32H11.4 /// WBGene00007867	WBGene00007867	1.61845	0.00209338	0.0165345
180612_s_at	hypothetical protein /// status:Confirmed	F53A9.8 /// WBGene00018731	WBGene00018731	1.61642	0.00425895	0.0255448
180735_at	hypothetical protein /// status:Confirmed	T22D1.5 /// WBGene00020684	WBGene00020684	1.61407	0.00742449	0.0358943
182073_s_at	hypothetical protein /// hypothetical protein /// status:Predicted /// zinc finger protein	H16D19.3 /// T07D10.3 /// WBGene00010401 /// WBGene00011583	WBGene00010401 /// WBGene00011583	1.61334	0.000164945	0.00297462
194032_at	Major sperm protein /// vesicle-associated membrane protein/synaptobrevin binding protein (weak)	F54H5.3 /// WBGene00018840	WBGene00018840	1.61322	0.000411606	0.00560288
177828_at	---	---	---	1.61163	0.00373538	0.0236251
192497_at	Nuclear Hormone Receptor family /// locus:nhr-205	nhr-205 /// WBGene00011002	WBGene00011002	1.61084	1.26412e-05	0.000477887
188421_at	Protein skinhead-1	skn-1	WBGene00004804	1.61063	0.00366625	0.0232674
174053_s_at	hypothetical protein /// status:Confirmed	C37C3.9 /// WBGene00016501	WBGene00016501	1.60769	0.00626013	0.0322371
191873_at	CaDmium Responsive	cdr-7	WBGene00010472	1.60686	0.000688975	0.00796608
193623_at	Protein-S-isoprenylcysteine O-methyltransferase /// protein-S isoprenylsysteine O-methyltransferase	icmt-1 /// WBGene00017673	WBGene00017673	1.60564	0.000138569	0.00264073
189002_s_at	Muscle EXcess	mex-3	WBGene00003229	1.60382	0.00859829	0.0395619
187312_at	status:Partially_confirmed /// hypothetical protein	WBGene00022440 /// Y110A2AL.3	WBGene00022440	1.60027	0.000640646	0.00758349
178799_at	hypothetical protein /// status:Partially_confirmed /// status:Predicted	F14D7.7 /// WBGene00008794 /// WBGene00008797	WBGene00008794 /// WBGene00008797	1.59846	0.000949517	0.00979804
185470_at	MO25-like protein 3 /// locus:mop-25.3	mop-25.3 /// WBGene00020858	WBGene00020858	1.59838	0.00011159	0.00228891
