# Supplementary material for: Transcriptome analyses describe the consequences of persistent HIF-1 over-activation in Caenorhabditis elegans
Source: PLoS One. 2024 Mar 22;19(3):e0295093. doi: 10.1371/journal.pone.0295093 (PMC10959373; doi:10.1371/journal.pone.0295093)
Supplement: S4 Table — (XLSX) [file pone.0295093.s004.xlsx]

## Sheet: Sheet1
S4 Table. Genes up-regulated in egl-9.
Probe Set ID	Gene Title	Gene Symbol	Ensembl	Fold change (egl-9/N2)	p-value	q-value
190962_s_at	Glutathione S-Transferase /// locus:gst-19	gst-19 /// WBGene00001767	WBGene00001767	169.999	6.12317e-18	4.52971e-14
178043_at	Sulfide Quinone oxidoReDuctase	sqrd-1	WBGene00008538	159.045	7.45985e-18	4.52971e-14
172632_x_at	Nematode Specific Peptide family, group E /// locus:nspe-4	nspe-4 /// WBGene00012589	WBGene00012589	105.138	8.80111e-14	7.12552e-11
193272_s_at	Fatty Acid/Retinol binding protein /// locus:far-3	far-3 /// WBGene00001387	WBGene00001387	57.7017	6.03462e-14	5.63737e-11
180706_at	hypothetical protein /// status:Partially_confirmed	K06H6.2 /// WBGene00019450	WBGene00019450	53.3362	9.30915e-12	2.69172e-09
192189_at	Nuclear hormone receptor family member nhr-57 /// locus:nhr-57	nhr-57 /// WBGene00003647	WBGene00003647	43.0056	1.57266e-12	7.34568e-10
180880_at	hypothetical protein /// status:Partially_confirmed	K06H6.1 /// WBGene00019449	WBGene00019449	40.2229	5.77661e-11	1.25272e-08
188978_s_at	Bifunctional L-3-cyanoalanine synthase/cysteine synthase /// locus:cysl-2	cysl-2 /// WBGene00010759	WBGene00010759	31.9586	7.13909e-13	3.94085e-10
186801_s_at	hypothetical protein /// hypothetical protein /// hypothetical protein /// status:Predicted /// status:Predicted /// status:Predicted	F45D11.14 /// F45D11.15 /// F45D11.16 /// WBGene00018459 /// WBGene00018460 /// WBGene00018461	WBGene00018459 /// WBGene00018460 /// WBGene00018461	29.2604	2.66494e-11	6.96775e-09
188607_at	NITrilase /// locus:nit-1	nit-1 /// WBGene00014206	WBGene00014206	29.1089	1.15231e-15	2.56038e-12
172744_at	Metallothionein-1 /// locus:mtl-1	mtl-1 /// WBGene00003473	WBGene00003473	28.9918	9.87104e-13	5.01196e-10
190427_s_at	Ferritin /// locus:ftn-1	ftn-1 /// WBGene00001500	WBGene00001500	28.4821	4.90613e-12	1.75239e-09
173335_s_at	Downstream Of DAF-16 (regulated by DAF-16) /// locus:dod-3	dod-3 /// WBGene00016052	WBGene00016052	27.3463	4.9866e-13	2.88373e-10
179695_at	hypothetical protein /// status:Partially_confirmed	F35E12.5 /// WBGene00009429	WBGene00009429	25.6837	4.49119e-08	2.67363e-06
193034_at	GDP-mannose 4,6 dehydratase 2 /// locus:gmd-2	gmd-2 /// WBGene00010166	WBGene00010166	22.9045	1.93692e-08	1.32105e-06
182504_at	hypothetical protein /// status:Confirmed	R08E5.1 /// WBGene00019961	WBGene00019961	22.6934	3.21592e-13	2.16972e-10
178297_at	hypothetical protein /// status:Confirmed	T24B8.5 /// WBGene00011979	WBGene00011979	22.0619	6.2327e-12	2.10254e-09
182693_s_at	hypothetical protein /// hypothetical protein /// status:Predicted /// status:Predicted	T04A11.2 /// T04A11.5 /// WBGene00011417 /// WBGene00011420	WBGene00011417 /// WBGene00011420	18.5842	2.80499e-12	1.1679e-09
172624_x_at	Nematode Specific Peptide family, group E /// locus:nspe-3	nspe-3 /// WBGene00012590	WBGene00012590	18.5708	9.18812e-12	2.69172e-09
177532_at	hypothetical protein /// status:Confirmed	F22B5.4 /// WBGene00009042	WBGene00009042	17.2179	4.15503e-12	1.52908e-09
181502_s_at	O-ACyltransferase homolog /// Regulator of hypoxia-inducible factor 1 /// locus:oac-54 /// locus:rhy-1	oac-54 /// rhy-1 /// WBGene00012323 /// WBGene00012324	WBGene00012323 /// WBGene00012324	17.1834	4.98078e-14	5.04065e-11
180562_at	C-type LECtin /// locus:clec-52	clec-52 /// WBGene00015052	WBGene00015052	16.4045	1.26498e-15	2.56038e-12
181520_at	Regulator of hypoxia-inducible factor 1 /// locus:rhy-1	rhy-1 /// WBGene00012324	WBGene00012324	15.93	4.42364e-14	4.88379e-11
174073_at	ncRNA	tts-1	WBGene00006650	15.5657	8.89611e-10	1.06096e-07
173475_s_at	Globin-like protein /// locus:glb-1	glb-1 /// WBGene00014030	WBGene00014030	15.2159	1.56586e-15	2.71659e-12
183273_at	hypothetical protein /// status:Partially_confirmed	C14C6.3 /// WBGene00015757	WBGene00015757	14.9912	3.22432e-08	2.03942e-06
182747_at	hypothetical protein /// status:Confirmed	R08E5.3 /// WBGene00019963	WBGene00019963	14.53	3.8323e-13	2.32702e-10
184103_s_at	hypothetical protein /// hypothetical protein /// status:Predicted /// status:Predicted	F07B7.2 /// W09B7.2 /// WBGene00017186 /// WBGene00021107	WBGene00017186 /// WBGene00021107	12.501	6.59322e-11	1.35167e-08
179224_s_at	hypothetical protein	che-12	WBGene00000491	12.2466	1.13342e-13	8.60281e-11
190050_at	Nuclear Hormone Receptor family /// locus:nhr-155	nhr-155 /// WBGene00015758	WBGene00015758	11.5834	3.91424e-07	1.51387e-05
182849_at	hypothetical protein	Y37A1B.5	WBGene00012538	11.574	2.44925e-14	2.97442e-11
185081_at	C-type LECtin /// locus:clec-210	clec-210 /// WBGene00022261	WBGene00022261	11.561	8.78247e-11	1.64087e-08
172184_x_at	C-type LECtin /// locus:clec-174	clec-174 /// WBGene00021580	WBGene00021580	11.3073	0.000747414	0.0040031
181501_at	O-ACyltransferase homolog /// locus:oac-54	oac-54 /// WBGene00012323	WBGene00012323	10.8149	2.45018e-09	2.36155e-07
192581_s_at	Phosphoenolypyruvate CarboxyKinase	pck-1	WBGene00021043	9.32707	3.76678e-09	3.36357e-07
180842_s_at	ETHE1 (human ETHylmalonic Encephalopathy) homolog /// locus:ethe-1	ethe-1 /// WBGene00007886	WBGene00007886	8.71237	2.46666e-16	9.98521e-13
182532_at	MercaptoPyruvate SulfurTransferase homolog /// locus:mpst-3	mpst-3 /// WBGene00010383	WBGene00010383	8.66197	8.24355e-16	2.50279e-12
178843_at	hypothetical protein /// status:Confirmed	F08G5.6 /// WBGene00008584	WBGene00008584	8.60296	2.7896e-10	4.10953e-08
181132_s_at	hypothetical protein /// status:Confirmed	F49F1.7 /// WBGene00018647	WBGene00018647	8.33143	4.49165e-11	1.01014e-08
182782_at	MercaptoPyruvate SulfurTransferase homolog /// locus:mpst-3	mpst-3 /// WBGene00010383	WBGene00010383	8.31292	2.07028e-15	3.14274e-12
176743_s_at	C-type LECtin /// locus:clec-67	clec-67 /// WBGene00018971	WBGene00018971	7.99603	1.90362e-09	1.91058e-07
188441_at	ASpartyl Protease /// protease	asp-12 /// WBGene00017678	WBGene00017678	7.87751	2.89643e-07	1.19237e-05
193464_s_at	Prolyl 4-hydroxylase subunit alpha-2 /// locus:phy-2	phy-2 /// WBGene00004025	WBGene00004025	7.75935	5.57198e-10	7.35516e-08
183378_at	hypothetical protein /// status:Confirmed	F55G11.8 /// WBGene00010128	WBGene00010128	7.70434	1.07488e-14	1.45039e-11
184863_s_at	Downstream Of DAF-16 (regulated by DAF-16) /// locus:dod-24	dod-24 /// WBGene00007875	WBGene00007875	7.53418	8.94484e-09	6.8752e-07
180136_at	status:Partially_confirmed /// hypothetical protein	WBGene00022758 /// ZK488.6	WBGene00022758	7.47902	3.4367e-06	7.86052e-05
183748_at	hypothetical protein /// status:Partially_confirmed	C14C6.6 /// WBGene00015760	WBGene00015760	7.12684	1.7541e-08	1.22578e-06
181565_at	C-type LECtin /// locus:clec-67	clec-67 /// WBGene00018971	WBGene00018971	6.96671	3.05865e-09	2.81401e-07
185385_at	status:Confirmed /// hypothetical protein	WBGene00012587 /// Y38E10A.9	WBGene00012587	6.9379	1.20873e-10	2.06748e-08
187999_at	plant Late Embryo Abundant (LEA) related	lea-1	WBGene00002263	6.83679	1.79463e-08	1.2454e-06
180727_at	hypothetical protein /// status:Confirmed	F49F1.5 /// WBGene00018645	WBGene00018645	6.6689	1.73755e-07	7.84433e-06
190816_at	hypothetical protein /// locus:tag-38	tag-38 /// WBGene00006418	WBGene00006418	6.37559	1.33208e-09	1.44438e-07
180925_at	dietary restriction down regulated /// status:Confirmed	drd-50 /// WBGene00018643	WBGene00018643	6.05947	1.48139e-09	1.57155e-07
182970_at	hypothetical protein /// status:Confirmed	F55G11.4 /// WBGene00010124	WBGene00010124	5.89977	0.000120513	0.00111805
192509_at	C-type LECtin /// locus:clec-60	clec-60 /// WBGene00014046	WBGene00014046	5.8079	0.000163154	0.001375
174964_at	hypothetical protein /// locus:meg-1	meg-1 /// WBGene00010492	WBGene00010492	5.7359	0.00033557	0.00228776
192474_s_at	hypothetical protein /// D-3-Phosphoglycerate dehydrogenase	C31C9.2 /// WBGene00007836	WBGene00007836	5.63534	4.85329e-08	2.8751e-06
174552_s_at	plant Late Embryo Abundant (LEA) related	lea-1	WBGene00002263	5.51015	9.09819e-09	6.94909e-07
172593_x_at	---	---	---	5.2837	1.17873e-05	0.000202186
190363_at	Ligand-Gated ion Channel /// locus:lgc-1	lgc-1 /// WBGene00020236	WBGene00020236	5.16899	3.10524e-11	7.54215e-09
189653_s_at	Cysteine synthase 3	cysl-3	WBGene00019962	5.15232	4.45146e-10	6.07411e-08
178775_at	hypothetical protein /// status:Confirmed	C01G6.3 /// WBGene00007225	WBGene00007225	5.09662	0.000284019	0.00202894
178017_s_at	hypothetical protein /// status:Confirmed	F01D5.1 /// WBGene00008492	WBGene00008492	5.08916	2.32366e-10	3.57203e-08
191759_at	Dimethylaniline monooxygenase [N-oxide-forming] /// locus:fmo-2	fmo-2 /// WBGene00001477	WBGene00001477	5.08812	2.754e-11	6.96775e-09
190586_at	Zinc metalloproteinase nas-33 /// locus:nas-33	nas-33 /// WBGene00003551	WBGene00003551	5.02689	2.88507e-12	1.1679e-09
190959_s_at	Glutathione S-Transferase /// locus:gst-16	gst-16 /// WBGene00001764	WBGene00001764	4.99706	2.13712e-11	5.76748e-09
192338_at	Heat Shock Protein /// locus:hsp-12.3	hsp-12.3 /// WBGene00002012	WBGene00002012	4.95735	4.96076e-09	4.21291e-07
189819_s_at	glucose transporter /// hypothetical protein	WBGene00014097 /// ZK829.9	WBGene00014097	4.7856	1.43988e-06	4.08718e-05
178625_s_at	hypothetical protein /// status:Confirmed	F14H3.6 /// WBGene00008825	WBGene00008825	4.74462	0.000244016	0.00182362
192634_at	Nuclear Hormone Receptor family	nhr-11	WBGene00003610	4.7199	2.88911e-10	4.17691e-08
182091_s_at	hypothetical protein /// hypothetical protein /// status:Predicted /// status:Predicted	T04A11.1 /// T04A11.4 /// WBGene00011416 /// WBGene00011419	WBGene00011416 /// WBGene00011419	4.66406	2.53227e-07	1.07152e-05
181835_at	hypothetical protein /// status:Partially_confirmed	F55G11.7 /// WBGene00010127	WBGene00010127	4.6267	1.23988e-09	1.38141e-07
172053_x_at	---	---	---	4.61119	0.00948576	0.0243701
174965_s_at	hypothetical protein /// locus:meg-1	meg-1 /// WBGene00010492	WBGene00010492	4.6079	0.000188767	0.00151652
190361_s_at	Cysteine dioxygenase 1 /// locus:cdo-1	cdo-1 /// WBGene00018986	WBGene00018986	4.56788	9.90487e-13	5.01196e-10
185697_at	UPF0376 protein C36C5.12 /// status:Partially_confirmed	C36C5.12 /// WBGene00016481	WBGene00016481	4.55371	6.51505e-11	1.35167e-08
173731_s_at	hypothetical protein	M05D6.5	WBGene00010878	4.54792	1.95174e-12	8.46512e-10
187973_s_at	Hypoxia-inducible factor prolyl hydroxylase	egl-9	WBGene00001178	4.47553	4.63934e-10	6.26013e-08
190978_at	Alcohol dehydrogenase 1 /// locus:sodh-1	sodh-1 /// WBGene00010790	WBGene00010790	4.46133	4.29263e-08	2.56801e-06
189971_at	Enoyl-CoA Hydratase /// locus:ech-9	ech-9 /// WBGene00001158	WBGene00001158	4.44717	1.73917e-06	4.77848e-05
189531_s_at	SULfate Permease family	sulp-8	WBGene00013963	4.39872	1.13923e-10	1.97644e-08
179323_s_at	hypothetical protein /// status:Partially_confirmed	M162.5 /// WBGene00010931	WBGene00010931	4.361	1.41172e-10	2.34852e-08
177250_at	hypothetical protein /// status:Partially_confirmed	M162.5 /// WBGene00010931	WBGene00010931	4.32758	3.39891e-12	1.28991e-09
183624_at	Downstream Of DAF-16 (regulated by DAF-16)	dod-22	WBGene00010125	4.32297	8.88923e-05	0.000905645
187213_at	hypothetical protein /// status:Confirmed	EEED8.3 /// WBGene00017134	WBGene00017134	4.30809	0.000820271	0.00426254
185425_at	C-type LECtin /// locus:clec-4	clec-4 /// WBGene00012583	WBGene00012583	4.29734	2.76297e-08	1.78479e-06
172689_x_at	---	---	---	4.28689	0.00734965	0.0202119
172285_x_at	---	---	---	4.2807	0.00627754	0.0180954
178927_at	hypothetical protein /// status:Confirmed	K08D8.5 /// WBGene00010659	WBGene00010659	4.2284	1.21197e-08	8.86653e-07
183527_s_at	hypothetical protein /// status:Confirmed	C14C6.5 /// WBGene00015759	WBGene00015759	4.18052	3.18656e-11	7.58791e-09
183112_at	hypothetical protein /// status:Partially_confirmed	C14C6.8 /// WBGene00015762	WBGene00015762	4.17378	2.90249e-06	7.04971e-05
180204_at	hypothetical protein	F35E12.9	WBGene00009433	4.1496	4.94813e-07	1.80454e-05
174393_at	hypothetical protein	H40L08.2	WBGene00014793	4.1105	7.94831e-10	9.95114e-08
180973_at	Mucin Like Gene /// status:Confirmed	mul-1 /// WBGene00018646	WBGene00018646	4.10269	5.39514e-09	4.3973e-07
192819_at	Nuclear hormone receptor family member nhr-62	nhr-62	WBGene00003652	4.07362	1.56807e-10	2.53906e-08
181644_at	hypothetical protein /// status:Confirmed	T21C9.13 /// WBGene00011898	WBGene00011898	4.00829	0.000169061	0.00141108
183526_at	hypothetical protein /// status:Confirmed	C14C6.5 /// WBGene00015759	WBGene00015759	4.00524	1.30043e-09	1.42277e-07
175126_s_at	hypothetical protein /// status:Confirmed	K08D8.5 /// WBGene00010659	WBGene00010659	3.99305	1.26553e-08	9.20293e-07
174023_at	Nuclear Hormone Receptor family	nhr-11	WBGene00003610	3.97233	8.91103e-10	1.06096e-07
184191_at	CaeNaCin (Caenorhabditis bacteriocin) /// locus:cnc-4	cnc-4 /// WBGene00000558	WBGene00000558	3.96151	7.90693e-06	0.000150507
180794_at	Nucleotide Sugar TransPorter family /// locus:nstp-7	nstp-7 /// WBGene00019451	WBGene00019451	3.95577	1.13826e-06	3.45581e-05
172387_x_at	---	---	---	3.88793	0.00742489	0.0203589
194067_at	C-type LECtin /// locus:clec-66	clec-66 /// WBGene00009397	WBGene00009397	3.88581	4.66666e-09	4.01936e-07
181785_at	hypothetical protein	ZC308.4	WBGene00022586	3.87271	0.00203229	0.00805157
192355_s_at	Probable phosphoserine aminotransferase /// phosphoserine aminotransferase	F26H9.5 /// WBGene00009177	WBGene00009177	3.83011	5.04605e-09	4.22623e-07
189915_s_at	C-type LECtin /// locus:clec-41	clec-41 /// WBGene00007153	WBGene00007153	3.79649	0.000497908	0.00301131
177059_at	C-type LECtin /// locus:clec-72	clec-72 /// WBGene00021583	WBGene00021583	3.75335	7.63573e-05	0.000811287
185690_at	hypothetical protein /// status:Confirmed	C25E10.8 /// WBGene00016097	WBGene00016097	3.74804	7.73056e-14	6.70584e-11
173943_s_at	M-phase inducer phosphatase cdc-25.3 /// locus:cdc-25.3	cdc-25.3 /// WBGene00000388	WBGene00000388	3.73678	8.56136e-06	0.0001584
187479_s_at	hypothetical protein	Y62E10A.13	WBGene00013379	3.68339	2.16644e-09	2.12176e-07
172926_x_at	---	---	---	3.67287	0.00881689	0.023169
190628_at	hypothetical protein	F32A5.4	WBGene00017970	3.66643	7.84606e-06	0.000149818
181958_at	hypothetical protein	T06D4.1	WBGene00020290	3.66146	2.26452e-05	0.000333748
183194_s_at	hypothetical protein /// status:Confirmed	F08F3.6 /// WBGene00017263	WBGene00017263	3.64843	0.000228724	0.00174477
191298_s_at	Prolyl Carboxy Peptidase like /// locus:pcp-2	pcp-2 /// WBGene00003957	WBGene00003957	3.64165	7.4889e-09	5.90564e-07
193914_at	Gamma Butyrobetaine Hydroxylase /// locus:gbh-2	gbh-2 /// WBGene00001523	WBGene00001523	3.6249	2.09215e-09	2.06565e-07
180378_at	F-box C protein /// locus:fbxc-50	fbxc-50 /// WBGene00015912	WBGene00015912	3.58332	7.86087e-09	6.1195e-07
176212_at	F-box A protein /// F-box A protein /// locus:fbxa-151 /// locus:fbxa-78	fbxa-151 /// fbxa-78 /// WBGene00013840 /// WBGene00022495	WBGene00013840 /// WBGene00022495	3.54166	3.87843e-06	8.57933e-05
185557_s_at	LYSozyme /// locus:lys-7	lys-7 /// WBGene00003096	WBGene00003096	3.53174	6.20126e-08	3.50277e-06
172193_at	hypothetical protein /// status:Confirmed	T12D8.5 /// WBGene00011733	WBGene00011733	3.5052	2.49828e-07	1.06083e-05
183028_s_at	LYSozyme /// locus:lys-2	lys-2 /// WBGene00003091	WBGene00003091	3.49348	5.01486e-09	4.22623e-07
174420_at	hypothetical protein	F29C6.1	WBGene00009243	3.44876	5.68966e-07	2.02036e-05
172106_x_at	---	---	---	3.44182	0.00752951	0.0205468
184714_s_at	status:Confirmed /// hypothetical protein	WBGene00021818 /// Y53G8B.2	WBGene00021818	3.43543	7.94572e-11	1.53767e-08
189081_at	Aminoacylase-1 /// aminoacylase-1	C10C5.5 /// WBGene00007509	WBGene00007509	3.41738	0.000234915	0.00177679
186811_s_at	status:Confirmed /// Probable phytanoyl-CoA dioxygenase	WBGene00014000 /// ZK550.6	WBGene00014000	3.4169	2.94739e-10	4.21104e-08
182455_at	O-ACyltransferase homolog /// locus:oac-24	oac-24 /// WBGene00018211	WBGene00018211	3.38339	2.49998e-09	2.39058e-07
173560_s_at	hypothetical protein	H19N07.3	WBGene00010407	3.37409	7.72233e-12	2.3914e-09
185599_s_at	Putative cytochrome P450 cyp-13B1	cyp-13B1	WBGene00008519	3.37293	2.39727e-05	0.000345098
174109_at	---	---	---	3.35322	3.74024e-05	0.000484826
181343_at	hypothetical protein /// status:Confirmed	C17F4.3 /// WBGene00015911	WBGene00015911	3.29902	5.78503e-05	0.000660289
186525_at	hypothetical protein /// status:Confirmed	VF13D12L.3 /// WBGene00012149	WBGene00012149	3.28989	8.86441e-10	1.06096e-07
172790_x_at	Putative cytochrome P450 cyp-13B1	cyp-13B1	WBGene00008519	3.28281	1.52962e-06	4.29008e-05
173730_at	hypothetical protein	M05D6.5	WBGene00010878	3.26263	1.93022e-08	1.32105e-06
190139_s_at	C-type LECtin /// locus:clec-17	clec-17 /// WBGene00008477	WBGene00008477	3.24259	7.0178e-07	2.38928e-05
180369_at	hypothetical protein /// status:Confirmed	C17E7.4 /// WBGene00015899	WBGene00015899	3.23334	7.64609e-05	0.000811677
180315_at	hypothetical protein /// status:Confirmed	F44G3.10 /// WBGene00009710	WBGene00009710	3.18276	0.000170118	0.00141892
193653_s_at	Propionyl-CoA carboxylase alpha chain, mitochondrial /// locus:pcca-1	pcca-1 /// WBGene00017864	WBGene00017864	3.15028	1.84303e-09	1.88086e-07
178833_s_at	hypothetical protein	T12G3.6	WBGene00011741	3.14282	0.00199926	0.00797554
185743_at	status:Confirmed /// hypothetical protein	WBGene00012434 /// Y11D7A.10	WBGene00012434	3.10861	2.41589e-13	1.72583e-10
190185_at	Probable ATP-citrate synthase /// ATP citrate lyase	acly-1 /// WBGene00016995	WBGene00016995	3.08629	1.1921e-07	5.885e-06
171782_x_at	Cysteine synthase 1 /// locus:cysl-1	cysl-1 /// WBGene00007653	WBGene00007653	3.08369	5.20782e-12	1.807e-09
179273_at	hypothetical protein /// status:Partially_confirmed	C04B4.2 /// WBGene00007290	WBGene00007290	3.07796	0.00113554	0.00535546
172454_x_at	---	---	---	3.07771	0.00816403	0.0218095
178717_at	Chondroitin proteoglycan 3 /// locus:cpg-3	cpg-3 /// WBGene00011063	WBGene00011063	3.07644	0.000493542	0.00299385
179167_at	hypothetical protein /// status:Confirmed	M05D6.6 /// WBGene00010879	WBGene00010879	3.06155	1.71189e-08	1.20869e-06
177060_s_at	C-type LECtin /// locus:clec-72	clec-72 /// WBGene00021583	WBGene00021583	3.03506	5.48151e-05	0.000637376
188236_s_at	NanOS related /// pseudo /// locus:nos-2 /// status:Partially_confirmed	nos-2 /// T02G5.11 /// WBGene00003784 /// WBGene00020167	WBGene00003784	3.00496	0.00138539	0.00617186
180998_at	hypothetical protein /// status:Partially_confirmed	B0294.1 /// WBGene00015117	WBGene00015117	3.00365	4.22821e-07	1.61473e-05
192737_at	SCP-Like extracellular protein /// locus:scl-2	scl-2 /// WBGene00009895	WBGene00009895	2.98195	7.73142e-08	4.13621e-06
191646_at	Dimethylaniline monooxygenase [N-oxide-forming]	fmo-4	WBGene00001479	2.98021	1.40735e-07	6.72882e-06
185253_at	hypothetical protein /// status:Confirmed	C37C3.10 /// WBGene00016502	WBGene00016502	2.97294	1.1277e-08	8.34523e-07
172232_x_at	Nematode Specific Peptide family, group A /// locus:nspa-9	nspa-9 /// WBGene00043187	WBGene00043187	2.97092	2.58784e-05	0.000364884
189484_at	Cysteine synthase 1 /// locus:cysl-1	cysl-1 /// WBGene00007653	WBGene00007653	2.967	1.2635e-11	3.48732e-09
187734_s_at	Putative 1-acyl-sn-glycerol-3-phosphate acyltransferase acl-12 /// locus:acl-12	acl-12 /// WBGene00015295	WBGene00015295	2.95363	1.47348e-09	1.57155e-07
181694_at	hypothetical protein	F48D6.4	WBGene00018602	2.9495	5.00675e-06	0.000106107
180909_at	hypothetical protein /// status:Confirmed	C32H11.4 /// WBGene00007867	WBGene00007867	2.93603	7.50201e-07	2.50292e-05
189025_at	hypothetical protein /// dehydrogenase	D2063.1 /// WBGene00017060	WBGene00017060	2.93259	1.29246e-08	9.34284e-07
173804_s_at	GlYcoGenin like /// pseudo /// locus:gyg-2 /// glycogenin glucosyltransferase	gyg-2 /// M116.2 /// WBGene00012020 /// WBGene00019789	WBGene00012020	2.92921	0.000219837	0.00169684
190120_at	hypothetical protein /// locus:meg-1	meg-1 /// WBGene00010492	WBGene00010492	2.92808	0.000347718	0.00233173
182318_s_at	hypothetical protein /// hypothetical protein /// locus:gei-12 /// status:Partially_confirmed	meg-3 /// meg-4 /// WBGene00001569 /// WBGene00016485	WBGene00001569 /// WBGene00016485	2.92784	9.26499e-05	0.000931425
184534_s_at	hypothetical protein /// status:Confirmed	C17H12.8 /// WBGene00015933	WBGene00015933	2.91692	1.16859e-05	0.000200731
185519_at	Sperm activation Without Mating	swm-1	WBGene00023417	2.91458	9.53864e-10	1.11384e-07
189667_at	Probable cytochrome P450 CYP36A1 /// locus:cyp-36A1	cyp-36A1 /// WBGene00007913	WBGene00007913	2.89989	9.79163e-07	3.0721e-05
185579_at	hypothetical protein /// status:Confirmed	R09F10.8 /// WBGene00019989	WBGene00019989	2.89536	5.02276e-05	0.000596845
173784_at	hypothetical protein /// status:Confirmed	C50E3.11 /// WBGene00016822	WBGene00016822	2.86369	9.48974e-05	0.000945411
188022_s_at	C-type lectin domain-containing protein 91 /// locus:clec-91	clec-91 /// WBGene00014117	WBGene00014117	2.86294	0.000713465	0.00387597
189970_s_at	Regulator of G protein Signaling /// Regulator of G protein Signaling /// locus:rgs-8.1 /// locus:rgs-8.2	rgs-8.1 /// rgs-8.2 /// WBGene00004351 /// WBGene00021988	WBGene00004351 /// WBGene00021988	2.85297	5.36521e-05	0.000628721
179062_s_at	hypothetical protein /// status:Confirmed	F14D7.2 /// WBGene00008789	WBGene00008789	2.84961	0.00101681	0.00495522
192869_at	hypothetical protein /// Zinc finger, C3HC4 type (RING finger)	T01G5.7 /// WBGene00011342	WBGene00011342	2.84769	0.00076169	0.0040553
192267_at	TAF (TBP-associated transcription factor) family /// locus:taf-11.2	taf-11.2 /// WBGene00006394	WBGene00006394	2.84507	3.9417e-05	0.000504414
178353_s_at	hypothetical protein /// status:Partially_confirmed	R04D3.3 /// WBGene00011011	WBGene00011011	2.84221	0.000239092	0.00179834
178364_at	Putative T-box protein 36 /// locus:tbx-36	tbx-36 /// WBGene00006555	WBGene00006555	2.83624	1.97414e-05	0.000301944
190585_at	OV-17 antigen precursor /// hypothetical protein	WBGene00014173 /// ZK970.7	WBGene00014173	2.83602	0.00100843	0.00491829
188146_s_at	C-type LECtin	clec-88	WBGene00019606	2.81923	0.000825411	0.00428192
184533_at	hypothetical protein /// status:Confirmed	C17H12.8 /// WBGene00015933	WBGene00015933	2.80967	5.03177e-06	0.000106271
190602_at	hypothetical protein /// serine/threonine kinase	K04C1.5 /// WBGene00010555	WBGene00010555	2.77205	0.000432051	0.00272932
192671_at	Stress-induced protein 1 /// locus:sip-1	sip-1 /// WBGene00004798	WBGene00004798	2.76316	1.48177e-05	0.000242193
185927_s_at	---	---	---	2.76145	2.20176e-05	0.000326082
178403_at	F-box A protein /// locus:fbxa-88	fbxa-88 /// WBGene00008632	WBGene00008632	2.74825	2.91158e-06	7.05766e-05
189087_s_at	Heat shock protein Hsp-16.1/Hsp-16.11 /// Heat shock protein Hsp-16.1/Hsp-16.11 /// locus:hsp-16.1 /// locus:hsp-16.11	hsp-16.1 /// hsp-16.11 /// WBGene00002015 /// WBGene00002017	WBGene00002015 /// WBGene00002017	2.73981	0.00651444	0.0186015
184943_s_at	NanOS related /// pseudo /// locus:nos-2 /// status:Partially_confirmed	nos-2 /// T02G5.11 /// WBGene00003784 /// WBGene00020167	WBGene00003784	2.7349	0.000508465	0.0030584
174749_s_at	SPSB (SPry and Socs Box) family /// locus:spsb-2	spsb-2 /// WBGene00021596	WBGene00021596	2.73087	0.000183578	0.00149725
185621_at	MEiotic SPindle /// locus:mesp-1	mesp-1 /// WBGene00016178	WBGene00016178	2.72914	0.00053296	0.00316639
186203_at	Embryonic mRna (mRNA) Anterior /// status:Confirmed	era-1 /// WBGene00020948	WBGene00020948	2.71881	0.000486057	0.00295879
183457_s_at	status:Confirmed /// hypothetical protein	WBGene00012672 /// Y39B6A.10	WBGene00012672	2.71821	0.000337216	0.00229089
188145_at	C-type LECtin	clec-88	WBGene00019606	2.71645	0.000834451	0.00431591
190456_at	hypothetical protein /// serine/threonine kinase	E02H4.6 /// WBGene00008464	WBGene00008464	2.71384	8.39036e-05	0.000865713
187292_s_at	hypothetical protein	C05C10.5	WBGene00007332	2.71124	0.00105368	0.00508358
183628_at	pseudo /// status:Confirmed	C14C6.7 /// WBGene00015761	WBGene00015761	2.70311	2.87787e-05	0.00039491
181239_s_at	hypothetical protein /// status:Predicted /// status:Predicted /// hypothetical protein	C01B4.8 /// WBGene00015272 /// WBGene00021220 /// Y19D10A.5	WBGene00015272 /// WBGene00021220	2.7023	1.55252e-07	7.25161e-06
175378_s_at	SWimming Induced Paralysis /// status:Partially_confirmed	swip-10 /// WBGene00018738	WBGene00018738	2.70061	0.00470597	0.014703
173613_s_at	hypothetical protein	Y62E10A.13	WBGene00013379	2.69986	9.06676e-07	2.8976e-05
192790_s_at	hypothetical protein /// Zinc finger, C3HC4 type (RING finger)	F53F8.3 /// WBGene00010000	WBGene00010000	2.69207	9.78074e-05	0.000961
183074_at	hypothetical protein /// status:Partially_confirmed	W06D11.3 /// WBGene00012301	WBGene00012301	2.69148	0.000933121	0.00466531
173737_at	Putative 1-acyl-sn-glycerol-3-phosphate acyltransferase acl-12 /// locus:acl-12	acl-12 /// WBGene00015295	WBGene00015295	2.68271	2.60554e-08	1.6921e-06
192830_s_at	hypothetical protein /// Zinc finger, C3HC4 type (RING finger)	T01C3.3 /// WBGene00011320	WBGene00011320	2.68223	0.00201286	0.0079989
189988_s_at	hypothetical protein /// locus:oma-2	oma-2 /// WBGene00003865	WBGene00003865	2.67835	0.000735845	0.00395936
194082_s_at	Pumilio domain-containing protein 5 /// locus:puf-5	puf-5 /// WBGene00004241	WBGene00004241	2.67349	0.00334507	0.0115028
172901_x_at	Heat shock protein Hsp-16.48/Hsp-16.49 /// Heat shock protein Hsp-16.48/Hsp-16.49 /// locus:hsp-16.48 /// locus:hsp-16.49	hsp-16.48 /// hsp-16.49 /// WBGene00002019 /// WBGene00002020	WBGene00002019 /// WBGene00002020	2.66853	0.0116822	0.028397
175245_at	Dimethylaniline monooxygenase [N-oxide-forming]	fmo-4	WBGene00001479	2.66267	3.1133e-06	7.41346e-05
186148_s_at	hypothetical protein /// status:Confirmed	F54D10.7 /// WBGene00018808	WBGene00018808	2.65088	0.000251762	0.00186772
191406_at	hypothetical protein	F21D5.3	WBGene00009008	2.62814	5.92186e-06	0.000119861
192079_s_at	POsterior Segregation /// locus:pos-1	pos-1 /// WBGene00004078	WBGene00004078	2.62541	0.000950394	0.00473569
186335_at	status:Confirmed /// hypothetical protein	WBGene00021781 /// Y51H7C.3	WBGene00021781	2.61732	0.000520261	0.00310934
180073_s_at	hypothetical protein /// status:Confirmed	F32D1.7 /// WBGene00017986	WBGene00017986	2.61274	0.000685975	0.0037774
174285_s_at	hypothetical protein	F54D5.5	WBGene00010051	2.61063	0.000391945	0.00254675
175587_at	Probable ATP-citrate synthase /// ATP citrate lyase	acly-1 /// WBGene00016995	WBGene00016995	2.60404	2.09088e-05	0.000314649
173993_s_at	hypothetical protein /// locus:lsy-27	lsy-27 /// WBGene00009834	WBGene00009834	2.60082	0.00022426	0.00171806
188282_at	Heat Shock Protein /// locus:hsp-16.2	hsp-16.2 /// WBGene00002016	WBGene00002016	2.59091	0.0114834	0.0280317
178085_at	Serpentine Receptor, class X	srx-125	WBGene00006016	2.58999	8.92643e-07	2.87564e-05
177183_s_at	ACid Phosphatase family /// locus:acp-6	acp-6 /// WBGene00022245	WBGene00022245	2.58936	0.00173097	0.00720647
177423_at	Regulator of G-protein signaling rgs-9 /// locus:rgs-9	rgs-9 /// WBGene00004352	WBGene00004352	2.56947	0.000251707	0.00186772
192672_s_at	Stress-induced protein 1 /// locus:sip-1	sip-1 /// WBGene00004798	WBGene00004798	2.56646	3.48948e-05	0.000462316
189065_at	Putative tyrosinase-like protein tyr-1 /// locus:tyr-1	tyr-1 /// WBGene00015332	WBGene00015332	2.56528	0.000193302	0.00154238
187454_at	status:Partially_confirmed /// hypothetical protein	WBGene00021928 /// Y55F3AM.11	WBGene00021928	2.56314	6.08717e-05	0.000686422
194017_s_at	GLutamiNe synthetase (glutamate-ammonia ligase) /// locus:gln-5	gln-5 /// WBGene00001606	WBGene00001606	2.55815	0.000287616	0.00204741
177187_at	C-type LECtin /// locus:clec-76	clec-76 /// WBGene00021587	WBGene00021587	2.55696	4.36707e-05	0.000539519
176332_s_at	status:Partially_confirmed /// status:Partially_confirmed /// hypothetical protein	WBGene00021742 /// WBGene00021743 /// Y50D4B.4	WBGene00021742 /// WBGene00021743	2.55348	3.73308e-08	2.31237e-06
178635_at	SCRaMblase (phospholipid scramblase) /// locus:scrm-4	scrm-4 /// WBGene00008681	WBGene00008681	2.54436	3.67272e-09	3.30387e-07
172228_x_at	---	---	---	2.53692	0.00453974	0.0143211
188109_s_at	C-type lectin domain-containing protein 87 /// locus:clec-87	clec-87 /// WBGene00007709	WBGene00007709	2.53505	0.00244759	0.00923108
188959_at	TRYpsin-like protease /// locus:try-1	try-1 /// WBGene00006619	WBGene00006619	2.53347	0.000461395	0.00284431
178140_s_at	hypothetical protein /// status:Confirmed	R04D3.2 /// WBGene00011010	WBGene00011010	2.5321	9.84071e-06	0.000174975
185493_at	Serpentine Receptor, class E (epsilon) /// locus:sre-52	sre-52 /// WBGene00016828	WBGene00016828	2.52893	1.3392e-07	6.45377e-06
186250_s_at	hypothetical protein /// status:Confirmed	C32D5.12 /// WBGene00016319	WBGene00016319	2.52841	0.0223958	0.0459892
181312_at	EGG sterile (unfertilizable) /// locus:egg-2	egg-2 /// WBGene00019811	WBGene00019811	2.52622	0.000872733	0.00446448
180626_at	hypothetical protein /// status:Partially_confirmed	F02E8.4 /// WBGene00017177	WBGene00017177	2.52532	0.00144394	0.00633281
190849_at	UDP-GlucuronosylTransferase /// locus:ugt-41	ugt-41 /// WBGene00017336	WBGene00017336	2.52399	1.18456e-05	0.000202309
173223_s_at	C-type lectin domain-containing protein 87 /// locus:clec-87	clec-87 /// WBGene00007709	WBGene00007709	2.52084	0.000729879	0.00393948
185601_s_at	---	---	---	2.51322	0.00394425	0.0129704
189626_s_at	GLutamiNe synthetase (glutamate-ammonia ligase) /// locus:gln-6	gln-6 /// WBGene00001607	WBGene00001607	2.51091	0.000772824	0.00410199
176044_at	hypothetical protein /// locus:hpo-6	hpo-6 /// WBGene00021518	WBGene00021518	2.50749	1.56058e-05	0.000252022
188898_at	EGG sterile (unfertilizable) /// locus:egg-1	egg-1 /// WBGene00015083	WBGene00015083	2.50746	0.00321255	0.0111628
175837_s_at	Eukaryotic elongation factor 2 kinase	efk-1	WBGene00001160	2.50709	1.77424e-06	4.86384e-05
192002_at	Zinc finger protein mex-6 /// locus:mex-6	mex-6 /// WBGene00003231	WBGene00003231	2.50484	0.00113438	0.00535282
190503_s_at	Folate-like transporter 3 /// locus:folt-3	folt-3 /// WBGene00044738	WBGene00044738	2.50459	0.000327201	0.00224438
181096_at	DumPY: shorter than wild-type /// locus:dpy-17	dpy-17 /// WBGene00001076	WBGene00001076	2.50036	9.26356e-07	2.94499e-05
177935_at	hypothetical protein /// status:Confirmed	T05F1.2 /// WBGene00011489	WBGene00011489	2.49704	0.000548777	0.00323047
193462_at	G Protein, Alpha subunit	gpa-1	WBGene00001663	2.49552	0.000521302	0.00311402
177735_at	hypothetical protein /// status:Partially_confirmed	F02H6.2 /// WBGene00008535	WBGene00008535	2.49073	0.000440121	0.00276366
176680_at	hypothetical protein /// status:Confirmed	C45B2.2 /// WBGene00016659	WBGene00016659	2.48338	1.85208e-05	0.000289102
175074_s_at	hypothetical protein /// status:Confirmed	F18A1.7 /// WBGene00017548	WBGene00017548	2.47499	0.00076231	0.00405682
183367_at	hypothetical protein /// status:Partially_confirmed	M02D8.5 /// WBGene00019731	WBGene00019731	2.46604	3.88352e-08	2.36997e-06
192021_at	Paired Zinc Finger protein	pzf-1	WBGene00011505	2.45417	5.37902e-05	0.000628721
176472_s_at	status:Confirmed /// hypothetical protein	WBGene00021853 /// Y54F10AM.11	WBGene00021853	2.45248	0.000161642	0.00136605
181090_at	hypothetical protein /// status:Partially_confirmed	T16G12.8 /// WBGene00011809	WBGene00011809	2.45125	0.00145418	0.00636036
182892_at	status:Partially_confirmed /// hypothetical protein	WBGene00022757 /// ZK488.5	WBGene00022757	2.4422	0.000181462	0.00148499
178900_s_at	hypothetical protein	F45D3.4	WBGene00009724	2.44021	0.00169342	0.00707928
175810_at	POsterior Segregation /// locus:pos-1	pos-1 /// WBGene00004078	WBGene00004078	2.43737	0.00162422	0.00688826
173283_s_at	hypothetical protein /// status:Confirmed	T04D3.5 /// WBGene00011434	WBGene00011434	2.42328	0.00353989	0.0119981
188260_at	Sperm-specific class P protein 19 /// locus:ssp-19	ssp-19 /// WBGene00006047	WBGene00006047	2.42139	0.000393694	0.00255401
177016_at	status:Confirmed /// hypothetical protein	WBGene00021658 /// Y48G1A.2	WBGene00021658	2.41889	0.000103843	0.00100324
174568_s_at	F-box C protein /// locus:fbxc-50	fbxc-50 /// WBGene00015912	WBGene00015912	2.41611	0.00309721	0.0108739
185117_at	hypothetical protein /// status:Confirmed	C44E12.1 /// WBGene00016657	WBGene00016657	2.40911	8.12028e-06	0.000153366
172431_x_at	Nematode Specific Peptide family, group A /// Nematode Specific Peptide family, group A /// Nematode Specific Peptide family, group A /// Nematode Specific Peptide family, group A /// Nematode Specific Peptide family, group A /// Nematode Specific Peptide family, group A /// locus:nspa-1 /// locus:nspa-8 /// locus:nspa-5 /// locus:nspa-3 /// locus:nspa-2 /// locus:nspa-4	nspa-1 /// nspa-2 /// nspa-3 /// nspa-4 /// nspa-5 /// nspa-8 /// WBGene00010377 /// WBGene00012294 /// WBGene00013887 /// WBGene00013888 /// WBGene00044271 /// WBGene00044272	WBGene00010377 /// WBGene00012294 /// WBGene00013887 /// WBGene00013888 /// WBGene00044271 /// WBGene00044272	2.40782	2.82749e-05	0.000389758
177736_at	PERMeable eggshell /// locus:perm-1	perm-1 /// WBGene00011350	WBGene00011350	2.38832	0.00126596	0.00579281
180101_s_at	hypothetical protein /// status:Confirmed	W05F2.3 /// WBGene00021035	WBGene00021035	2.38624	0.00153326	0.00662408
181288_at	hypothetical protein /// status:Confirmed	H02I12.5 /// WBGene00010353	WBGene00010353	2.38316	0.00127113	0.0058121
184862_at	Equilibrative Nucleoside Transporter /// status:Confirmed	ent-5 /// WBGene00017532	WBGene00017532	2.38173	0.000156994	0.00133795
173110_at	hypothetical protein /// locus:oma-2	oma-2 /// WBGene00003865	WBGene00003865	2.37827	0.00109496	0.00523731
194163_s_at	Chondroitin proteoglycan-2 /// locus:cpg-2	cpg-2 /// WBGene00015102	WBGene00015102	2.37706	0.00264136	0.00972771
194039_s_at	Muscle EXcess	mex-1	WBGene00003228	2.37067	0.00161025	0.00684707
190830_at	TransThyretin-Related family domain /// locus:ttr-23	ttr-23 /// WBGene00011894	WBGene00011894	2.36415	2.78142e-08	1.78721e-06
180743_at	SWimming Induced Paralysis /// status:Partially_confirmed	swip-10 /// WBGene00018738	WBGene00018738	2.35171	0.0081312	0.0217536
177620_s_at	hypothetical protein /// status:Confirmed	T24D1.3 /// WBGene00011986	WBGene00011986	2.34015	0.000961129	0.00476993
180592_s_at	C-type LECtin /// hypothetical protein /// status:Predicted /// locus:clec-209	clec-209 /// F56A4.2 /// WBGene00018910 /// WBGene00021224	WBGene00018910 /// WBGene00021224	2.33604	1.02506e-07	5.25254e-06
193797_at	C-type LECtin /// locus:clec-42	clec-42 /// WBGene00008891	WBGene00008891	2.33359	5.38343e-09	4.3973e-07
184622_at	Nematode Specific Peptide family, group D /// locus:nspd-9	nspd-9 /// WBGene00017808	WBGene00017808	2.32667	0.000347352	0.00233056
181523_s_at	hypothetical protein /// status:Confirmed	F18A1.7 /// WBGene00017548	WBGene00017548	2.31747	0.00223479	0.00861854
175381_at	Zinc finger protein mex-6 /// locus:mex-6	mex-6 /// WBGene00003231	WBGene00003231	2.31332	0.00114547	0.00537751
179369_s_at	hypothetical protein	C18D4.6	WBGene00007675	2.31141	7.02369e-07	2.38928e-05
173550_at	hypothetical protein	F45D3.4	WBGene00009724	2.30951	0.00264032	0.00972771
179187_s_at	hypothetical protein /// status:Confirmed	F46F2.3 /// WBGene00009787	WBGene00009787	2.30129	0.00286555	0.0103203
182211_s_at	hypothetical protein	C01G8.1	WBGene00015312	2.29705	0.00294657	0.0105154
172156_x_at	Chondroitin proteoglycan 3 /// status:Confirmed /// hypothetical protein	cpg-3 /// WBGene00021898 /// Y54G2A.36	WBGene00011063	2.29323	0.000153462	0.00131618
175323_at	Defective in germ line development protein 3	gld-3	WBGene00001597	2.28878	0.000516271	0.00309769
171776_x_at	Chondroitin proteoglycan 1	cpg-1	WBGene00000465	2.28784	0.000588753	0.00339826
190006_at	MO25 (MOuse embryo scaffolding Protein) homolog	mop-25.1	WBGene00019827	2.2847	4.12697e-05	0.000519366
178128_at	hypothetical protein /// status:Confirmed	F01D5.3 /// WBGene00008494	WBGene00008494	2.28139	8.29045e-07	2.7359e-05
183125_at	hypothetical protein	F25E5.8	WBGene00017789	2.27925	5.69023e-05	0.00065192
175018_at	hypothetical protein /// status:Partially_confirmed	meg-4 /// WBGene00016485	WBGene00016485	2.27496	0.00145441	0.00636036
186180_at	hypothetical protein /// status:Partially_confirmed	E02C12.6 /// WBGene00017092	WBGene00017092	2.27228	0.000926213	0.00464608
172737_x_at	Eukaryotic elongation factor 2 kinase	efk-1	WBGene00001160	2.27129	1.06766e-05	0.000186292
184861_at	Sensory AXon guidance	sax-2	WBGene00004728	2.26421	7.169e-08	3.90412e-06
192054_at	hypothetical protein /// kazal-type proteinase inhibitor	F29G6.1 /// WBGene00009257	WBGene00009257	2.25803	1.81048e-06	4.95199e-05
188355_s_at	TRansport of membrane to Cell Surface /// locus:trcs-1	trcs-1 /// WBGene00009186	WBGene00009186	2.25687	0.000519091	0.00310732
192994_s_at	pseudo /// SeRPin /// locus:srp-5 /// locus:srp-6	srp-5 /// srp-6 /// WBGene00005646 /// WBGene00005647	WBGene00005646 /// WBGene00005647	2.25662	6.90615e-07	2.36253e-05
174726_at	Putative ribosomal protein S6 kinase alpha-1	rskn-1	WBGene00011352	2.25608	0.000322903	0.00222417
175574_at	PUF (Pumilio/FBF) domain-containing /// locus:puf-11	puf-11 /// WBGene00022257	WBGene00022257	2.25247	0.00200762	0.00798391
173200_s_at	Innexin-2 /// locus:inx-2	inx-2 /// WBGene00002124	WBGene00002124	2.24832	0.00600481	0.0175129
178497_at	hypothetical protein /// status:Confirmed	C13G3.1 /// WBGene00007553	WBGene00007553	2.24501	3.85356e-09	3.41595e-07
173167_s_at	GLutamiNe synthetase (glutamate-ammonia ligase) /// locus:gln-6	gln-6 /// WBGene00001607	WBGene00001607	2.24213	0.00107986	0.00518137
176331_at	status:Partially_confirmed /// hypothetical protein	WBGene00021743 /// Y50D4B.4	WBGene00021743	2.23904	4.06054e-05	0.000513667
173309_at	status:Confirmed /// hypothetical protein	WBGene00021763 /// Y51F10.2	WBGene00021763	2.23858	0.00251236	0.00939259
175677_s_at	Protein lin-41	lin-41	WBGene00003026	2.23128	2.14181e-05	0.000320329
179294_at	---	---	---	2.22547	9.20425e-05	0.000927622
192390_at	Chondroitin proteoglycan 1	cpg-1	WBGene00000465	2.22443	0.00154637	0.00665937
173395_s_at	Prolyl 4-hydroxylase subunit alpha-1 /// locus:dpy-18	dpy-18 /// WBGene00001077	WBGene00001077	2.21995	1.19413e-06	3.55436e-05
187346_at	Heritable RNAi Deficient /// locus:wago-9	hrde-1 /// WBGene00007624	WBGene00007624	2.21902	0.000125965	0.00115802
176135_s_at	F-box A protein /// locus:fbxa-91 /// locus:fbxa-92	fbxa-92 /// WBGene00022494 /// WBGene00022496	WBGene00022494 /// WBGene00022496	2.21816	0.00230277	0.00880245
192119_s_at	Propionyl Coenzyme A Carboxylase Beta subunit	pccb-1	WBGene00018701	2.21793	3.12641e-09	2.85473e-07
190539_s_at	T-box transcription factor tbx-9 /// locus:tbx-9	tbx-9 /// WBGene00006546	WBGene00006546	2.21466	0.000279628	0.00200465
191736_s_at	Probable methylmalonyl-CoA mutase, mitochondrial /// locus:mmcm-1	mmcm-1 /// WBGene00014202	WBGene00014202	2.21377	1.75628e-08	1.22578e-06
177375_at	hypothetical protein /// status:Confirmed	M60.2 /// WBGene00019779	WBGene00019779	2.21268	1.32312e-05	0.000221327
179727_at	status:Confirmed /// hypothetical protein	WBGene00012783 /// Y43C5A.3	WBGene00012783	2.2092	0.00451468	0.0142679
193943_at	Zinc finger protein mex-5 /// locus:mex-5	mex-5 /// WBGene00003230	WBGene00003230	2.20846	0.000961901	0.00476993
186466_s_at	F-box A protein /// locus:fbxa-215	fbxa-215 /// WBGene00012879	WBGene00012879	2.20749	0.00150578	0.00652856
188215_at	hypothetical protein /// locus:daf-18	daf-18 /// WBGene00000913	WBGene00000913	2.20702	0.00119027	0.00552346
185613_s_at	hypothetical protein /// hypothetical protein /// status:Partially_confirmed /// status:Predicted	T05B4.13 /// T05B4.4 /// WBGene00020238 /// WBGene00020244	WBGene00020238 /// WBGene00020244	2.20372	3.14692e-06	7.46643e-05
186660_s_at	hypothetical protein /// status:Confirmed	F46C5.1 /// WBGene00009778	WBGene00009778	2.20252	1.59027e-07	7.3432e-06
192759_at	WD repeat-containing protein wdr-5.3	wdr-5.3	WBGene00013862	2.20246	0.000313001	0.00216675
187525_s_at	Chondroitin proteoglycan-2 /// locus:cpg-2	cpg-2 /// WBGene00015102	WBGene00015102	2.20223	0.00267741	0.00981439
179861_at	status:Partially_confirmed /// hypothetical protein	WBGene00012939 /// Y47D3B.1	WBGene00012939	2.19856	0.00767576	0.0208073
188980_at	UDP-GlucuronosylTransferase /// locus:ugt-14	ugt-14 /// WBGene00019233	WBGene00019233	2.19792	9.44948e-07	2.98845e-05
172793_x_at	Cathepsin B-like cysteine proteinase 3 /// locus:cpr-3	cpr-3 /// WBGene00000783	WBGene00000783	2.19455	0.000257502	0.0018987
185185_at	hypothetical protein	F59E11.7	WBGene00019113	2.19205	0.000858503	0.00440467
181813_s_at	status:Partially_confirmed /// hypothetical protein	WBGene00013208 /// Y54G9A.5	WBGene00013208	2.19164	4.08814e-05	0.000516085
171952_s_at	Muscle EXcess	mex-1	WBGene00003228	2.1907	0.0016288	0.00689696
182797_at	status:Partially_confirmed /// hypothetical protein	WBGene00012431 /// Y11D7A.7	WBGene00012431	2.1882	3.88715e-05	0.00050113
192070_at	CHitin Synthase /// locus:chs-1	chs-1 /// WBGene00000496	WBGene00000496	2.18682	0.00201525	0.00800579
176259_at	status:Partially_confirmed /// status:Partially_confirmed /// hypothetical protein	WBGene00021742 /// WBGene00021743 /// Y50D4B.4	WBGene00021742	2.18204	2.56738e-06	6.42862e-05
186247_at	hypothetical protein /// status:Confirmed	H04M03.3 /// WBGene00019153	WBGene00019153	2.17649	0.000281614	0.0020165
174149_at	hypothetical protein /// status:Partially_confirmed	F22E5.17 /// WBGene00017712	WBGene00017712	2.17144	0.00456366	0.0143804
180406_at	Calcineurin-like EF-Hand Protein Family member /// status:Confirmed	chpf-2 /// WBGene00019108	WBGene00019108	2.1708	3.10052e-06	7.4121e-05
191407_s_at	hypothetical protein	F21D5.3	WBGene00009008	2.17068	3.01962e-07	1.23057e-05
183620_at	hypothetical protein /// status:Partially_confirmed	W06B4.1 /// WBGene00021056	WBGene00021056	2.16939	0.000689246	0.00378921
185502_at	hypothetical protein	Y75B12B.1	WBGene00013567	2.16493	0.00109497	0.00523731
175852_at	hypothetical protein /// status:Partially_confirmed	R05G9.3 /// WBGene00019905	WBGene00019905	2.16339	0.000120426	0.00111805
193698_at	Glutamine-Fructose 6-phosphate AminoTransferase homolog /// glucosamine-fructose-6-phosphate aminotransferase	gfat-2 /// WBGene00009035	WBGene00009035	2.15787	0.0046735	0.0146392
181812_at	status:Partially_confirmed /// hypothetical protein	WBGene00013208 /// Y54G9A.5	WBGene00013208	2.15625	0.000343084	0.002316
179356_at	hypothetical protein /// status:Confirmed	F08H9.2 /// WBGene00008590	WBGene00008590	2.15484	0.00308904	0.0108614
177339_at	hypothetical protein /// hypothetical protein /// status:Confirmed	R102.11 /// R102.6 /// WBGene00011293	WBGene00011293 /// WBGene00077714	2.15237	3.4525e-05	0.000459737
173403_s_at	Caveolin	cav-1	WBGene00000301	2.13993	0.0194065	0.0415071
178932_at	MARCH (Membrane-Associated Ring finger (C3HC4)) homolog /// status:Confirmed	marc-3 /// WBGene00007643	WBGene00007643	2.13233	0.000930343	0.00466061
178448_at	hypothetical protein /// status:Partially_confirmed	C03D6.1 /// WBGene00007275	WBGene00007275	2.13152	3.12109e-07	1.25924e-05
187154_at	status:Confirmed /// hypothetical protein	WBGene00013380 /// Y62E10A.14	WBGene00013380	2.13139	0.00283968	0.0102575
174252_at	FiBrilliN homolog /// locus:fbn-1	fbn-1 /// WBGene00022816	WBGene00022816	2.13013	0.0075351	0.0205497
186539_s_at	status:Partially_confirmed /// status:Partially_confirmed /// hypothetical protein /// hypothetical protein	WBGene00021993 /// WBGene00043743 /// Y59E9AL.2 /// Y59E9AL.3	WBGene00021993 /// WBGene00043743	2.12862	0.0017157	0.00715516
192368_s_at	Protein mom-2 /// locus:mom-2	mom-2 /// WBGene00003395	WBGene00003395	2.1267	0.000611974	0.0034941
188046_s_at	GEI-4 (Four) Interacting protein /// locus:gfi-1	gfi-1 /// WBGene00001581	WBGene00001581	2.12271	7.7086e-06	0.000147871
172942_x_at	SeRPin /// locus:srp-6	srp-6 /// WBGene00005647	WBGene00005647	2.12	6.7985e-07	2.33888e-05
193438_at	Glucosamine phosphate N-Acetyl transferase /// locus:gna-2	gna-2 /// WBGene00001647	WBGene00001647	2.11893	0.00111279	0.00529335
186975_at	Regulator of microtubule dynamics protein 1 /// locus:rmd-1	rmd-1 /// WBGene00011501	WBGene00011501	2.11881	0.0043714	0.0139538
191564_s_at	EGG sterile (unfertilizable) /// locus:egg-3	egg-3 /// WBGene00009701	WBGene00009701	2.11535	0.000398832	0.00258017
190557_s_at	NASP (human Nuclear Autoantigenic Sperm Protein) homolog /// locus:nasp-2	nasp-2 /// WBGene00008218	WBGene00008218	2.11262	0.000743385	0.00399462
189522_at	ATP-citrate synthase /// ATP citrate lyase	acly-2 /// WBGene00007150	WBGene00007150	2.11207	4.19027e-08	2.51919e-06
192036_at	hypothetical protein /// locus:spn-4	spn-4 /// WBGene00004984	WBGene00004984	2.11099	0.00243882	0.00920316
173443_s_at	Meiotic spindle formation protein 2 /// locus:mei-2	mei-2 /// WBGene00003184	WBGene00003184	2.11086	0.000391885	0.00254675
189258_at	SULfate Permease family	sulp-7	WBGene00012259	2.11039	8.15957e-06	0.00015363
181817_s_at	hypothetical protein /// status:Confirmed	C32E8.9 /// WBGene00016325	WBGene00016325	2.10842	9.52639e-10	1.11384e-07
194076_s_at	PUF (Pumilio/FBF) domain-containing /// locus:puf-3	puf-3 /// WBGene00004239	WBGene00004239	2.1005	0.00339187	0.0116164
179457_at	hypothetical protein /// status:Confirmed	B0024.4 /// WBGene00007097	WBGene00007097	2.09824	0.000690047	0.0037919
180905_at	hypothetical protein /// status:Confirmed	K02E11.5 /// WBGene00010514	WBGene00010514	2.09216	5.18698e-06	0.000108607
176600_s_at	ATPase inhibitor mai-1, mitochondrial /// locus:mai-1	mai-1 /// WBGene00003124	WBGene00003124	2.09129	8.11713e-08	4.32352e-06
179650_at	hypothetical protein	K08D8.4	WBGene00010658	2.09048	0.000494339	0.00299421
187565_at	status:Confirmed /// hypothetical protein	WBGene00022669 /// ZK177.1	WBGene00022669	2.0894	0.00212302	0.00830085
194060_s_at	hypothetical protein	T01D3.6	WBGene00011330	2.08821	2.22449e-07	9.57968e-06
172069_x_at	Cathepsin B-like cysteine proteinase 3 /// locus:cpr-3	cpr-3 /// WBGene00000783	WBGene00000783	2.08542	0.000433711	0.00273558
185612_at	hypothetical protein /// status:Predicted	T05B4.13 /// WBGene00020244	WBGene00020244	2.08528	5.03783e-07	1.83175e-05
174098_at	hypothetical protein /// status:Confirmed	K03H1.7 /// WBGene00010542	WBGene00010542	2.08341	9.16025e-05	0.000923955
171833_x_at	hypothetical protein /// status:Confirmed	C01G6.3 /// WBGene00007225	WBGene00007225	2.07971	0.000402272	0.00259029
189584_s_at	hypothetical protein	F41E6.5	WBGene00018286	2.0782	1.33368e-07	6.45278e-06
193612_at	DeoxyUTPase /// locus:dut-1	dut-1 /// WBGene00010609	WBGene00010609	2.07708	7.88569e-06	0.000150339
190831_s_at	TransThyretin-Related family domain /// locus:ttr-50	ttr-50 /// WBGene00010234	WBGene00010234	2.07306	0.000976899	0.00481481
178915_at	hypothetical protein /// status:Partially_confirmed	C49F5.3 /// WBGene00008207	WBGene00008207	2.07106	0.000418839	0.00267568
186131_at	Zinc metalloproteinase nas-11	nas-11	WBGene00003530	2.07006	3.26897e-07	1.30777e-05
179927_at	hypothetical protein /// status:Confirmed	T07D3.4 /// WBGene00020307	WBGene00020307	2.06812	7.59016e-06	0.000146107
175278_at	ncRNA	F46A8.13	WBGene00219950	2.06322	3.3566e-06	7.78467e-05
191127_at	Sex Peptide Receptor (Drosophila) Related /// locus:sprr-2	sprr-2 /// WBGene00009629	WBGene00009629	2.05955	9.78468e-08	5.03506e-06
187289_at	hypothetical protein /// status:Confirmed	B0304.4 /// WBGene00015136	WBGene00015136	2.05897	2.72159e-07	1.13191e-05
179987_at	status:Partially_confirmed /// hypothetical protein	WBGene00012716 /// Y39E4B.5	WBGene00012716	2.05713	0.000284559	0.0020304
179756_at	BTB and MATH domain containing /// locus:bath-19	bath-19 /// WBGene00019132	WBGene00019132	2.0559	0.000563976	0.00328649
192301_at	locus:ztf-25 /// Zinc finger putative Transcription Factor family	WBGene00012405 /// ztf-25	WBGene00012405	2.0557	0.000948409	0.00473317
194030_s_at	Prolyl 4-hydroxylase subunit alpha-1 /// locus:dpy-18	dpy-18 /// WBGene00001077	WBGene00001077	2.05208	1.05627e-06	3.22302e-05
189002_s_at	Muscle EXcess	mex-3	WBGene00003229	2.04633	0.000391236	0.00254486
192795_at	hypothetical protein /// 3-oxo-5-alpha-steroid 4-dehydrogenase	F19H6.4 /// WBGene00008959	WBGene00008959	2.043	0.00142251	0.00627507
173090_s_at	C-type LECtin /// locus:clec-65	clec-65 /// WBGene00009396	WBGene00009396	2.04144	3.4797e-07	1.37649e-05
191883_at	Receptor Mediated Endocytosis /// locus:rme-2	rme-2 /// WBGene00004374	WBGene00004374	2.0376	0.00589781	0.0172881
179171_at	hypothetical protein /// status:Confirmed	T27F6.8 /// WBGene00012107	WBGene00012107	2.03505	2.11909e-06	5.59449e-05
188573_at	hypothetical protein /// locus:col-70	H17B01.2 /// WBGene00000646	WBGene00000646	2.03421	0.00044314	0.00277831
184912_s_at	C-type LECtin /// C-type LECtin /// locus:clec-144 /// locus:clec-118	clec-118 /// clec-144 /// WBGene00012086 /// WBGene00021032	WBGene00012086 /// WBGene00021032	2.0327	4.00287e-05	0.000510628
190598_at	TetraSPanin family	tsp-10	WBGene00006636	2.03147	0.000139519	0.00124311
173926_at	Propionyl-CoA carboxylase alpha chain, mitochondrial /// locus:pcca-1	pcca-1 /// WBGene00017864	WBGene00017864	2.03077	1.8525e-08	1.27825e-06
190692_at	hypothetical protein /// serine/threonine kinase	W07A12.4 /// WBGene00012322	WBGene00012322	2.0251	2.39378e-06	6.14601e-05
178262_at	hypothetical protein /// status:Confirmed	F01D5.5 /// WBGene00008495	WBGene00008495	2.02037	9.42125e-08	4.86867e-06
176260_at	hypothetical protein	Y58A7A.1	WBGene00021975	2.01395	1.13384e-08	8.34523e-07
178006_at	hypothetical protein /// status:Confirmed	F25D1.3 /// WBGene00009108	WBGene00009108	2.01111	0.0172392	0.0380233
179606_s_at	hypothetical protein /// status:Confirmed	R08A2.1 /// WBGene00011132	WBGene00011132	2.0102	0.000433846	0.00273558
175043_s_at	hypothetical protein /// locus:mrp-4	mrp-4 /// WBGene00003410	WBGene00003410	2.00844	0.00114553	0.00537751
186515_at	Serpentine Receptor, class X /// locus:srx-12	srx-12 /// WBGene00005903	WBGene00005903	2.00807	1.12725e-05	0.000195287
182846_s_at	hypothetical protein	M01H9.3	WBGene00019719	2.00194	1.16994e-06	3.50127e-05
187382_at	UPF0392 protein F55C10.4 /// status:Partially_confirmed	F55C10.4 /// WBGene00010108	WBGene00010108	1.99678	0.00374303	0.0125042
177368_at	hypothetical protein /// status:Confirmed	M60.2 /// WBGene00019779	WBGene00019779	1.99605	2.32744e-05	0.000338435
187134_s_at	status:Predicted /// status:Confirmed /// hypothetical protein /// hypothetical protein	WBGene00022291 /// WBGene00022292 /// Y75D11A.2 /// Y75D11A.3	WBGene00022291 /// WBGene00022292	1.99547	0.000148097	0.00128742
172615_x_at	CYclin B /// locus:cyb-2.2	cyb-2.2 /// WBGene00000867	WBGene00000867	1.99521	0.0045424	0.0143246
178410_s_at	hypothetical protein /// status:Confirmed	R04D3.4 /// WBGene00011012	WBGene00011012	1.9949	0.00469487	0.0146764
194066_s_at	C-type LECtin /// locus:clec-61	clec-61 /// WBGene00014047	WBGene00014047	1.99453	0.00197629	0.00790529
194213_x_at	CYclin B /// locus:cyb-2.2	cyb-2.2 /// WBGene00000867	WBGene00000867	1.99096	0.004981	0.0152754
178161_s_at	---	---	---	1.99086	3.27366e-07	1.30777e-05
182848_at	Suppressor of ZYg-1 /// locus:tag-319	szy-4 /// WBGene00016243	WBGene00077732	1.98443	0.00583845	0.0171638
178392_s_at	---	---	---	1.98152	0.00767423	0.0208073
192972_at	L-lactate dehydrogenase /// locus:ldh-1	ldh-1 /// WBGene00002262	WBGene00002262	1.98078	8.27424e-08	4.36888e-06
179726_at	hypothetical protein /// status:Confirmed	F57A10.4 /// WBGene00010185	WBGene00010185	1.97837	1.93246e-06	5.19208e-05
178117_at	hypothetical protein /// status:Partially_confirmed	T26E4.4 /// WBGene00012046	WBGene00012046	1.97818	0.000353928	0.00236684
188916_s_at	G2/mitotic-specific cyclin-B3	cyb-3	WBGene00000868	1.97087	0.000541128	0.00319785
192888_s_at	Fructose-bisphosphate aldolase 1 /// locus:aldo-1	aldo-1 /// WBGene00011474	WBGene00011474	1.96799	2.51868e-10	3.77622e-08
177828_at	---	---	---	1.96281	0.000231453	0.00175931
177693_at	hypothetical protein /// status:Partially_confirmed	R03G8.3 /// WBGene00010998	WBGene00010998	1.95999	0.000314907	0.00217785
175605_s_at	Pharynx and intestine in excess protein 1	pie-1	WBGene00004027	1.95872	0.000803096	0.00421842
180105_at	Negative Effect on Gut development /// status:Confirmed	neg-1 /// WBGene00017985	WBGene00017985	1.95807	0.00298101	0.0106133
186214_at	hypothetical protein	Y41G9A.5	WBGene00021529	1.95721	0.0187148	0.0404231
180976_s_at	Chitin-Binding Domain protein /// locus:cbd-1	cbd-1 /// WBGene00010351	WBGene00010351	1.95545	0.00765406	0.0207716
193046_at	hypothetical protein /// locus:mrp-4	mrp-4 /// WBGene00003410	WBGene00003410	1.95318	0.000303723	0.00213207
173144_at	C-type LECtin /// locus:clec-85	clec-85 /// WBGene00021872	WBGene00021872	1.94486	6.4962e-05	0.000721788
185840_at	Lipase maturation factor	K11G12.6	WBGene00019657	1.94474	1.80999e-07	8.02222e-06
184769_at	hypothetical protein /// status:Partially_confirmed	W08E12.2 /// WBGene00021083	WBGene00021083	1.94466	0.00468076	0.0146468
190045_at	zinc finger protein /// hypothetical protein	WBGene00021153 /// Y4C6A.3	WBGene00021153	1.94278	0.00477963	0.0148583
175897_at	status:Partially_confirmed /// hypothetical protein /// hypothetical protein	WBGene00022656 /// ZK105.13 /// ZK105.5	WBGene00235114	1.94271	4.43875e-05	0.000543948
172536_x_at	---	---	---	1.94249	7.23127e-05	0.000776465
176816_at	5'-nucleotidase	Y10G11A.1	WBGene00012423	1.93984	4.53023e-09	3.92973e-07
172856_x_at	EGG sterile (unfertilizable) /// EGG sterile (unfertilizable) /// locus:egg-5 /// locus:egg-4	egg-4 /// egg-5 /// WBGene00020035 /// WBGene00020652	WBGene00020035 /// WBGene00020652	1.93921	0.00382719	0.0126955
182429_s_at	EGG sterile (unfertilizable) /// EGG sterile (unfertilizable) /// locus:egg-5 /// locus:egg-4	egg-4 /// egg-5 /// WBGene00020035 /// WBGene00020652	WBGene00020035 /// WBGene00020652	1.93755	0.00187344	0.00764754
189179_at	Histone H1.X /// locus:hil-1	hil-1 /// WBGene00001852	WBGene00001852	1.93584	6.45918e-07	2.24119e-05
186320_at	status:Confirmed /// hypothetical protein	WBGene00021730 /// Y49F6C.8	WBGene00021730	1.93473	0.00448646	0.0141998
192663_at	serine/threonine protein phosphatase /// Serine/threonine-protein phosphatase	WBGene00014158 /// ZK938.1	WBGene00014158	1.93421	0.00540732	0.0162453
179844_at	hypothetical protein /// status:Partially_confirmed	C49C8.3 /// WBGene00016767	WBGene00016767	1.93042	2.1359e-06	5.62665e-05
193506_at	locus:zyg-11 /// Early embryogenesis protein zyg-11	WBGene00006996 /// zyg-11	WBGene00006996	1.92747	0.000256979	0.00189715
187282_at	hypothetical protein /// status:Confirmed	F22B7.9 /// WBGene00017698	WBGene00017698	1.92723	9.96049e-05	0.00097315
183690_at	hypothetical protein /// status:Partially_confirmed	C08F11.7 /// WBGene00007454	WBGene00007454	1.9271	4.14315e-06	9.03328e-05
173948_s_at	DAF-16/FOXO Controlled, germline Tumor affecting	dct-17	WBGene00009431	1.92571	9.3855e-05	0.000938063
172186_x_at	status:Partially_confirmed /// hypothetical protein	WBGene00021671 /// Y48G1BM.6	WBGene00021671	1.92332	1.47391e-05	0.000241559
183558_at	BTB and MATH domain containing /// locus:bath-24	bath-24 /// WBGene00015014	WBGene00015014	1.91856	1.47709e-05	0.000241754
174631_at	hypothetical protein /// locus:daf-18	daf-18 /// WBGene00000913	WBGene00000913	1.91665	0.000516582	0.00309802
172237_x_at	Sperm Specific family, class P /// locus:ssp-33	ssp-33 /// WBGene00011134	WBGene00011134	1.91544	0.00323089	0.0112137
194241_x_at	status:Confirmed /// hypothetical protein	WBGene00022292 /// Y75D11A.3	WBGene00022292	1.91052	0.00112375	0.00532882
179934_s_at	hypothetical protein /// status:Partially_confirmed	C27D9.1 /// WBGene00016163	WBGene00016163	1.90732	0.00117949	0.00548603
191695_at	Methylmalonyl-CoA Epimerase /// locus:mce-1	mce-1 /// WBGene00008415	WBGene00008415	1.90571	4.51589e-09	3.92973e-07
192296_at	fatty Acid CoA Synthetase family /// locus:acs-3	acs-3 /// WBGene00020343	WBGene00020343	1.9056	0.000294445	0.00207964
192664_s_at	Serine/threonine-protein phosphatase /// serine/threonine specific protein phosphatase /// serine/threonine protein phosphatase /// Serine/threonine-protein phosphatase	F52H3.6 /// WBGene00009948 /// WBGene00014158 /// ZK938.1	WBGene00009948 /// WBGene00014158	1.90198	0.0132461	0.031126
187802_at	ATP-dependent RNA helicase cgh-1 /// locus:cgh-1	cgh-1 /// WBGene00000479	WBGene00000479	1.90142	0.00814866	0.021778
175599_s_at	Muscle EXcess	mex-3	WBGene00003229	1.89788	0.000586093	0.00338613
188431_s_at	NIP3 homolog	dct-1	WBGene00015776	1.89585	0.000107439	0.00102737
178122_at	hypothetical protein /// status:Partially_confirmed	F14H3.5 /// WBGene00008824	WBGene00008824	1.89584	0.000500915	0.00302798
184433_at	hypothetical protein /// status:Confirmed	K04F10.1 /// WBGene00019394	WBGene00019394	1.89549	5.93296e-06	0.000119886
182881_at	C-type LECtin /// locus:clec-222	clec-222 /// WBGene00007283	WBGene00007283	1.89487	0.0077798	0.0210235
173682_at	hypothetical protein	M01H9.3	WBGene00019719	1.89443	7.08876e-08	3.87781e-06
188252_at	SKp1 Related (ubiquitin ligase complex component) /// locus:skr-15	skr-15 /// WBGene00004821	WBGene00004821	1.89409	0.00226821	0.00870873
194080_s_at	Pumilio domain-containing protein 6 /// Pumilio domain-containing protein 7 /// locus:puf-6 /// locus:puf-7	puf-6 /// puf-7 /// WBGene00004242 /// WBGene00004243	WBGene00004242 /// WBGene00004243	1.89122	0.00113937	0.00536151
172738_x_at	CYclin B /// locus:cyb-2.1	cyb-2.1 /// WBGene00000866	WBGene00000866	1.88972	0.0102642	0.0259164
172160_x_at	---	---	---	1.88961	6.10417e-06	0.00012253
179786_at	hypothetical protein /// status:Confirmed	C08E8.4 /// WBGene00007440	WBGene00007440	1.88924	0.000949032	0.00473317
194032_at	Major sperm protein /// vesicle-associated membrane protein/synaptobrevin binding protein (weak)	F54H5.3 /// WBGene00018840	WBGene00018840	1.88923	2.64771e-05	0.000370869
187992_at	SKp1 Related (ubiquitin ligase complex component) /// locus:skr-5	skr-5 /// WBGene00004811	WBGene00004811	1.88701	5.39307e-05	0.000629756
183555_at	hypothetical protein /// locus:tag-244	tag-244 /// WBGene00044073	WBGene00044073	1.88603	4.1267e-07	1.58093e-05
186263_at	hypothetical protein /// status:Confirmed	F43C11.7 /// WBGene00018384	WBGene00018384	1.88329	1.86486e-05	0.00029035
175724_s_at	Innexin-3 /// locus:inx-3	inx-3 /// WBGene00002125	WBGene00002125	1.88254	0.00605729	0.0176171
189267_s_at	Adenylate kinase isoenzyme 1	F38B2.4	WBGene00009531	1.88119	2.04885e-07	8.91817e-06
181745_at	FiBrilliN homolog /// locus:fbn-1	fbn-1 /// WBGene00022816	WBGene00022816	1.88016	0.00620573	0.0179105
172633_x_at	---	---	---	1.87841	3.10796e-06	7.41346e-05
177830_at	hypothetical protein /// status:Confirmed	F43G6.7 /// WBGene00009659	WBGene00009659	1.86998	0.000198617	0.0015724
173672_s_at	hypothetical protein	C06A5.8	WBGene00015505	1.8677	0.00010449	0.00100631
178070_at	hypothetical protein /// status:Confirmed	C14B1.2 /// WBGene00007573	WBGene00007573	1.86768	0.00147835	0.00643724
190658_at	Histone H3-like centromeric protein cpar-1 /// locus:cpar-1	cpar-1 /// WBGene00010036	WBGene00010036	1.86624	0.00368664	0.0123815
183020_at	hypothetical protein /// status:Partially_confirmed	F48G7.8 /// WBGene00018619	WBGene00018619	1.86448	4.8897e-05	0.000585618
179683_at	hypothetical protein /// status:Confirmed	C44B9.3 /// WBGene00008080	WBGene00008080	1.86396	0.0023203	0.00884717
192587_at	Tyrosine decarboxylase	tdc-1	WBGene00006562	1.86351	8.5279e-05	0.000875442
194176_x_at	Pumilio domain-containing protein 7 /// locus:puf-7	puf-7 /// WBGene00004243	WBGene00004243	1.85985	0.00164885	0.00695519
184794_s_at	hypothetical protein /// status:Partially_confirmed	F40G12.11 /// WBGene00009606	WBGene00009606	1.8588	0.00138527	0.00617186
188485_at	COLlagen /// locus:col-78	col-78 /// WBGene00000654	WBGene00000654	1.85873	0.000437528	0.00275593
189300_at	Carboxylic ester hydrolase /// carboxylesterase	T02B5.1 /// WBGene00011362	WBGene00011362	1.85314	2.01087e-06	5.36714e-05
183052_at	hypothetical protein /// status:Partially_confirmed	C32H11.1 /// WBGene00007864	WBGene00007864	1.85233	3.45984e-07	1.37311e-05
190789_s_at	hypothetical protein /// locus:unc-71	unc-71 /// WBGene00006804	WBGene00006804	1.85105	4.25208e-05	0.000531257
183811_at	hypothetical protein /// status:Confirmed	K09H9.2 /// WBGene00019595	WBGene00019595	1.84971	3.35894e-06	7.78467e-05
193730_at	Telomerase Reverse Transcriptase	trt-1	WBGene00006618	1.84862	0.000174232	0.00144332
184047_at	UDP-GlucuronosylTransferase /// locus:ugt-36	ugt-36 /// WBGene00017315	WBGene00017315	1.84703	0.00256011	0.00951073
174522_at	hypothetical protein /// status:Confirmed	F56D6.13 /// WBGene00044475	WBGene00044475	1.84702	0.00398293	0.0130587
194050_s_at	---	---	---	1.84692	6.92468e-05	0.000753538
185127_s_at	F-box C protein /// locus:fbxc-32	fbxc-32 /// WBGene00016303	WBGene00016303	1.846	0.00198415	0.00793154
189509_s_at	hypothetical protein /// phospholipase A2	F35C11.5 /// WBGene00009404	WBGene00009404	1.84371	0.000795898	0.00419466
181034_at	status:Partially_confirmed /// hypothetical protein	WBGene00021178 /// Y9C9A.8	WBGene00021178	1.84203	0.000545076	0.00321358
190547_at	Thymidylate synthase /// thymidylate synthase	tyms-1 /// WBGene00022455	WBGene00022455	1.83779	6.4997e-06	0.000129188
185313_at	status:Confirmed /// Phospholipase A2-like protein Y52B11A.8	WBGene00013127 /// Y52B11A.8	WBGene00013127	1.83703	0.0203056	0.0428515
172760_x_at	---	---	---	1.83658	0.0139318	0.032352
184860_at	hypothetical protein /// status:Partially_confirmed	C40A11.8 /// WBGene00016551	WBGene00016551	1.8352	1.89737e-05	0.00029428
193104_at	Neuropeptide-Like Protein /// locus:nlp-2	nlp-2 /// WBGene00003740	WBGene00003740	1.83468	2.77984e-06	6.79256e-05
174082_at	hypothetical protein /// locus:spn-4	spn-4 /// WBGene00004984	WBGene00004984	1.83326	0.00900269	0.0234817
178456_at	F-box A protein /// locus:fbxa-192	fbxa-192 /// WBGene00010212	WBGene00010212	1.82566	3.49678e-06	7.90794e-05
185399_at	status:Partially_confirmed /// hypothetical protein	WBGene00013559 /// Y75B8A.28	WBGene00013559	1.82395	0.000399017	0.00258017
179045_at	---	---	---	1.82213	0.00430839	0.0138089
176430_s_at	hypothetical protein /// status:Confirmed	C30F12.4 /// WBGene00016263	WBGene00016263	1.82157	0.00105591	0.00509059
188279_at	DNA polymerase kappa	polk-1	WBGene00017696	1.81607	0.000664549	0.00369864
192496_at	DeHydrogenases, Short chain /// locus:dhs-26	dhs-26 /// WBGene00000989	WBGene00000989	1.81527	1.54718e-07	7.25161e-06
192094_at	SCP-Like extracellular protein /// locus:scl-19	scl-19 /// WBGene00013971	WBGene00013971	1.81385	9.24279e-06	0.000166785
179632_s_at	hypothetical protein /// status:Confirmed	F45D3.3 /// WBGene00009723	WBGene00009723	1.81341	0.00486004	0.0150227
182989_at	LYSozyme /// locus:lys-1	lys-1 /// WBGene00003090	WBGene00003090	1.81199	8.78834e-06	0.000161464
179444_s_at	hypothetical protein /// status:Partially_confirmed	F11E6.7 /// WBGene00008710	WBGene00008710	1.80911	0.000298193	0.00210175
181248_s_at	DumPY: shorter than wild-type /// locus:dpy-6	dpy-6 /// WBGene00001068	WBGene00001068	1.80905	0.0111188	0.0274226
181004_s_at	GPI mannosyltransferase pigv-1 /// status:Confirmed	pigv-1 /// WBGene00020375	WBGene00020375	1.809	9.73813e-05	0.000959427
187092_s_at	hypothetical protein	hpo-3	WBGene00018006	1.80654	5.80937e-06	0.000118175
192039_s_at	hypothetical protein /// phosphoacetylglucosamine mutase	F21D5.1 /// WBGene00009006	WBGene00009006	1.80336	0.000622501	0.00353757
173608_s_at	Glyceraldehyde-3-phosphate dehydrogenase 3 /// locus:gpd-3	gpd-3 /// WBGene00001685	WBGene00001685	1.80276	1.83475e-07	8.10241e-06
193879_s_at	hypothetical protein /// locus:gei-12	meg-3 /// WBGene00001569	WBGene00001569	1.80186	0.000228028	0.00174187
193646_s_at	hypothetical protein	gla-3	WBGene00011376	1.80016	0.0091412	0.0237359
187475_at	status:Confirmed /// hypothetical protein	WBGene00014213 /// ZK1073.1	WBGene00014213	1.79958	2.59788e-07	1.09546e-05
187089_s_at	locus:zif-1 /// Zinc finger-interacting factor 1	WBGene00006977 /// zif-1	WBGene00006977	1.79907	0.000187776	0.00151173
193941_at	ORC (Origin Recognition Complex) subunit /// locus:orc-1	orc-1 /// WBGene00012650	WBGene00012650	1.79863	5.42306e-05	0.000632043
175471_s_at	hypothetical protein /// status:Confirmed	har-2 /// WBGene00011988	WBGene00011988	1.79595	0.000638152	0.00358549
189867_s_at	hypothetical protein /// locus:oma-1	oma-1 /// WBGene00003864	WBGene00003864	1.7955	0.0028926	0.01039
175117_s_at	hypothetical protein /// status:Confirmed	F54D8.6 /// WBGene00018802	WBGene00018802	1.79522	6.05772e-07	2.12619e-05
184946_at	status:Partially_confirmed /// hypothetical protein	WBGene00012748 /// Y40H7A.11	WBGene00012748	1.793	2.95985e-08	1.89185e-06
176531_at	2-amino-3-carboxymuconate-6-semialdehyde decarboxylase	Y71D11A.3	WBGene00022104	1.79236	0.0226978	0.0464047
173039_s_at	Leucine-rich repeat-containing protein egg-6 /// locus:egg-6	egg-6 /// WBGene00010621	WBGene00010621	1.79199	0.000379496	0.00248715
184352_at	hypothetical protein /// status:Partially_confirmed	C17H12.6 /// WBGene00015932	WBGene00015932	1.78898	0.000979521	0.00481795
188918_at	Ribonuclease 3	drsh-1	WBGene00009163	1.7887	0.00060779	0.00347754
177785_s_at	hypothetical protein /// status:Confirmed	T04D3.5 /// WBGene00011434	WBGene00011434	1.78815	0.0167737	0.0372538
193342_s_at	Homeobox protein pal-1	pal-1	WBGene00003912	1.78738	0.00366837	0.0123269
193723_s_at	MAD-Like /// locus:mdl-1	mdl-1 /// WBGene00003163	WBGene00003163	1.7873	0.000192533	0.00153844
185954_at	status:Confirmed /// hypothetical protein	WBGene00013216 /// Y54G11A.7	WBGene00013216	1.78351	0.000424736	0.00270482
171824_x_at	Ferritin /// locus:ftn-2	ftn-2 /// WBGene00001501	WBGene00001501	1.78338	0.000390479	0.0025413
184736_at	WHiTe (Drosophila) related ABC transporter	wht-7	WBGene00021535	1.78253	0.00142383	0.00627862
190818_at	hypothetical protein /// serine/threonine kinase	F32B6.10 /// WBGene00009324	WBGene00009324	1.78216	0.00299687	0.0106342
193141_s_at	Ribonucleoside-diphosphate reductase small chain /// locus:rnr-2	rnr-2 /// WBGene00004392	WBGene00004392	1.78185	4.95225e-06	0.000105326
190153_s_at	Alanine--glyoxylate aminotransferase 2-like	T01B11.2	WBGene00020139	1.78084	6.09744e-07	2.13397e-05
179110_at	hypothetical protein	C39E9.8	WBGene00008032	1.77967	0.0007965	0.00419466
177370_s_at	hypothetical protein	Y6G8.2	WBGene00012404	1.77862	1.31554e-06	3.81295e-05
193216_at	BIR (baculovirus inhibitory repeat) family /// locus:bir-2	bir-2 /// WBGene00000250	WBGene00000250	1.77801	4.88504e-05	0.000585618
178568_s_at	hypothetical protein /// status:Partially_confirmed	C49F5.6 /// WBGene00008210	WBGene00008210	1.77638	0.000143984	0.00127076
181116_at	hypothetical protein /// status:Confirmed	F36A2.10 /// WBGene00009457	WBGene00009457	1.77617	0.00246152	0.00926487
189770_at	Putative pyridoxamine 5'-phosphate oxidase /// PNP/PMP oxidase	F57B9.1 /// WBGene00018996	WBGene00018996	1.77526	4.73055e-06	0.000101321
193024_at	Nicotinamide Nucleotide Transhydrogenase /// locus:nnt-1	nnt-1 /// WBGene00003778	WBGene00003778	1.77319	2.07257e-05	0.00031228
193293_at	Gut-specific cysteine proteinase /// locus:cpr-1	cpr-1 /// WBGene00000781	WBGene00000781	1.77292	0.00106436	0.00512115
189870_at	trypsin inhibitor /// hypothetical protein	WBGene00021731 /// Y49G5A.1	WBGene00021731	1.77276	0.0011401	0.00536239
179701_s_at	Chondroitin proteoglycan 4 /// locus:cpg-4	cpg-4 /// WBGene00015677	WBGene00015677	1.77267	0.00121724	0.00561216
185830_at	DGAT (acyl-CoA:DiacylGlycerol AcylTransferase) Related /// locus:dgtr-1	dgtr-1 /// WBGene00020910	WBGene00020910	1.77262	0.00164451	0.00694131
185708_s_at	hypothetical protein /// status:Partially_confirmed /// status:Predicted	F56A4.10 /// WBGene00018918 /// WBGene00021223	WBGene00018918	1.77005	3.5508e-06	8.01518e-05
175542_at	hypothetical protein /// status:Confirmed	T04D3.8 /// WBGene00011435	WBGene00011435	1.76959	0.000155393	0.0013271
193816_at	Meiotic spindle formation protein mei-1	mei-1	WBGene00003183	1.76668	8.03757e-05	0.000838575
177963_at	hypothetical protein /// status:Confirmed	T22C1.4 /// WBGene00011915	WBGene00011915	1.76589	0.000586903	0.0033892
194215_x_at	Zinc finger protein mex-5 /// locus:mex-5	mex-5 /// WBGene00003230	WBGene00003230	1.7653	0.00431546	0.013828
183616_s_at	hypothetical protein /// Protein-tyrosine-phosphatase /// status:Partially_confirmed /// status:Partially_confirmed	F47B3.2 /// F47B3.7 /// WBGene00018526 /// WBGene00018531	WBGene00018531	1.76509	0.0143026	0.0330028
178094_at	hypothetical protein	F41E7.7	WBGene00009623	1.7643	9.21633e-07	2.93767e-05
179790_at	DNA primase /// status:Partially_confirmed	T24C4.5 /// WBGene00020761	WBGene00020761	1.76378	0.00098564	0.0048363
173155_at	hypothetical protein /// status:Confirmed	C31H1.8 /// WBGene00016291	WBGene00016291	1.76283	0.0165534	0.0368707
192559_s_at	C-type LECtin /// locus:clec-65	clec-65 /// WBGene00009396	WBGene00009396	1.76242	9.58422e-07	3.01536e-05
172095_x_at	Fungus-induced protein 3 /// Fungus-induced-related protein 16 /// locus:fip-3 /// locus:fipr-16	fip-3 /// fipr-16 /// WBGene00015520 /// WBGene00015521	WBGene00015520 /// WBGene00015521	1.76186	0.000130741	0.00118136
178438_s_at	RNP (RRM RNA binding domain) containing /// locus:rnp-8	rnp-8 /// WBGene00020091	WBGene00020091	1.76052	0.000242127	0.00181285
194056_s_at	C-type LECtin	clec-62	WBGene00009393	1.75993	9.81515e-07	3.0721e-05
192313_s_at	hypothetical protein	T04A8.7	WBGene00011409	1.75908	3.57049e-05	0.000469273
173078_at	status:Confirmed /// hypothetical protein	WBGene00021687 /// Y48G8AL.7	WBGene00021687	1.75854	1.98681e-05	0.000302738
173564_at	status:Partially_confirmed /// hypothetical protein	WBGene00012546 /// Y37D8A.4	WBGene00012546	1.7583	0.000555738	0.00325097
193457_s_at	Serine/threonine-protein phosphatase /// serine/threonine specific protein phosphatase	F52H3.6 /// WBGene00009948	WBGene00009948	1.75546	0.00439187	0.0139952
172616_x_at	---	---	---	1.7546	0.00609065	0.0176657
184510_at	MUTator	mut-2	WBGene00003499	1.75382	5.30355e-05	0.000624104
193398_s_at	Putative ribosomal protein S6 kinase alpha-1	rskn-1	WBGene00011352	1.75363	0.00284937	0.0102864
186189_s_at	hypothetical protein /// status:Confirmed	F54D10.5 /// WBGene00018806	WBGene00018806	1.75318	0.000629828	0.00355533
172276_x_at	---	---	---	1.75148	4.45807e-05	0.000545765
172005_x_at	Mediator of RNA polymerase II transcription subunit 23	sur-2	WBGene00006349	1.74674	3.90114e-06	8.61388e-05
174053_s_at	hypothetical protein /// status:Confirmed	C37C3.9 /// WBGene00016501	WBGene00016501	1.74619	0.00206221	0.00812645
173267_at	Propionyl Coenzyme A Carboxylase Beta subunit	pccb-1	WBGene00018701	1.743	3.94452e-06	8.69148e-05
178059_s_at	hypothetical protein /// status:Confirmed	W03C9.2 /// WBGene00012220	WBGene00012220	1.74056	0.000686164	0.0037774
175516_s_at	hypothetical protein /// zinc finger protein	C46E10.8 /// WBGene00016712	WBGene00016712	1.73993	0.000126457	0.00115999
181807_at	hypothetical protein /// locus:san-1	san-1 /// WBGene00004721	WBGene00004721	1.73909	2.30128e-05	0.000336715
182876_s_at	SprT-like domain-containing protein Spartan /// status:Confirmed	dvc-1 /// WBGene00011834	WBGene00011834	1.73793	0.000603624	0.00346434
182874_at	hypothetical protein	B0238.9	WBGene00015073	1.73381	0.000863882	0.00442666
193341_at	Homeobox protein pal-1	pal-1	WBGene00003912	1.73173	0.00377687	0.0125905
172712_x_at	---	---	---	1.72715	0.00699636	0.0195953
182933_at	hypothetical protein /// status:Confirmed	C24B5.4 /// WBGene00016046	WBGene00016046	1.72645	0.00015094	0.00130189
175462_s_at	Gon-2 Extragenic Modifier /// locus:gem-4	gem-4 /// WBGene00001577	WBGene00001577	1.72515	0.00148672	0.0064644
193719_s_at	Glutamine-Fructose 6-phosphate AminoTransferase homolog	gfat-1	WBGene00008546	1.72486	9.29229e-05	0.000933397
192861_at	hypothetical protein	C56A3.4	WBGene00008343	1.72478	0.000199125	0.00157539
193959_at	Protein let-99 /// locus:let-99	let-99 /// WBGene00002368	WBGene00002368	1.72315	0.0028579	0.010308
176876_at	Protein phosphatase 1 regulatory subunit	CC8.2	WBGene00016987	1.723	4.90114e-05	0.000586409
191873_at	CaDmium Responsive	cdr-7	WBGene00010472	1.72263	0.000206445	0.00161541
183702_at	hypothetical protein /// status:Partially_confirmed	K05B2.4 /// WBGene00019404	WBGene00019404	1.72219	0.000210365	0.0016387
189926_at	hypothetical protein /// zinc finger protein	T07D10.3 /// WBGene00011583	WBGene00011583	1.72213	0.00305164	0.0107638
186413_at	hypothetical protein	H20E11.1	WBGene00019213	1.72084	0.00148862	0.00647035
179017_at	Long Arms of the Bivalent protein /// locus:lab-1	lab-1 /// WBGene00007278	WBGene00007278	1.72082	0.0113856	0.0278712
190318_at	hypothetical protein /// alcohol dehydrogenase	R05D8.9 /// WBGene00019886	WBGene00019886	1.72025	0.000381524	0.00249545
175417_s_at	hypothetical protein /// status:Confirmed	F08F8.4 /// WBGene00017269	WBGene00017269	1.71972	0.000802225	0.00421629
188027_s_at	ATP-dependent DNA helicase II subunit 2 /// locus:cku-80	cku-80 /// WBGene00000520	WBGene00000520	1.71967	4.37676e-06	9.47283e-05
194242_x_at	hypothetical protein /// status:Confirmed	M151.7 /// WBGene00019799	WBGene00019799	1.71938	1.78494e-05	0.000281151
184919_s_at	hypothetical protein /// status:Confirmed	F32E10.5 /// WBGene00017992	WBGene00017992	1.71914	4.93468e-05	0.000588682
179425_at	hypothetical protein /// status:Partially_confirmed	C38D9.2 /// WBGene00008010	WBGene00008010	1.71832	0.000375382	0.0024722
180231_at	hypothetical protein /// status:Confirmed	C37C3.9 /// WBGene00016501	WBGene00016501	1.71707	0.00124454	0.00571635
185370_at	F-box C protein /// locus:fbxc-43	fbxc-43 /// WBGene00045297	WBGene00045297	1.71671	1.13558e-05	0.000196169
175496_s_at	Protein argonaute /// locus:hpo-24	hpo-24 /// WBGene00011945	WBGene00011945	1.71616	0.000849355	0.00437224
180009_at	hypothetical protein /// status:Partially_confirmed	F59A6.5 /// WBGene00019087	WBGene00019087	1.7161	0.000412808	0.00264411
181819_s_at	status:Partially_confirmed /// hypothetical protein	WBGene00012546 /// Y37D8A.4	WBGene00012546	1.71562	9.14257e-05	0.000922938
194069_s_at	Leucine-rich repeat-containing protein egg-6 /// locus:egg-6	egg-6 /// WBGene00010621	WBGene00010621	1.71523	2.9888e-05	0.000407828
187183_s_at	hypothetical protein	F59B10.4	WBGene00010320	1.7145	0.00203519	0.00805599
179141_at	hypothetical protein	gon-4	WBGene00001653	1.71406	8.93081e-05	0.000907597
172792_x_at	CYtochrome P450 family /// locus:cyp-31A2	cyp-31A2 /// WBGene00010354	WBGene00010354	1.71272	0.000538735	0.00319019
192862_s_at	hypothetical protein	C56A3.4	WBGene00008343	1.71225	0.000776145	0.00411422
193260_s_at	DNA helicase /// locus:mcm-7	mcm-7 /// WBGene00003159	WBGene00003159	1.7116	0.00203297	0.00805157
176940_at	status:Confirmed /// hypothetical protein	WBGene00021541 /// Y42H9B.3	WBGene00021541	1.71138	0.00102511	0.00498963
184868_at	hypothetical protein /// hypothetical protein /// status:Confirmed /// status:Confirmed	F12A10.1 /// F12A10.9 /// WBGene00017390 /// WBGene00077704	WBGene00017390 /// WBGene00077704	1.71107	3.69152e-06	8.2561e-05
171848_x_at	Tyrosine decarboxylase	tdc-1	WBGene00006562	1.71035	2.17405e-05	0.00032312
190716_at	NanOS related /// locus:nos-1	nos-1 /// WBGene00003783	WBGene00003783	1.71029	0.000854103	0.0043858
190296_at	Caveolin	cav-1	WBGene00000301	1.70851	0.00631364	0.018165
189546_s_at	One cut domain family member /// locus:ceh-49	ceh-49 /// WBGene00017538	WBGene00017538	1.70842	0.000212025	0.00164746
192003_s_at	hypothetical protein /// mitochondrial 2-oxoglutartae	K11G12.5 /// WBGene00019656	WBGene00019656	1.70792	1.04479e-10	1.83886e-08
191739_at	hypothetical protein /// protein-tyrosine phosphatase	C16A3.2 /// WBGene00015807	WBGene00015807	1.70438	0.00196092	0.00787235
191955_at	---	---	---	1.70351	0.00531511	0.0160607
193256_at	hypothetical protein /// Leucine Rich Repeat (2 copies) (2 domains)	B0393.3 /// WBGene00007168	WBGene00007168	1.70157	4.28103e-05	0.00053278
183670_at	DNA N6-methyl methyltransferase /// status:Partially_confirmed	C18A3.1 /// WBGene00015939	WBGene00015939	1.70139	7.74041e-05	0.000818827
174540_s_at	hypothetical protein /// Protein-tyrosine-phosphatase /// status:Partially_confirmed /// status:Partially_confirmed	F47B3.2 /// F47B3.7 /// WBGene00018526 /// WBGene00018531	WBGene00018526 /// WBGene00018531	1.70133	0.0112672	0.0276875
178697_at	Serpentine Receptor, class D (delta) /// locus:srd-39	srd-39 /// WBGene00005117	WBGene00005117	1.70127	1.38163e-05	0.000228283
171965_x_at	hypothetical protein	tag-349	WBGene00013538	1.69906	0.000746745	0.0040031
179194_at	hypothetical protein	W07G4.5	WBGene00012339	1.69874	7.43251e-05	0.000793396
191445_at	UDP-GlucuronosylTransferase /// locus:ugt-44	ugt-44 /// WBGene00008486	WBGene00008486	1.69665	0.00365836	0.0123001
190502_s_at	Ribosomal protein S6 Kinase Delta homolog	rskd-1	WBGene00010096	1.69437	0.000407958	0.00262134
180735_at	hypothetical protein /// status:Confirmed	T22D1.5 /// WBGene00020684	WBGene00020684	1.69408	0.00395999	0.0130065
182330_s_at	status:Confirmed /// hypothetical protein	WBGene00012535 /// Y37A1A.2	WBGene00012535	1.69321	0.00120589	0.00557677
178602_at	hypothetical protein	M04C9.1	WBGene00010856	1.69264	2.35968e-05	0.000341148
177487_at	hypothetical protein	C29F3.7	WBGene00007807	1.69207	5.30166e-07	1.89925e-05
178922_at	hypothetical protein /// status:Confirmed	T28F4.5 /// WBGene00012140	WBGene00012140	1.692	2.15519e-05	0.000321932
175014_at	Protein argonaute /// locus:hpo-24	hpo-24 /// WBGene00011945	WBGene00011945	1.69198	0.00286935	0.0103309
175311_s_at	BTB (Broad/complex/Tramtrack/Bric a brac) domain protein /// locus:btb-17	btb-17 /// WBGene00018200	WBGene00018200	1.69177	0.000293093	0.00207627
186078_at	status:Confirmed /// hypothetical protein	WBGene00021206 /// Y17G9B.9	WBGene00021206	1.69122	0.00821595	0.0219048
190999_at	hypothetical protein /// Carnitate acyltransferase	T20B3.1 /// WBGene00011850	WBGene00011850	1.69035	0.00455939	0.0143707
190941_at	2,3-bisphosphoglycerate-independent phosphoglycerate mutase	ipgm-1	WBGene00019001	1.68628	3.09764e-07	1.25395e-05
186667_s_at	BLOC (Biogenesis of Lysosome-related Organelles Complex) and n /// status:Confirmed	blos-7 /// WBGene00021376	WBGene00021376	1.68622	4.72841e-05	0.000570237
192497_at	Nuclear Hormone Receptor family /// locus:nhr-205	nhr-205 /// WBGene00011002	WBGene00011002	1.68498	4.69264e-06	0.000100686
189457_at	CYtochrome P450 family	cyp-34A9	WBGene00015044	1.68237	0.00221657	0.00857624
187541_at	status:Confirmed /// Receptor expression-enhancing protein	WBGene00022452 /// Y110A2AR.1	WBGene00022452	1.68104	0.000112024	0.00105872
177897_at	hypothetical protein /// status:Confirmed	K03H1.7 /// WBGene00010542	WBGene00010542	1.68017	0.00302489	0.0106974
177598_at	hypothetical protein /// status:Confirmed	T26C5.4 /// WBGene00012034	WBGene00012034	1.6797	0.00247451	0.00928843
175202_at	DNA polymerase kappa	polk-1	WBGene00017696	1.67968	0.000675769	0.0037436
176868_at	status:Confirmed /// hypothetical protein	WBGene00022772 /// ZK616.2	WBGene00022772	1.67963	3.32495e-06	7.76518e-05
193841_s_at	Protein let-99 /// locus:let-99	let-99 /// WBGene00002368	WBGene00002368	1.67746	0.00301703	0.010679
186270_s_at	Beta-Carotene 15,15'-MonoOxygenase /// locus:bcmo-2	bcmo-2 /// WBGene00018755	WBGene00018755	1.67724	0.00386722	0.0127912
174322_s_at	hypothetical protein /// status:Partially_confirmed	F33E11.2 /// WBGene00018010	WBGene00018010	1.67702	0.0044841	0.014199
188378_s_at	Ferritin /// locus:ftn-2	ftn-2 /// WBGene00001501	WBGene00001501	1.6768	1.81379e-05	0.000284588
171893_x_at	DNA helicase /// locus:mcm-3	mcm-3 /// WBGene00003155	WBGene00003155	1.6761	0.000214217	0.00166336
179676_s_at	LMBR1 domain-containing protein 2 homolog /// status:Partially_confirmed	C47G2.4 /// WBGene00008165	WBGene00008165	1.67608	3.40256e-07	1.3548e-05
172270_x_at	hypothetical protein	R102.5	WBGene00011292	1.6752	0.000337752	0.00229089
171820_x_at	Fructose-bisphosphate aldolase 1 /// locus:aldo-1	aldo-1 /// WBGene00011474	WBGene00011474	1.67513	6.00694e-08	3.42486e-06
175573_s_at	Pumilio domain-containing protein 6 /// Pumilio domain-containing protein 7 /// locus:puf-6 /// locus:puf-7	puf-6 /// puf-7 /// WBGene00004242 /// WBGene00004243	WBGene00004242 /// WBGene00004243	1.67472	0.00355139	0.0120237
190829_s_at	hypothetical protein /// citrate lyase beta chain	C01G10.7 /// WBGene00007234	WBGene00007234	1.67468	1.9626e-08	1.32105e-06
187606_at	Zinc metalloproteinase nas-28 /// locus:nas-28	nas-28 /// WBGene00003546	WBGene00003546	1.6742	0.000166063	0.0013918
191255_s_at	Innexin-14	inx-14	WBGene00002136	1.67381	0.00127656	0.0058303
173032_at	---	---	---	1.67271	2.39836e-05	0.000345098
183024_at	hypothetical protein /// status:Confirmed	R02F2.4 /// WBGene00019833	WBGene00019833	1.6724	0.00831432	0.0221185
180647_at	SWimming Induced Paralysis /// status:Partially_confirmed	swip-10 /// WBGene00018738	WBGene00018738	1.67102	0.00158231	0.00675427
174043_at	Homeobox protein pal-1	pal-1	WBGene00003912	1.67093	0.00740601	0.0203277
181439_at	DiSHevelled related /// locus:dsh-2	dsh-2 /// WBGene00001102	WBGene00001102	1.67019	0.000521847	0.00311479
188217_at	PaTched Related family /// locus:ptr-22	ptr-22 /// WBGene00004236	WBGene00004236	1.66895	3.84501e-06	8.5365e-05
175681_at	G2/mitotic-specific cyclin-B3	cyb-3	WBGene00000868	1.66785	0.000428449	0.00271991
173478_at	Suppressor/Enhancer of Lin-12	sel-5	WBGene00004762	1.66716	0.00451759	0.0142723
178216_at	hypothetical protein /// status:Partially_confirmed	F38H4.5 /// WBGene00009549	WBGene00009549	1.667	0.0122325	0.029374
193070_at	4-hydroxybenzoate polyprenyltransferase, mitochondrial	coq-2	WBGene00000762	1.66586	3.69942e-08	2.30393e-06
179489_s_at	hypothetical protein	R102.5	WBGene00011292	1.66538	0.000270868	0.00196621
190224_at	locus:ztf-28 /// Zinc finger putative Transcription Factor family	WBGene00018099 /// ztf-28	WBGene00018099	1.66521	0.00344043	0.0117528
183634_at	hypothetical protein	F26G5.1	WBGene00017843	1.66514	2.58995e-05	0.000364884
190107_at	M-phase inducer phosphatase cdc-25.1 /// locus:cdc-25.1	cdc-25.1 /// WBGene00000386	WBGene00000386	1.6649	0.000580201	0.00336008
182232_at	Zinc finger In Meiosis	zim-1	WBGene00011597	1.66489	9.87886e-05	0.000967509
173487_at	hypothetical protein /// status:Confirmed	R04D3.2 /// WBGene00011010	WBGene00011010	1.66374	0.00248891	0.00933474
184248_at	C. Elegans Y-box /// locus:cey-2	cey-2 /// WBGene00000473	WBGene00000473	1.6621	0.00133168	0.00601423
184858_at	hypothetical protein	Y75B8A.18	WBGene00013553	1.6616	0.000219852	0.00169684
188110_s_at	Adenomatous polyposis coli protein-related protein 1	apr-1 (APC Related)	WBGene00000156	1.66116	4.41943e-05	0.000542675
173688_s_at	hypothetical protein /// status:Confirmed	T22B7.7 /// WBGene00020674	WBGene00020674	1.65833	0.0171535	0.0378721
175252_at	Protein maternal effect lethal 26 /// locus:mel-26	mel-26 /// WBGene00003209	WBGene00003209	1.65781	0.000616482	0.00351488
175687_at	ATPase inhibitor mai-1, mitochondrial /// locus:mai-1	mai-1 /// WBGene00003124	WBGene00003124	1.6572	0.00116284	0.00543983
187508_at	Anaphase-promoting complex subunit 2 /// locus:apc-2	apc-2 /// WBGene00000143	WBGene00000143	1.65705	0.00869438	0.0229088
190096_at	ASpartyl Protease /// locus:asp-5	asp-5 /// WBGene00000218	WBGene00000218	1.65699	3.66059e-11	8.38775e-09
192863_at	SeRPin /// locus:srp-2	srp-2 /// WBGene00005643	WBGene00005643	1.65636	0.0158155	0.0355782
193860_s_at	Glyceraldehyde-3-phosphate dehydrogenase 1 /// Glyceraldehyde-3-phosphate dehydrogenase 4 /// locus:gpd-1 /// locus:gpd-4	gpd-1 /// gpd-4 /// WBGene00001683 /// WBGene00001686	WBGene00001683 /// WBGene00001686	1.65563	0.00178104	0.00735749
183672_at	---	---	---	1.65557	2.46191e-06	6.25482e-05
187206_at	Biogenesis of lysosome-related organelles complex 1 subunit 1 /// status:Confirmed	blos-1 /// WBGene00011872	WBGene00011872	1.65497	0.000224544	0.00171829
181366_at	hypothetical protein /// locus:ekl-5	ekl-5 /// WBGene00012512	WBGene00012512	1.65466	5.33664e-05	0.000626784
185094_at	GeMiNin homolog /// locus:gmn-1	gmn-1 /// WBGene00013552	WBGene00013552	1.65447	0.0214907	0.0446133
175514_at	Cell Division Cycle related /// ser/thr-protein kinase	cdc-7 /// WBGene00016421	WBGene00016421	1.65415	0.00388855	0.0128385
176675_at	hypothetical protein /// status:Confirmed	F43H9.4 /// WBGene00018400	WBGene00018400	1.65386	6.64411e-05	0.000732857
182136_at	status:Partially_confirmed /// hypothetical protein	WBGene00022830 /// ZK973.1	WBGene00022830	1.65356	0.0011962	0.00554675
192330_at	hypothetical protein	F56F11.4	WBGene00018991	1.65305	0.00155409	0.00668079
182188_s_at	status:Partially_confirmed /// hypothetical protein	WBGene00022532 /// ZC155.4	WBGene00022532	1.65298	0.00618527	0.0178761
189541_at	DUX (vertebrate dual homeobox) Like /// locus:duxl-1	duxl-1 /// WBGene00022554	WBGene00022554	1.65265	4.27484e-05	0.00053278
185700_s_at	hypothetical protein /// status:Partially_confirmed /// status:Partially_confirmed /// hypothetical protein	C14C11.2 /// WBGene00015766 /// WBGene00022590 /// ZC317.7	WBGene00015766 /// WBGene00022590	1.65238	3.49409e-05	0.000462316
175636_at	G2/mitotic-specific cyclin-B1 /// locus:cyb-1	cyb-1 /// WBGene00000865	WBGene00000865	1.65211	0.000981556	0.00482406
173753_s_at	hypothetical protein	tag-349	WBGene00013538	1.65049	0.00209961	0.0082423
184348_at	hypothetical protein /// status:Confirmed	C16C8.12 /// WBGene00015850	WBGene00015850	1.65011	0.000136383	0.00122371
192178_s_at	Importin subunit alpha-1 /// locus:ima-1	ima-1 /// WBGene00002072	WBGene00002072	1.64969	0.00194616	0.00783902
172380_x_at	hypothetical protein /// Protein-tyrosine-phosphatase /// status:Partially_confirmed /// status:Partially_confirmed	F47B3.2 /// F47B3.7 /// WBGene00018526 /// WBGene00018531	WBGene00018526 /// WBGene00018531	1.64933	0.015901	0.0357271
190882_s_at	hypothetical protein	R11D1.1	WBGene00011242	1.64847	0.000543219	0.00320708
190922_s_at	Mediator of RNA polymerase II transcription subunit 23	sur-2	WBGene00006349	1.6472	1.96595e-05	0.000301452
172220_x_at	FIP (Fungus-Induced Protein) Related /// locus:fipr-23	fipr-23 /// WBGene00007990	WBGene00007990	1.64624	0.0016572	0.00698025
189224_s_at	LEM domain protein /// locus:lem-3	lem-3 /// WBGene00002276	WBGene00002276	1.64607	8.04803e-05	0.000838946
185507_at	Cell death-related nuclease 4 /// locus:crn-4	crn-4 /// WBGene00000797	WBGene00000797	1.64538	0.0119008	0.0287957
188404_at	HOG only (Hedgehog Hog domain alone)	hog-1	WBGene00001984	1.64451	0.0126522	0.030104
193032_s_at	hypothetical protein /// Yeast hypothetical 44.9 KD protein like	C25A1.5 /// WBGene00007707	WBGene00007707	1.64449	1.64099e-08	1.16542e-06
176457_at	InCenP homolog /// locus:icp-1	icp-1 /// WBGene00002047	WBGene00002047	1.64319	3.44516e-05	0.000459263
174914_at	Cell Division Cycle related /// locus:cdc-25.2	cdc-25.2 /// WBGene00000387	WBGene00000387	1.6426	0.00153914	0.00663874
182964_s_at	Endogenous-RNAi deficient arGOnaute /// locus:ergo-1	ergo-1 /// WBGene00019971	WBGene00019971	1.6423	7.7906e-05	0.000823419
174604_at	Heritable RNAi Deficient /// locus:wago-9	hrde-1 /// WBGene00007624	WBGene00007624	1.64046	0.00856188	0.0226629
186223_at	Leucine-Rich Repeat protein /// locus:lrr-1	lrr-1 /// WBGene00018016	WBGene00018016	1.63979	0.00130567	0.00592981
178318_at	---	---	---	1.63957	0.000613968	0.00350219
188969_at	hypothetical protein /// amine oxidase	C15A11.4 /// WBGene00007598	WBGene00007598	1.63888	0.00612858	0.0177418
178571_s_at	FIP (Fungus-Induced Protein) Related /// FIP (Fungus-Induced Protein) Related /// locus:fipr-22 /// locus:fipr-23	fipr-22 /// fipr-23 /// WBGene00007989 /// WBGene00007990	WBGene00007989 /// WBGene00007990	1.63752	0.00490396	0.0151308
183709_at	hypothetical protein	T23G11.7	WBGene00011972	1.63671	0.000177036	0.0014576
187742_at	REST corepressor spr-1 /// locus:spr-1	spr-1 /// WBGene00005006	WBGene00005006	1.63663	0.00108309	0.00519484
172051_x_at	status:Predicted /// hypothetical protein	WBGene00022213 /// Y73B3A.11	WBGene00022213	1.63655	2.30666e-05	0.000337095
172213_x_at	hypothetical protein /// status:Confirmed	C27C7.1 /// WBGene00007766	WBGene00007766	1.63637	0.00638816	0.0183316
172609_x_at	DNA topoisomerase 2 /// locus:cin-4	cin-4 /// WBGene00022854	WBGene00022854	1.63601	0.000847259	0.00436913
AFFX-r2-18565-5_x_at	---	---	---	1.63593	1.87921e-07	8.26868e-06
193338_at	Presenilin hop-1 /// locus:hop-1	hop-1 /// WBGene00001985	WBGene00001985	1.63457	0.00080453	0.0042223
189663_at	CYtochrome P450 family	cyp-31A5	WBGene00013381	1.6342	0.00813217	0.0217536
192921_s_at	locus:wee-1.3 /// Membrane-associated tyrosine-and threonine-specific cdc2-inhibitory kinase wee-1.3	WBGene00006940 /// wee-1.3	WBGene00006940	1.63416	0.00610525	0.0176911
190752_at	NASP (human Nuclear Autoantigenic Sperm Protein) homolog /// locus:nasp-1	nasp-1 /// WBGene00007500	WBGene00007500	1.63262	1.98153e-05	0.000302314
190757_s_at	Malate DeHydrogenase	mdh-1	WBGene00018491	1.63251	1.78846e-09	1.84063e-07
181221_s_at	SKP2 (S phase Kinase associated Protein Two) homolog	skpt-1	WBGene00018613	1.63238	0.000146029	0.00127767
193543_at	DeHydrogenases, Short chain	dhs-8	WBGene00000972	1.6318	1.55961e-05	0.000252022
180427_at	status:Confirmed /// hypothetical protein	WBGene00022597 /// ZC395.5	WBGene00022597	1.63146	0.00303746	0.0107262
186143_at	hypothetical protein	H20E11.3	WBGene00019215	1.62961	9.98958e-06	0.000177044
AFFX-Ce_Gapdh_5_s_at	---	---	---	1.6279	8.18549e-09	6.33162e-07
172460_x_at	hypothetical protein /// status:Partially_confirmed	F46F5.9 /// WBGene00018500	WBGene00018500	1.6268	0.00789351	0.0212693
184014_s_at	hypothetical protein /// hypothetical protein /// status:Predicted /// status:Predicted	F07B7.1 /// W09B7.1 /// WBGene00017185 /// WBGene00021106	WBGene00017185 /// WBGene00021106	1.62664	6.42004e-05	0.000715288
193649_s_at	PhenylAlanine Hydroxylase /// locus:pah-1	pah-1 /// WBGene00000240	WBGene00000240	1.62098	1.69686e-06	4.68934e-05
193391_at	Protein maternal effect lethal 26 /// locus:mel-26	mel-26 /// WBGene00003209	WBGene00003209	1.62077	0.000799292	0.00420754
193664_s_at	DNA helicase /// locus:mcm-3	mcm-3 /// WBGene00003155	WBGene00003155	1.61934	0.00127197	0.00581374
185577_s_at	T-box transcription factor 18 /// locus:sea-1	sea-1 /// WBGene00004750	WBGene00004750	1.61923	0.0171672	0.0378852
185034_s_at	hypothetical protein /// status:Confirmed	T23B12.6 /// WBGene00020721	WBGene00020721	1.6168	4.31098e-05	0.000535312
174352_s_at	ASpartyl Protease /// locus:asp-5	asp-5 /// WBGene00000218	WBGene00000218	1.61636	7.0565e-08	3.87763e-06
174133_at	status:Confirmed /// hypothetical protein	WBGene00021207 /// Y18H1A.1	WBGene00021207	1.61634	0.0119868	0.0289576
173480_s_at	CYtochrome P450 family /// locus:cyp-32B1	cyp-32B1 /// WBGene00021167	WBGene00021167	1.61617	2.66892e-05	0.00037298
174842_s_at	Leucine-Rich Repeat protein /// locus:lrr-1	lrr-1 /// WBGene00018016	WBGene00018016	1.61609	0.00127959	0.00583976
189067_s_at	Probable peptidyl-glycine alpha-amidating monooxygenase T19B4.1 /// locus:pamn-1	pamn-1 /// WBGene00020556	WBGene00020556	1.6152	0.00986288	0.0251052
187319_at	Uncharacterized F-box protein C27F2.7 /// status:Partially_confirmed	C27F2.7 /// WBGene00016169	WBGene00016169	1.61518	6.70935e-05	0.000736544
180810_at	SWEET sugar transporter family /// locus:swt-6	swt-6 /// WBGene00011190	WBGene00011190	1.61481	0.00583645	0.017162
187373_s_at	status:Partially_confirmed /// hypothetical protein	WBGene00021671 /// Y48G1BM.6	WBGene00021671	1.61455	5.25152e-05	0.00062002
192661_at	BTB (Broad/complex/Tramtrack/Bric a brac) domain protein /// locus:btb-19	btb-19 /// WBGene00010194	WBGene00010194	1.61382	0.000379272	0.00248702
186666_at	status:Partially_confirmed /// hypothetical protein	WBGene00013662 /// Y105C5B.25	WBGene00013662	1.61299	0.000151859	0.00130703
176963_at	Protein sidekick homolog /// locus:rig-4	rig-4 /// WBGene00004371	WBGene00004371	1.6129	0.000149669	0.00129645
174453_at	hypothetical protein /// Fibronectin type III domain (4 domains)	C34F6.10 /// WBGene00007944	WBGene00007944	1.61262	0.00239655	0.00907521
188666_at	GMEB (Glucocorticoid Modulatory Element Binding protein) transcriptional regulator homolog /// locus:gmeb-2	gmeb-2 /// WBGene00010010	WBGene00010010	1.61231	0.00961697	0.0245992
184780_s_at	F-box A protein /// locus:fbxa-206	fbxa-206 /// WBGene00013610	WBGene00013610	1.61165	0.00360006	0.0121512
183785_at	hypothetical protein /// status:Confirmed	F26F4.6 /// WBGene00017828	WBGene00017828	1.61057	0.000430503	0.00272848
187069_at	status:Confirmed /// hypothetical protein	WBGene00013266 /// Y57A10A.26	WBGene00013266	1.61048	0.00282601	0.0102264
192569_at	CaDHerin family /// hypothetical protein	cdh-5 /// F08B4.8	WBGene00000397	1.61015	0.0195675	0.0417381
182323_at	F-box A protein /// locus:fbxa-105	fbxa-105 /// WBGene00015362	WBGene00015362	1.60994	0.00881793	0.023169
186837_at	fatty Acid CoA Synthetase family /// locus:acs-13	acs-13 /// WBGene00022037	WBGene00022037	1.60941	0.000102512	0.000993558
191386_at	DNA ligase 1	lig-1	WBGene00002985	1.60862	0.000205841	0.0016135
179894_at	hypothetical protein /// status:Confirmed	F47B10.9 /// WBGene00009820	WBGene00009820	1.60785	0.00179843	0.00741364
177767_at	High Incidence of Males (increased X chromosome loss)	him-5	WBGene00001864	1.60762	0.000134582	0.00120976
189716_at	hypothetical protein /// aldehyde reductase	C01G5.5 /// WBGene00015307	WBGene00015307	1.60697	6.92384e-06	0.000136059
177950_s_at	PeriLIpiN homolog	plin-1	WBGene00007024	1.60689	3.48491e-05	0.000462316
192907_at	nuclear encoded Mitochondrial TRNA Carboxymethyl-amino-methyl modification of Uridine residues /// glucose inhibited division protein	mtcu-2 /// WBGene00009944	WBGene00009944	1.60582	0.000718874	0.00389436
172873_x_at	Suppressor/Enhancer of Lin-12	sel-5	WBGene00004762	1.60571	0.00541049	0.0162453
178095_at	ORC (Origin Recognition Complex) subunit	orc-5	WBGene00013857	1.60559	0.00140305	0.00623683
172440_x_at	hypothetical protein /// status:Confirmed	F46F5.6 /// WBGene00018497	WBGene00018497	1.60413	0.0132534	0.031126
193870_s_at	Putative histone deacetylase 2 /// locus:hda-2	hda-2 /// WBGene00001835	WBGene00001835	1.60404	2.78296e-05	0.000384492
179071_at	hypothetical protein /// status:Confirmed	F31B9.3 /// WBGene00009280	WBGene00009280	1.6033	0.00709453	0.0197791
190979_at	Glutathione S-Transferase /// locus:gst-12	gst-12 /// WBGene00001760	WBGene00001760	1.6027	0.0141088	0.03266
189530_s_at	WHiTe (Drosophila) related ABC transporter	wht-7	WBGene00021535	1.60252	0.000449242	0.00279778
179107_s_at	hypothetical protein	F54D5.5	WBGene00010051	1.60193	0.00292968	0.0104823
172349_x_at	C-type LECtin /// C-type LECtin /// locus:clec-144 /// locus:clec-118	clec-118 /// clec-144 /// WBGene00012086 /// WBGene00021032	WBGene00012086 /// WBGene00021032	1.59794	1.23744e-05	0.000209592
186669_at	Thiamin pyrophosphokinase 1	tpk-1	WBGene00014027	1.59748	3.46729e-06	7.87058e-05
176258_at	status:Confirmed /// hypothetical protein	WBGene00021795 /// Y52E8A.2	WBGene00021795	1.59613	0.000602662	0.00346046
175310_s_at	status:Confirmed /// hypothetical protein	WBGene00014213 /// ZK1073.1	WBGene00014213	1.59592	0.00297174	0.0105896
188421_at	Protein skinhead-1	skn-1	WBGene00004804	1.59588	0.00419026	0.0135267
