# Supplementary material for: Transcriptome analyses describe the consequences of persistent HIF-1 over-activation in Caenorhabditis elegans
Source: PLoS One. 2024 Mar 22;19(3):e0295093. doi: 10.1371/journal.pone.0295093 (PMC10959373; doi:10.1371/journal.pone.0295093)
Supplement: S5 Table — (XLSX) [file pone.0295093.s005.xlsx]

## Sheet: Sheet1
S5 Table. Genes up-regulated in swan-1;vhl-1.
Probe Set ID	Gene Title	Gene Symbol	Ensembl	Fold change (swan-1;vhl-1/N2)	p-value	q-value
190962_s_at	Glutathione S-Transferase /// locus:gst-19	gst-19 /// WBGene00001767	WBGene00001767	84.9237	4.62969e-17	2.28325e-13
178043_at	Sulfide Quinone oxidoReDuctase	sqrd-1	WBGene00008538	78.202	6.10324e-17	2.28325e-13
174073_at	ncRNA	tts-1	WBGene00006650	70.7974	2.42778e-12	1.03144e-09
176851_at	Catechol-O-MethylTransferase family /// status:Partially_confirmed	comt-4 /// WBGene00021491	WBGene00021491	64.1431	5.81223e-16	1.63079e-12
179695_at	hypothetical protein /// status:Partially_confirmed	F35E12.5 /// WBGene00009429	WBGene00009429	42.6912	7.06139e-09	5.46559e-07
191759_at	Dimethylaniline monooxygenase [N-oxide-forming] /// locus:fmo-2	fmo-2 /// WBGene00001477	WBGene00001477	32.7818	7.71462e-16	1.73165e-12
172744_at	Metallothionein-1 /// locus:mtl-1	mtl-1 /// WBGene00003473	WBGene00003473	24.5933	1.95783e-12	8.78919e-10
188978_s_at	Bifunctional L-3-cyanoalanine synthase/cysteine synthase /// locus:cysl-2	cysl-2 /// WBGene00010759	WBGene00010759	22.7981	2.9005e-12	1.1626e-09
188046_s_at	GEI-4 (Four) Interacting protein /// locus:gfi-1	gfi-1 /// WBGene00001581	WBGene00001581	18.0854	2.40521e-13	1.28543e-10
178297_at	hypothetical protein /// status:Confirmed	T24B8.5 /// WBGene00011979	WBGene00011979	16.658	2.26403e-11	5.52382e-09
188607_at	NITrilase /// locus:nit-1	nit-1 /// WBGene00014206	WBGene00014206	15.6118	1.95346e-14	2.10721e-11
173335_s_at	Downstream Of DAF-16 (regulated by DAF-16) /// locus:dod-3	dod-3 /// WBGene00016052	WBGene00016052	15.6087	6.29641e-12	1.90988e-09
189081_at	Aminoacylase-1 /// aminoacylase-1	C10C5.5 /// WBGene00007509	WBGene00007509	14.8877	3.72094e-08	2.17503e-06
181502_s_at	O-ACyltransferase homolog /// Regulator of hypoxia-inducible factor 1 /// locus:oac-54 /// locus:rhy-1	oac-54 /// rhy-1 /// WBGene00012323 /// WBGene00012324	WBGene00012323 /// WBGene00012324	14.3675	1.2198e-13	7.60558e-11
173475_s_at	Globin-like protein /// locus:glb-1	glb-1 /// WBGene00014030	WBGene00014030	14.1522	2.27657e-15	3.19379e-12
181520_at	Regulator of hypoxia-inducible factor 1 /// locus:rhy-1	rhy-1 /// WBGene00012324	WBGene00012324	14.1076	8.21343e-14	6.58433e-11
186801_s_at	hypothetical protein /// hypothetical protein /// hypothetical protein /// status:Predicted /// status:Predicted /// status:Predicted	F45D11.14 /// F45D11.15 /// F45D11.16 /// WBGene00018459 /// WBGene00018460 /// WBGene00018461	WBGene00018459 /// WBGene00018460 /// WBGene00018461	13.8811	7.46438e-10	8.63649e-08
176845_s_at	Insulin/EGF-Receptor L Domain protein /// Insulin/EGF-Receptor L Domain protein /// status:Predicted /// status:Predicted	irld-35 /// irld-53 /// WBGene00018917 /// WBGene00021222	WBGene00018917 /// WBGene00021222	13.6533	1.08992e-10	2.10903e-08
178085_at	Serpentine Receptor, class X	srx-125	WBGene00006016	12.8702	2.48138e-12	1.03144e-09
192189_at	Nuclear hormone receptor family member nhr-57 /// locus:nhr-57	nhr-57 /// WBGene00003647	WBGene00003647	12.6655	3.16353e-10	4.67168e-08
177532_at	hypothetical protein /// status:Confirmed	F22B5.4 /// WBGene00009042	WBGene00009042	11.8108	2.85026e-11	6.66435e-09
185697_at	UPF0376 protein C36C5.12 /// status:Partially_confirmed	C36C5.12 /// WBGene00016481	WBGene00016481	10.8452	1.37118e-13	8.09943e-11
182504_at	hypothetical protein /// status:Confirmed	R08E5.1 /// WBGene00019961	WBGene00019961	10.4456	1.58402e-11	4.04039e-09
180909_at	hypothetical protein /// status:Confirmed	C32H11.4 /// WBGene00007867	WBGene00007867	10.177	4.02196e-11	9.02781e-09
182747_at	hypothetical protein /// status:Confirmed	R08E5.3 /// WBGene00019963	WBGene00019963	9.76265	3.45821e-12	1.29374e-09
179214_at	hypothetical protein /// status:Partially_confirmed	F54B8.4 /// WBGene00010019	WBGene00010019	9.6753	8.28105e-12	2.3429e-09
172632_x_at	Nematode Specific Peptide family, group E /// locus:nspe-4	nspe-4 /// WBGene00012589	WBGene00012589	9.56397	1.54861e-09	1.5691e-07
182849_at	hypothetical protein	Y37A1B.5	WBGene00012538	9.50733	7.7764e-14	6.58433e-11
185081_at	C-type LECtin /// locus:clec-210	clec-210 /// WBGene00022261	WBGene00022261	9.03707	3.61322e-10	5.00323e-08
192581_s_at	Phosphoenolypyruvate CarboxyKinase	pck-1	WBGene00021043	8.17944	8.24059e-09	6.29153e-07
182693_s_at	hypothetical protein /// hypothetical protein /// status:Predicted /// status:Predicted	T04A11.2 /// T04A11.5 /// WBGene00011417 /// WBGene00011420	WBGene00011417 /// WBGene00011420	8.07692	2.59276e-10	4.04152e-08
182106_at	hypothetical protein /// status:Partially_confirmed	C34H4.1 /// WBGene00016424	WBGene00016424	8.0386	3.86353e-11	8.84918e-09
193464_s_at	Prolyl 4-hydroxylase subunit alpha-2 /// locus:phy-2	phy-2 /// WBGene00004025	WBGene00004025	7.84551	5.18966e-10	6.69476e-08
176529_at	yeast SMF (divalent cation transporter) homolog /// locus:smf-3	smf-3 /// WBGene00004878	WBGene00004878	7.83963	4.31279e-12	1.46676e-09
180562_at	C-type LECtin /// locus:clec-52	clec-52 /// WBGene00015052	WBGene00015052	7.63804	1.04487e-13	7.51332e-11
176743_s_at	C-type LECtin /// locus:clec-67	clec-67 /// WBGene00018971	WBGene00018971	7.18545	3.78581e-09	3.37212e-07
183624_at	Downstream Of DAF-16 (regulated by DAF-16)	dod-22	WBGene00010125	7.04151	4.30353e-06	9.58316e-05
180842_s_at	ETHE1 (human ETHylmalonic Encephalopathy) homolog /// locus:ethe-1	ethe-1 /// WBGene00007886	WBGene00007886	6.74625	1.41438e-15	2.29041e-12
174964_at	hypothetical protein /// locus:meg-1	meg-1 /// WBGene00010492	WBGene00010492	6.32658	0.000204509	0.00155188
181565_at	C-type LECtin /// locus:clec-67	clec-67 /// WBGene00018971	WBGene00018971	6.27985	6.23342e-09	5.033e-07
181239_s_at	hypothetical protein /// status:Predicted /// status:Predicted /// hypothetical protein	C01B4.8 /// WBGene00015272 /// WBGene00021220 /// Y19D10A.5	WBGene00015272 /// WBGene00021220	6.13791	6.44007e-11	1.36373e-08
188934_at	UDP-GlucuronosylTransferase /// locus:ugt-13	ugt-13 /// WBGene00019232	WBGene00019232	5.95859	1.25423e-06	3.77385e-05
184863_s_at	Downstream Of DAF-16 (regulated by DAF-16) /// locus:dod-24	dod-24 /// WBGene00007875	WBGene00007875	5.89309	4.64314e-08	2.61863e-06
183378_at	hypothetical protein /// status:Confirmed	F55G11.8 /// WBGene00010128	WBGene00010128	5.58975	1.13806e-13	7.51332e-11
183876_at	Infection Response Gene /// locus:irg-1	irg-1 /// WBGene00015574	WBGene00015574	5.57433	1.29077e-09	1.36665e-07
178775_at	hypothetical protein /// status:Confirmed	C01G6.3 /// WBGene00007225	WBGene00007225	5.46656	0.000193192	0.00149739
189870_at	trypsin inhibitor /// hypothetical protein	WBGene00021731 /// Y49G5A.1	WBGene00021731	5.45019	8.73954e-09	6.5829e-07
189653_s_at	Cysteine synthase 3	cysl-3	WBGene00019962	5.34103	3.33817e-10	4.86556e-08
182091_s_at	hypothetical protein /// hypothetical protein /// status:Predicted /// status:Predicted	T04A11.1 /// T04A11.4 /// WBGene00011416 /// WBGene00011419	WBGene00011416 /// WBGene00011419	5.32237	9.23034e-08	4.66638e-06
184352_at	hypothetical protein /// status:Partially_confirmed	C17H12.6 /// WBGene00015932	WBGene00015932	5.19068	1.22065e-08	8.61607e-07
178017_s_at	hypothetical protein /// status:Confirmed	F01D5.1 /// WBGene00008492	WBGene00008492	5.02171	2.59271e-10	4.04152e-08
180592_s_at	C-type LECtin /// hypothetical protein /// status:Predicted /// locus:clec-209	clec-209 /// F56A4.2 /// WBGene00018910 /// WBGene00021224	WBGene00018910 /// WBGene00021224	4.93171	2.73478e-11	6.53041e-09
174393_at	hypothetical protein	H40L08.2	WBGene00014793	4.84826	1.83745e-10	3.17261e-08
181644_at	hypothetical protein /// status:Confirmed	T21C9.13 /// WBGene00011898	WBGene00011898	4.69346	5.9625e-05	0.000638513
180973_at	Mucin Like Gene /// status:Confirmed	mul-1 /// WBGene00018646	WBGene00018646	4.64677	1.79712e-09	1.75386e-07
187973_s_at	Hypoxia-inducible factor prolyl hydroxylase	egl-9	WBGene00001178	4.5989	3.65552e-10	5.00323e-08
184714_s_at	status:Confirmed /// hypothetical protein	WBGene00021818 /// Y53G8B.2	WBGene00021818	4.56004	4.87352e-12	1.56275e-09
182532_at	MercaptoPyruvate SulfurTransferase homolog /// locus:mpst-3	mpst-3 /// WBGene00010383	WBGene00010383	4.5473	1.11165e-13	7.51332e-11
182782_at	MercaptoPyruvate SulfurTransferase homolog /// locus:mpst-3	mpst-3 /// WBGene00010383	WBGene00010383	4.51922	2.24889e-13	1.26198e-10
184386_at	hypothetical protein /// status:Partially_confirmed	C41D11.6 /// WBGene00016565	WBGene00016565	4.51145	3.69494e-08	2.17115e-06
180204_at	hypothetical protein	F35E12.9	WBGene00009433	4.50672	2.50761e-07	1.02364e-05
178625_s_at	hypothetical protein /// status:Confirmed	F14H3.6 /// WBGene00008825	WBGene00008825	4.43484	0.000363397	0.00234525
192748_s_at	Nuclear Hormone Receptor family /// Nuclear Hormone Receptor family /// locus:nhr-73 /// locus:nhr-245	nhr-245 /// nhr-73 /// WBGene00003663 /// WBGene00014189	WBGene00003663 /// WBGene00014189	4.39945	2.05392e-07	8.6335e-06
187213_at	hypothetical protein /// status:Confirmed	EEED8.3 /// WBGene00017134	WBGene00017134	4.34946	0.000777282	0.0040053
189819_s_at	glucose transporter /// hypothetical protein	WBGene00014097 /// ZK829.9	WBGene00014097	4.30363	3.22457e-06	7.79953e-05
174012_s_at	hypothetical protein /// status:Confirmed	F53B2.8 /// WBGene00009957	WBGene00009957	4.28263	7.14526e-07	2.38668e-05
174965_s_at	hypothetical protein /// locus:meg-1	meg-1 /// WBGene00010492	WBGene00010492	4.2662	0.00030282	0.00206727
187999_at	plant Late Embryo Abundant (LEA) related	lea-1	WBGene00002263	4.17451	6.93402e-07	2.34402e-05
186143_at	hypothetical protein	H20E11.3	WBGene00019215	4.17211	1.39594e-11	3.70882e-09
178273_at	hypothetical protein /// status:Partially_confirmed	F01D5.2 /// WBGene00008493	WBGene00008493	4.0164	3.02178e-10	4.56612e-08
174552_s_at	plant Late Embryo Abundant (LEA) related	lea-1	WBGene00002263	4.01165	1.21526e-07	5.77927e-06
185690_at	hypothetical protein /// status:Confirmed	C25E10.8 /// WBGene00016097	WBGene00016097	3.98204	4.16688e-14	3.89713e-11
185425_at	C-type LECtin /// locus:clec-4	clec-4 /// WBGene00012583	WBGene00012583	3.96289	5.66917e-08	3.08864e-06
173635_at	DumPY: shorter than wild-type /// locus:dpy-6	dpy-6 /// WBGene00001068	WBGene00001068	3.95165	0.00525689	0.0158216
181132_s_at	hypothetical protein /// status:Confirmed	F49F1.7 /// WBGene00018647	WBGene00018647	3.94804	1.36089e-08	9.25665e-07
178843_at	hypothetical protein /// status:Confirmed	F08G5.6 /// WBGene00008584	WBGene00008584	3.93021	9.55089e-08	4.74297e-06
181501_at	O-ACyltransferase homolog /// locus:oac-54	oac-54 /// WBGene00012323	WBGene00012323	3.90729	2.40908e-06	6.24421e-05
184313_s_at	hypothetical protein /// status:Partially_confirmed	K11H12.4 /// WBGene00019660	WBGene00019660	3.89778	0.000134129	0.00115885
176044_at	hypothetical protein /// locus:hpo-6	hpo-6 /// WBGene00021518	WBGene00021518	3.86437	1.84285e-07	7.89411e-06
173403_s_at	Caveolin	cav-1	WBGene00000301	3.82536	0.000371106	0.00237727
181785_at	hypothetical protein	ZC308.4	WBGene00022586	3.82274	0.00218328	0.00846399
193914_at	Gamma Butyrobetaine Hydroxylase /// locus:gbh-2	gbh-2 /// WBGene00001523	WBGene00001523	3.81695	1.25055e-09	1.34953e-07
189459_at	hypothetical protein /// transport protein	F32H5.4 /// WBGene00009350	WBGene00009350	3.78764	7.90843e-13	3.85902e-10
191298_s_at	Prolyl Carboxy Peptidase like /// locus:pcp-2	pcp-2 /// WBGene00003957	WBGene00003957	3.77476	5.2593e-09	4.30846e-07
178006_at	hypothetical protein /// status:Confirmed	F25D1.3 /// WBGene00009108	WBGene00009108	3.76217	0.000155488	0.00128408
179727_at	status:Confirmed /// hypothetical protein	WBGene00012783 /// Y43C5A.3	WBGene00012783	3.72249	6.54658e-05	0.000684109
188431_s_at	NIP3 homolog	dct-1	WBGene00015776	3.70873	3.14912e-08	1.89706e-06
183194_s_at	hypothetical protein /// status:Confirmed	F08F3.6 /// WBGene00017263	WBGene00017263	3.69043	0.000210943	0.00158252
178833_s_at	hypothetical protein	T12G3.6	WBGene00011741	3.59615	0.000834829	0.0042338
183690_at	hypothetical protein /// status:Partially_confirmed	C08F11.7 /// WBGene00007454	WBGene00007454	3.58078	1.12799e-09	1.26596e-07
189025_at	hypothetical protein /// dehydrogenase	D2063.1 /// WBGene00017060	WBGene00017060	3.57884	1.43236e-09	1.48848e-07
173560_s_at	hypothetical protein	H19N07.3	WBGene00010407	3.57817	4.06737e-12	1.46676e-09
173943_s_at	M-phase inducer phosphatase cdc-25.3 /// locus:cdc-25.3	cdc-25.3 /// WBGene00000388	WBGene00000388	3.57646	1.23644e-05	0.000208673
188456_at	COLlagen /// locus:col-143	col-143 /// WBGene00000716	WBGene00000716	3.55206	0.0150578	0.0333312
181694_at	hypothetical protein	F48D6.4	WBGene00018602	3.54619	8.20747e-07	2.67994e-05
177916_at	LiPocalin-Related protein /// locus:lpr-4	lpr-4 /// WBGene00012257	WBGene00012257	3.50379	0.0190157	0.0391805
186811_s_at	status:Confirmed /// Probable phytanoyl-CoA dioxygenase	WBGene00014000 /// ZK550.6	WBGene00014000	3.48582	2.37859e-10	3.92577e-08
190830_at	TransThyretin-Related family domain /// locus:ttr-23	ttr-23 /// WBGene00011894	WBGene00011894	3.44392	2.48488e-10	3.98402e-08
180369_at	hypothetical protein /// status:Confirmed	C17E7.4 /// WBGene00015899	WBGene00015899	3.42085	4.78692e-05	0.000539944
177724_at	LiPocalin-Related protein	lpr-6	WBGene00012255	3.42065	0.0202227	0.0409236
175025_at	Cuticle collagen dpy-10	dpy-10	WBGene00001072	3.41129	0.0181374	0.0378714
177183_s_at	ACid Phosphatase family /// locus:acp-6	acp-6 /// WBGene00022245	WBGene00022245	3.40799	0.000203629	0.00154835
178799_at	hypothetical protein /// status:Partially_confirmed /// status:Predicted	F14D7.7 /// WBGene00008794 /// WBGene00008797	WBGene00008794 /// WBGene00008797	3.381	3.47997e-08	2.05559e-06
177339_at	hypothetical protein /// hypothetical protein /// status:Confirmed	R102.11 /// R102.6 /// WBGene00011293	WBGene00011293 /// WBGene00077714	3.37835	1.81605e-07	7.83914e-06
176007_at	hypothetical protein /// status:Confirmed	F25A2.1 /// WBGene00017764	WBGene00017764	3.32962	3.31763e-07	1.29736e-05
186299_at	hypothetical protein /// status:Partially_confirmed	H20E11.2 /// WBGene00019214	WBGene00019214	3.32837	1.29095e-08	8.94355e-07
188236_s_at	NanOS related /// pseudo /// locus:nos-2 /// status:Partially_confirmed	nos-2 /// T02G5.11 /// WBGene00003784 /// WBGene00020167	WBGene00003784	3.32034	0.000686502	0.00369963
179650_at	hypothetical protein	K08D8.4	WBGene00010658	3.30698	3.86642e-06	8.89209e-05
179062_s_at	hypothetical protein /// status:Confirmed	F14D7.2 /// WBGene00008789	WBGene00008789	3.28773	0.00034365	0.00225283
177353_s_at	C-type LECtin /// locus:clec-190	clec-190 /// WBGene00010953	WBGene00010953	3.27762	1.53795e-05	0.000242084
187454_at	status:Partially_confirmed /// hypothetical protein	WBGene00021928 /// Y55F3AM.11	WBGene00021928	3.26999	5.33084e-06	0.000111621
185253_at	hypothetical protein /// status:Confirmed	C37C3.10 /// WBGene00016502	WBGene00016502	3.26904	3.8406e-09	3.39399e-07
194203_x_at	LiPocalin-Related protein /// locus:lpr-3	lpr-3 /// WBGene00012261	WBGene00012261	3.26388	0.0259249	0.0485498
192146_s_at	Cuticle collagen dpy-7 /// locus:dpy-7	dpy-7 /// WBGene00001069	WBGene00001069	3.26136	0.023067	0.0447433
185021_at	Prion-like-(Q/N-rich)-domain-bearing protein /// locus:pqn-60	pqn-60 /// WBGene00004144	WBGene00004144	3.26096	1.27768e-05	0.000213069
182789_at	hypothetical protein /// status:Confirmed	F25A2.1 /// WBGene00017764	WBGene00017764	3.24782	2.27225e-10	3.80624e-08
186250_s_at	hypothetical protein /// status:Confirmed	C32D5.12 /// WBGene00016319	WBGene00016319	3.23582	0.0058259	0.0169303
189970_s_at	Regulator of G protein Signaling /// Regulator of G protein Signaling /// locus:rgs-8.1 /// locus:rgs-8.2	rgs-8.1 /// rgs-8.2 /// WBGene00004351 /// WBGene00021988	WBGene00004351 /// WBGene00021988	3.23082	1.68122e-05	0.000256716
188500_at	COLlagen /// locus:col-142	col-142 /// WBGene00000715	WBGene00000715	3.18688	0.0225783	0.0440465
181958_at	hypothetical protein	T06D4.1	WBGene00020290	3.18526	7.20796e-05	0.000733943
180192_at	Infection Response Gene /// locus:irg-2	irg-2 /// WBGene00016783	WBGene00016783	3.16401	1.3208e-06	3.91121e-05
174285_s_at	hypothetical protein	F54D5.5	WBGene00010051	3.15088	7.36535e-05	0.000746051
193344_at	hypothetical protein /// locus:sym-1	sym-1 /// WBGene00006366	WBGene00006366	3.13696	0.0237041	0.0455616
184194_s_at	Biofilm Absent on Head (after Yersinia exposure) /// locus:bah-1	bah-1 /// WBGene00050875	WBGene00050875	3.13657	0.000323444	0.00216333
190816_at	hypothetical protein /// locus:tag-38	tag-38 /// WBGene00006418	WBGene00006418	3.10414	6.4744e-07	2.21534e-05
181655_at	Zinc metalloproteinase nas-29 /// locus:nas-29	nas-29 /// WBGene00003547	WBGene00003547	3.09869	1.43268e-07	6.61695e-06
189915_s_at	C-type LECtin /// locus:clec-41	clec-41 /// WBGene00007153	WBGene00007153	3.09214	0.0019167	0.00765805
191134_at	ATF (cAMP-dependent transcription factor) family /// locus:atf-8	atf-8 /// WBGene00017535	WBGene00017535	3.0864	0.00679942	0.0189063
185579_at	hypothetical protein /// status:Confirmed	R09F10.8 /// WBGene00019989	WBGene00019989	3.08067	2.81011e-05	0.000369697
192869_at	hypothetical protein /// Zinc finger, C3HC4 type (RING finger)	T01G5.7 /// WBGene00011342	WBGene00011342	3.06691	0.000425308	0.00263427
186666_at	status:Partially_confirmed /// hypothetical protein	WBGene00013662 /// Y105C5B.25	WBGene00013662	3.04757	9.69315e-09	7.15708e-07
188146_s_at	C-type LECtin	clec-88	WBGene00019606	3.03816	0.000458059	0.00277222
173550_at	hypothetical protein	F45D3.4	WBGene00009724	3.02442	0.000271097	0.00190041
188022_s_at	C-type lectin domain-containing protein 91 /// locus:clec-91	clec-91 /// WBGene00014117	WBGene00014117	3.01603	0.000473155	0.00283941
189041_s_at	P-GlycoProtein related /// P-GlycoProtein related /// locus:pgp-7	pgp-6 /// pgp-7 /// WBGene00004001	WBGene00004000 /// WBGene00004001	3.01231	9.75177e-05	0.000910529
179273_at	hypothetical protein /// status:Partially_confirmed	C04B4.2 /// WBGene00007290	WBGene00007290	3.0103	0.00132963	0.00594075
184676_s_at	locus:wrt-10 /// WaRThog (hedgehog-like family)	WBGene00006956 /// wrt-10	WBGene00006956	3.00993	0.0227063	0.0442479
194067_at	C-type LECtin /// locus:clec-66	clec-66 /// WBGene00009397	WBGene00009397	2.99497	6.99834e-08	3.67026e-06
178717_at	Chondroitin proteoglycan 3 /// locus:cpg-3	cpg-3 /// WBGene00011063	WBGene00011063	2.99281	0.000610144	0.00339838
185493_at	Serpentine Receptor, class E (epsilon) /// locus:sre-52	sre-52 /// WBGene00016828	WBGene00016828	2.9816	1.73047e-08	1.11617e-06
190120_at	hypothetical protein /// locus:meg-1	meg-1 /// WBGene00010492	WBGene00010492	2.97795	0.000302537	0.00206727
176209_at	status:Partially_confirmed /// hypothetical protein	WBGene00021979 /// Y58A7A.5	WBGene00021979	2.97237	0.0124615	0.0291369
175897_at	status:Partially_confirmed /// hypothetical protein /// hypothetical protein	WBGene00022656 /// ZK105.13 /// ZK105.5	WBGene00235114	2.97103	1.65893e-07	7.4177e-06
185708_s_at	hypothetical protein /// status:Partially_confirmed /// status:Predicted	F56A4.10 /// WBGene00018918 /// WBGene00021223	WBGene00018918	2.95831	1.28129e-09	1.36665e-07
193272_s_at	Fatty Acid/Retinol binding protein /// locus:far-3	far-3 /// WBGene00001387	WBGene00001387	2.95597	1.81988e-06	5.09395e-05
187247_at	hypothetical protein /// status:Confirmed	F59B10.5 /// WBGene00010321	WBGene00010321	2.94873	0.0232153	0.0449378
180813_s_at	hypothetical protein /// status:Predicted /// status:Predicted /// hypothetical protein	C01B4.7 /// WBGene00015271 /// WBGene00021219 /// Y19D10A.4	WBGene00015271 /// WBGene00021219	2.94231	1.4597e-08	9.75145e-07
191333_at	TransThyretin-Related family domain /// locus:ttr-26	ttr-26 /// WBGene00013079	WBGene00013079	2.91934	1.05614e-05	0.000182356
175253_s_at	hypothetical protein /// status:Predicted /// status:Predicted /// hypothetical protein	C01B4.7 /// WBGene00015271 /// WBGene00021219 /// Y19D10A.4	WBGene00015271 /// WBGene00021219	2.91794	1.0661e-07	5.17966e-06
176104_at	status:Confirmed /// hypothetical protein	WBGene00021519 /// Y41D4B.17	WBGene00021519	2.91625	0.000151768	0.00126359
182318_s_at	hypothetical protein /// hypothetical protein /// locus:gei-12 /// status:Partially_confirmed	meg-3 /// meg-4 /// WBGene00001569 /// WBGene00016485	WBGene00001569 /// WBGene00016485	2.88235	0.000106824	0.00097906
189065_at	Putative tyrosinase-like protein tyr-1 /// locus:tyr-1	tyr-1 /// WBGene00015332	WBGene00015332	2.86874	6.57922e-05	0.000686242
192267_at	TAF (TBP-associated transcription factor) family /// locus:taf-11.2	taf-11.2 /// WBGene00006394	WBGene00006394	2.86179	3.72272e-05	0.000451195
187962_at	INSulin related /// locus:ins-35	ins-35 /// WBGene00002118	WBGene00002118	2.85352	0.00126533	0.00574239
180727_at	hypothetical protein /// status:Confirmed	F49F1.5 /// WBGene00018645	WBGene00018645	2.82127	0.000135196	0.00116717
178347_at	hypothetical protein	F33H2.8	WBGene00009371	2.81991	0.00356464	0.0119625
192790_s_at	hypothetical protein /// Zinc finger, C3HC4 type (RING finger)	F53F8.3 /// WBGene00010000	WBGene00010000	2.8117	6.41197e-05	0.000675705
188252_at	SKp1 Related (ubiquitin ligase complex component) /// locus:skr-15	skr-15 /// WBGene00004821	WBGene00004821	2.79478	3.30197e-05	0.000416388
187292_s_at	hypothetical protein	C05C10.5	WBGene00007332	2.788	0.000842091	0.00425142
191225_at	NeuroPeptide Receptor family	npr-2	WBGene00003808	2.78596	7.60321e-09	5.84466e-07
192641_s_at	Nuclear Hormone Receptor family /// Nuclear Hormone Receptor family /// locus:nhr-74 /// locus:nhr-244	nhr-244 /// nhr-74 /// WBGene00003664 /// WBGene00014186	WBGene00003664 /// WBGene00014186	2.78378	6.49467e-07	2.21552e-05
186335_at	status:Confirmed /// hypothetical protein	WBGene00021781 /// Y51H7C.3	WBGene00021781	2.78186	0.000303396	0.00206796
178140_s_at	hypothetical protein /// status:Confirmed	R04D3.2 /// WBGene00011010	WBGene00011010	2.77826	3.41983e-06	8.18363e-05
182323_at	F-box A protein /// locus:fbxa-105	fbxa-105 /// WBGene00015362	WBGene00015362	2.77779	1.35007e-05	0.000220233
178353_s_at	hypothetical protein /// status:Partially_confirmed	R04D3.3 /// WBGene00011011	WBGene00011011	2.77376	0.000296137	0.00203153
186072_s_at	hypothetical protein /// status:Confirmed	R08F11.4 /// WBGene00019968	WBGene00019968	2.7714	2.03553e-07	8.58839e-06
173804_s_at	GlYcoGenin like /// pseudo /// locus:gyg-2 /// glycogenin glucosyltransferase	gyg-2 /// M116.2 /// WBGene00012020 /// WBGene00019789	WBGene00012020	2.77062	0.000355276	0.00230614
185519_at	Sperm activation Without Mating	swm-1	WBGene00023417	2.76655	1.83684e-09	1.77717e-07
184943_s_at	NanOS related /// pseudo /// locus:nos-2 /// status:Partially_confirmed	nos-2 /// T02G5.11 /// WBGene00003784 /// WBGene00020167	WBGene00003784	2.76557	0.00046229	0.00279244
181090_at	hypothetical protein /// status:Partially_confirmed	T16G12.8 /// WBGene00011809	WBGene00011809	2.76173	0.000524229	0.00304057
175229_at	hypothetical protein	C08F11.13	WBGene00007460	2.75572	2.20305e-07	9.22579e-06
183907_at	Biofilm Absent on Head (after Yersinia exposure) /// locus:bah-1	bah-1 /// WBGene00050875	WBGene00050875	2.75254	0.000513651	0.00299937
181835_at	hypothetical protein /// status:Partially_confirmed	F55G11.7 /// WBGene00010127	WBGene00010127	2.74035	2.50822e-07	1.02364e-05
180706_at	hypothetical protein /// status:Partially_confirmed	K06H6.2 /// WBGene00019450	WBGene00019450	2.73188	0.000159173	0.00130396
178900_s_at	hypothetical protein	F45D3.4	WBGene00009724	2.70463	0.000708088	0.00377529
188109_s_at	C-type lectin domain-containing protein 87 /// locus:clec-87	clec-87 /// WBGene00007709	WBGene00007709	2.69645	0.0015105	0.00644984
190363_at	Ligand-Gated ion Channel /// locus:lgc-1	lgc-1 /// WBGene00020236	WBGene00020236	2.69072	2.40897e-08	1.49371e-06
183125_at	hypothetical protein	F25E5.8	WBGene00017789	2.6886	8.35363e-06	0.000152198
174749_s_at	SPSB (SPry and Socs Box) family /// locus:spsb-2	spsb-2 /// WBGene00021596	WBGene00021596	2.68	0.000218651	0.00162299
180205_at	Major sperm protein /// status:Partially_confirmed	F57A10.2 /// WBGene00010184	WBGene00010184	2.67698	1.22923e-06	3.70855e-05
192509_at	C-type LECtin /// locus:clec-60	clec-60 /// WBGene00014046	WBGene00014046	2.67441	0.0128725	0.0297871
178364_at	Putative T-box protein 36 /// locus:tbx-36	tbx-36 /// WBGene00006555	WBGene00006555	2.67381	3.62051e-05	0.00044215
182621_at	hypothetical protein /// status:Confirmed	F35B12.3 /// WBGene00009383	WBGene00009383	2.66716	0.00014339	0.00121459
189179_at	Histone H1.X /// locus:hil-1	hil-1 /// WBGene00001852	WBGene00001852	2.66523	4.70965e-09	3.93314e-07
180073_s_at	hypothetical protein /// status:Confirmed	F32D1.7 /// WBGene00017986	WBGene00017986	2.66215	0.000582837	0.00329038
188145_at	C-type LECtin	clec-88	WBGene00019606	2.66092	0.000989242	0.00480001
172593_x_at	---	---	---	2.6596	0.00166098	0.00692218
192830_s_at	hypothetical protein /// Zinc finger, C3HC4 type (RING finger)	T01C3.3 /// WBGene00011320	WBGene00011320	2.65276	0.0021887	0.00847622
181034_at	status:Partially_confirmed /// hypothetical protein	WBGene00021178 /// Y9C9A.8	WBGene00021178	2.64935	5.30212e-06	0.000111375
194082_s_at	Pumilio domain-containing protein 5 /// locus:puf-5	puf-5 /// WBGene00004241	WBGene00004241	2.64796	0.00358185	0.0119999
188959_at	TRYpsin-like protease /// locus:try-1	try-1 /// WBGene00006619	WBGene00006619	2.63668	0.00031861	0.00214121
187606_at	Zinc metalloproteinase nas-28 /// locus:nas-28	nas-28 /// WBGene00003546	WBGene00003546	2.62794	1.67953e-07	7.47025e-06
194017_s_at	GLutamiNe synthetase (glutamate-ammonia ligase) /// locus:gln-5	gln-5 /// WBGene00001606	WBGene00001606	2.61875	0.00022997	0.00168033
186203_at	Embryonic mRna (mRNA) Anterior /// status:Confirmed	era-1 /// WBGene00020948	WBGene00020948	2.61674	0.000677345	0.00366117
173200_s_at	Innexin-2 /// locus:inx-2	inx-2 /// WBGene00002124	WBGene00002124	2.61542	0.00181236	0.00737107
175837_s_at	Eukaryotic elongation factor 2 kinase	efk-1	WBGene00001160	2.61483	1.05371e-06	3.26682e-05
192079_s_at	POsterior Segregation /// locus:pos-1	pos-1 /// WBGene00004078	WBGene00004078	2.60536	0.00101368	0.00487223
180998_at	hypothetical protein /// status:Partially_confirmed	B0294.1 /// WBGene00015117	WBGene00015117	2.59599	2.24821e-06	5.96153e-05
192863_at	SeRPin /// locus:srp-2	srp-2 /// WBGene00005643	WBGene00005643	2.59228	0.000139461	0.00118847
189667_at	Probable cytochrome P450 CYP36A1 /// locus:cyp-36A1	cyp-36A1 /// WBGene00007913	WBGene00007913	2.59035	3.56515e-06	8.38832e-05
189988_s_at	hypothetical protein /// locus:oma-2	oma-2 /// WBGene00003865	WBGene00003865	2.57747	0.00101886	0.00488741
177693_at	hypothetical protein /// status:Partially_confirmed	R03G8.3 /// WBGene00010998	WBGene00010998	2.57674	1.06014e-05	0.000182767
183526_at	hypothetical protein /// status:Confirmed	C14C6.5 /// WBGene00015759	WBGene00015759	2.57242	1.7298e-07	7.62637e-06
190692_at	hypothetical protein /// serine/threonine kinase	W07A12.4 /// WBGene00012322	WBGene00012322	2.5638	7.57702e-08	3.93695e-06
185001_at	hypothetical protein	C08F11.13	WBGene00007460	2.56309	1.83143e-06	5.11305e-05
192671_at	Stress-induced protein 1 /// locus:sip-1	sip-1 /// WBGene00004798	WBGene00004798	2.56107	3.35007e-05	0.000420564
173784_at	hypothetical protein /// status:Confirmed	C50E3.11 /// WBGene00016822	WBGene00016822	2.55974	0.000273512	0.00191495
176472_s_at	status:Confirmed /// hypothetical protein	WBGene00021853 /// Y54F10AM.11	WBGene00021853	2.55198	0.000106951	0.00097906
192474_s_at	hypothetical protein /// D-3-Phosphoglycerate dehydrogenase	C31C9.2 /// WBGene00007836	WBGene00007836	2.54463	5.55202e-05	0.000607748
173223_s_at	C-type lectin domain-containing protein 87 /// locus:clec-87	clec-87 /// WBGene00007709	WBGene00007709	2.5441	0.000672016	0.00365029
188345_s_at	COLlagen /// locus:col-128	col-128 /// WBGene00000702	WBGene00000702	2.54309	0.020875	0.0418304
183527_s_at	hypothetical protein /// status:Confirmed	C14C6.5 /// WBGene00015759	WBGene00015759	2.53912	9.13017e-09	6.83129e-07
181312_at	EGG sterile (unfertilizable) /// locus:egg-2	egg-2 /// WBGene00019811	WBGene00019811	2.53772	0.000838435	0.00423983
186148_s_at	hypothetical protein /// status:Confirmed	F54D10.7 /// WBGene00018808	WBGene00018808	2.53091	0.000389155	0.00245782
192672_s_at	Stress-induced protein 1 /// locus:sip-1	sip-1 /// WBGene00004798	WBGene00004798	2.51657	4.32723e-05	0.000501189
175810_at	POsterior Segregation /// locus:pos-1	pos-1 /// WBGene00004078	WBGene00004078	2.51158	0.00125564	0.00571
173993_s_at	hypothetical protein /// locus:lsy-27	lsy-27 /// WBGene00009834	WBGene00009834	2.51108	0.000314818	0.00211977
187244_at	hypothetical protein /// status:Partially_confirmed	B0228.1 /// WBGene00015059	WBGene00015059	2.51014	0.0045807	0.0143178
176304_at	status:Confirmed /// hypothetical protein	WBGene00021796 /// Y52E8A.3	WBGene00021796	2.50904	2.66346e-08	1.64244e-06
180101_s_at	hypothetical protein /// status:Confirmed	W05F2.3 /// WBGene00021035	WBGene00021035	2.50361	0.00100331	0.00484732
192355_s_at	Probable phosphoserine aminotransferase /// phosphoserine aminotransferase	F26H9.5 /// WBGene00009177	WBGene00009177	2.50294	5.8385e-07	2.04876e-05
188200_at	Cuticle collagen dpy-10	dpy-10	WBGene00001072	2.50201	0.0125953	0.0293488
185621_at	MEiotic SPindle /// locus:mesp-1	mesp-1 /// WBGene00016178	WBGene00016178	2.49142	0.00116906	0.00542171
190602_at	hypothetical protein /// serine/threonine kinase	K04C1.5 /// WBGene00010555	WBGene00010555	2.49083	0.00109151	0.00515363
172191_x_at	hypothetical protein	ZK1025.4	WBGene00014184	2.49044	5.11835e-07	1.86507e-05
183457_s_at	status:Confirmed /// hypothetical protein	WBGene00012672 /// Y39B6A.10	WBGene00012672	2.48434	0.000758404	0.00395057
174252_at	FiBrilliN homolog /// locus:fbn-1	fbn-1 /// WBGene00022816	WBGene00022816	2.48339	0.00214287	0.00834771
172193_at	hypothetical protein /// status:Confirmed	T12D8.5 /// WBGene00011733	WBGene00011733	2.48152	1.0304e-05	0.00017878
190361_s_at	Cysteine dioxygenase 1 /// locus:cdo-1	cdo-1 /// WBGene00018986	WBGene00018986	2.48141	9.9685e-10	1.13008e-07
177423_at	Regulator of G-protein signaling rgs-9 /// locus:rgs-9	rgs-9 /// WBGene00004352	WBGene00004352	2.48105	0.000353506	0.0023013
182970_at	hypothetical protein /// status:Confirmed	F55G11.4 /// WBGene00010124	WBGene00010124	2.47825	0.0176037	0.0371231
182104_at	status:Confirmed /// hypothetical protein	WBGene00014183 /// ZK1025.3	WBGene00014183	2.4745	0.0179223	0.0376041
189531_s_at	SULfate Permease family	sulp-8	WBGene00013963	2.47129	6.85531e-08	3.62916e-06
184103_s_at	hypothetical protein /// hypothetical protein /// status:Predicted /// status:Predicted	F07B7.2 /// W09B7.2 /// WBGene00017186 /// WBGene00021107	WBGene00017186 /// WBGene00021107	2.47023	2.09095e-05	0.000300475
175278_at	ncRNA	F46A8.13	WBGene00219950	2.46971	2.47549e-07	1.01769e-05
172232_x_at	Nematode Specific Peptide family, group A /// locus:nspa-9	nspa-9 /// WBGene00043187	WBGene00043187	2.46713	0.000165518	0.00134119
193289_at	Acidic leucine-rich nuclear phosphoprotein 32-related protein 1 /// Leucine Rich Repeat (2 copies) (2 domains)	F33H2.3 /// WBGene00009367	WBGene00009367	2.46379	3.63145e-10	5.00323e-08
190539_s_at	T-box transcription factor tbx-9 /// locus:tbx-9	tbx-9 /// WBGene00006546	WBGene00006546	2.45698	8.81944e-05	0.000848902
175724_s_at	Innexin-3 /// locus:inx-3	inx-3 /// WBGene00002125	WBGene00002125	2.45347	0.000427334	0.0026439
180905_at	hypothetical protein /// status:Confirmed	K02E11.5 /// WBGene00010514	WBGene00010514	2.45303	5.43395e-07	1.96089e-05
178262_at	hypothetical protein /// status:Confirmed	F01D5.5 /// WBGene00008495	WBGene00008495	2.45091	4.33153e-09	3.71095e-07
190177_at	CaDHerin family /// locus:cdh-7	cdh-7 /// WBGene00000399	WBGene00000399	2.45077	0.0166552	0.0357681
190077_at	Nuclear Hormone Receptor family /// locus:nhr-161	nhr-161 /// WBGene00016364	WBGene00016364	2.44732	1.20803e-06	3.67423e-05
185673_s_at	hypothetical protein /// status:Predicted /// status:Predicted /// hypothetical protein	F56A4.12 /// WBGene00018920 /// WBGene00021226 /// Y19D10A.11	WBGene00018920 /// WBGene00021226	2.43577	9.68694e-07	3.04532e-05
186528_s_at	hypothetical protein /// locus:hpo-26	hpo-26 /// WBGene00018492	WBGene00018492	2.42714	0.00340599	0.0115667
189971_at	Enoyl-CoA Hydratase /// locus:ech-9	ech-9 /// WBGene00001158	WBGene00001158	2.42628	0.00037164	0.00237861
189626_s_at	GLutamiNe synthetase (glutamate-ammonia ligase) /// locus:gln-6	gln-6 /// WBGene00001607	WBGene00001607	2.41856	0.001084	0.00512587
174568_s_at	F-box C protein /// locus:fbxc-50	fbxc-50 /// WBGene00015912	WBGene00015912	2.4123	0.0031366	0.0109257
175677_s_at	Protein lin-41	lin-41	WBGene00003026	2.41003	7.99066e-06	0.000147744
174029_at	Pharyngeal Enhancer Binding	peb-1	WBGene00003968	2.39866	0.0092227	0.0234668
175977_s_at	hypothetical protein	kvs-5	WBGene00021948	2.39556	3.40009e-07	1.31585e-05
173271_s_at	Leucine-rich repeat-containing protein let-4 /// locus:let-4	let-4 /// WBGene00002282	WBGene00002282	2.38585	0.0243232	0.0463626
190831_s_at	TransThyretin-Related family domain /// locus:ttr-50	ttr-50 /// WBGene00010234	WBGene00010234	2.38211	0.000215864	0.00160548
182846_s_at	hypothetical protein	M01H9.3	WBGene00019719	2.37591	8.16175e-08	4.20186e-06
188441_at	ASpartyl Protease /// protease	asp-12 /// WBGene00017678	WBGene00017678	2.37043	0.00190309	0.00761721
173731_s_at	hypothetical protein	M05D6.5	WBGene00010878	2.36354	3.76892e-09	3.37212e-07
180626_at	hypothetical protein /// status:Partially_confirmed	F02E8.4 /// WBGene00017177	WBGene00017177	2.36214	0.00253427	0.00941491
181096_at	DumPY: shorter than wild-type /// locus:dpy-17	dpy-17 /// WBGene00001076	WBGene00001076	2.3495	2.09925e-06	5.64772e-05
192021_at	Paired Zinc Finger protein	pzf-1	WBGene00011505	2.34768	8.88592e-05	0.000854568
190456_at	hypothetical protein /// serine/threonine kinase	E02H4.6 /// WBGene00008464	WBGene00008464	2.34694	0.000363599	0.00234525
173948_s_at	DAF-16/FOXO Controlled, germline Tumor affecting	dct-17	WBGene00009431	2.34615	6.00139e-06	0.000122771
183028_s_at	LYSozyme /// locus:lys-2	lys-2 /// WBGene00003091	WBGene00003091	2.3375	6.2717e-07	2.16579e-05
190296_at	Caveolin	cav-1	WBGene00000301	2.32937	0.00017239	0.00137509
181695_at	hypothetical protein /// status:Confirmed	C49G7.12 /// WBGene00077593	WBGene00077593	2.32831	9.69956e-06	0.000170132
185743_at	status:Confirmed /// hypothetical protein	WBGene00012434 /// Y11D7A.10	WBGene00012434	2.32661	1.35545e-11	3.70882e-09
187565_at	status:Confirmed /// hypothetical protein	WBGene00022669 /// ZK177.1	WBGene00022669	2.32131	0.000742306	0.00389118
175074_s_at	hypothetical protein /// status:Confirmed	F18A1.7 /// WBGene00017548	WBGene00017548	2.32007	0.00138263	0.00609484
177016_at	status:Confirmed /// hypothetical protein	WBGene00021658 /// Y48G1A.2	WBGene00021658	2.31788	0.000166359	0.00134225
179272_at	hypothetical protein /// status:Confirmed	C06B3.6 /// WBGene00007365	WBGene00007365	2.31622	0.000278247	0.00193963
178497_at	hypothetical protein /// status:Confirmed	C13G3.1 /// WBGene00007553	WBGene00007553	2.3055	2.53022e-09	2.36642e-07
181523_s_at	hypothetical protein /// status:Confirmed	F18A1.7 /// WBGene00017548	WBGene00017548	2.30439	0.00234875	0.00891568
190307_s_at	Histone H4 /// Histone H4 /// Histone H4 /// Histone H4 /// Histone H4 /// Histone H4 /// Histone H4 /// Histone H4 /// Histone H4 /// Histone H4 /// Histone H4 /// Histone H4 /// Histone H4 /// Histone H4 /// Histone H4 /// Histone H4 /// locus:his-1 /// locus:his-5 /// locus:his-10 /// locus:his-14 /// locus:his-18 /// locus:his-26 /// locus:his-28 /// locus:his-31 /// locus:his-37 /// locus:hi…	his-1 /// his-10 /// his-14 /// his-18 /// his-26 /// his-28 /// his-31 /// his-37 /// his-38 /// his-46 /// his-5 /// his-50 /// his-56 /// his-60 /// his-64 /// his-67 /// WBGene00001875 /// WBGene00001879 /// WBGene00001884 /// WBGene00001888 /// WBGene00001892 /// WBGene00001900 /// WBGene00001902 /// WBGene00001905 /// WBGene00001911 /// WBGene00001912 /// WBGene00001920 /// WBGene00001924 /…	WBGene00001884 /// WBGene00001888 /// WBGene00001900	2.30394	1.36924e-05	0.000222713
177598_at	hypothetical protein /// status:Confirmed	T26C5.4 /// WBGene00012034	WBGene00012034	2.30332	3.73617e-05	0.000451849
188898_at	EGG sterile (unfertilizable) /// locus:egg-1	egg-1 /// WBGene00015083	WBGene00015083	2.29908	0.00625298	0.0177778
188421_at	Protein skinhead-1	skn-1	WBGene00004804	2.29736	2.85769e-05	0.000374676
180925_at	dietary restriction down regulated /// status:Confirmed	drd-50 /// WBGene00018643	WBGene00018643	2.29116	1.75468e-05	0.000265763
179294_at	---	---	---	2.29003	6.5146e-05	0.000682322
185591_at	hypothetical protein /// status:Confirmed	H41C03.1 /// WBGene00019268	WBGene00019268	2.28993	0.0268489	0.0496506
172427_x_at	GMYGGW-amide /// locus:nlp-28	nlp-28 /// WBGene00003766	WBGene00003766	2.2854	0.0102842	0.0253116
179356_at	hypothetical protein /// status:Confirmed	F08H9.2 /// WBGene00008590	WBGene00008590	2.28456	0.00180422	0.00735258
179171_at	hypothetical protein /// status:Confirmed	T27F6.8 /// WBGene00012107	WBGene00012107	2.28428	3.59328e-07	1.36705e-05
185842_at	hypothetical protein /// status:Partially_confirmed	F54B11.10 /// WBGene00010033	WBGene00010033	2.28306	0.00796823	0.0211365
184102_s_at	status:Partially_confirmed /// status:Predicted /// hypothetical protein /// hypothetical protein	WBGene00014182 /// WBGene00014188 /// ZK1025.2 /// ZK1025.8	WBGene00014182 /// WBGene00014188	2.28157	0.00916108	0.0233886
181745_at	FiBrilliN homolog /// locus:fbn-1	fbn-1 /// WBGene00022816	WBGene00022816	2.28146	0.000885584	0.00440756
178128_at	hypothetical protein /// status:Confirmed	F01D5.3 /// WBGene00008494	WBGene00008494	2.27919	8.40554e-07	2.72657e-05
188260_at	Sperm-specific class P protein 19 /// locus:ssp-19	ssp-19 /// WBGene00006047	WBGene00006047	2.27573	0.000733461	0.00386467
174149_at	hypothetical protein /// status:Partially_confirmed	F22E5.17 /// WBGene00017712	WBGene00017712	2.27267	0.00307802	0.0107953
172431_x_at	Nematode Specific Peptide family, group A /// Nematode Specific Peptide family, group A /// Nematode Specific Peptide family, group A /// Nematode Specific Peptide family, group A /// Nematode Specific Peptide family, group A /// Nematode Specific Peptide family, group A /// locus:nspa-1 /// locus:nspa-8 /// locus:nspa-5 /// locus:nspa-3 /// locus:nspa-2 /// locus:nspa-4	nspa-1 /// nspa-2 /// nspa-3 /// nspa-4 /// nspa-5 /// nspa-8 /// WBGene00010377 /// WBGene00012294 /// WBGene00013887 /// WBGene00013888 /// WBGene00044271 /// WBGene00044272	WBGene00010377 /// WBGene00012294 /// WBGene00013887 /// WBGene00013888 /// WBGene00044271 /// WBGene00044272	2.27146	5.69636e-05	0.000617692
180342_at	hypothetical protein /// status:Confirmed	F35E12.6 /// WBGene00009430	WBGene00009430	2.26979	3.0656e-07	1.21603e-05
184794_s_at	hypothetical protein /// status:Partially_confirmed	F40G12.11 /// WBGene00009606	WBGene00009606	2.26685	0.000123737	0.00109693
186525_at	hypothetical protein /// status:Confirmed	VF13D12L.3 /// WBGene00012149	WBGene00012149	2.26331	1.10481e-07	5.32164e-06
183074_at	hypothetical protein /// status:Partially_confirmed	W06D11.3 /// WBGene00012301	WBGene00012301	2.26163	0.00396663	0.0129024
173283_s_at	hypothetical protein /// status:Confirmed	T04D3.5 /// WBGene00011434	WBGene00011434	2.25447	0.00624586	0.0177644
192002_at	Zinc finger protein mex-6 /// locus:mex-6	mex-6 /// WBGene00003231	WBGene00003231	2.25209	0.00287712	0.010277
188998_s_at	P-GlycoProtein related	pgp-5	WBGene00003999	2.24525	2.48626e-05	0.000338906
179323_s_at	hypothetical protein /// status:Partially_confirmed	M162.5 /// WBGene00010931	WBGene00010931	2.24344	3.11415e-07	1.22633e-05
177250_at	hypothetical protein /// status:Partially_confirmed	M162.5 /// WBGene00010931	WBGene00010931	2.23787	9.66469e-09	7.15708e-07
184295_at	status:Confirmed /// hypothetical protein	WBGene00045416 /// Y37H2A.14	WBGene00045416	2.22785	7.91184e-05	0.000784416
193653_s_at	Propionyl-CoA carboxylase alpha chain, mitochondrial /// locus:pcca-1	pcca-1 /// WBGene00017864	WBGene00017864	2.22775	1.76825e-07	7.6876e-06
193438_at	Glucosamine phosphate N-Acetyl transferase /// locus:gna-2	gna-2 /// WBGene00001647	WBGene00001647	2.22666	0.000658936	0.00360572
182211_s_at	hypothetical protein	C01G8.1	WBGene00015312	2.2245	0.00388075	0.0127125
186247_at	hypothetical protein /// status:Confirmed	H04M03.3 /// WBGene00019153	WBGene00019153	2.21932	0.000224827	0.00165027
187289_at	hypothetical protein /// status:Confirmed	B0304.4 /// WBGene00015136	WBGene00015136	2.20482	8.96713e-08	4.55382e-06
173682_at	hypothetical protein	M01H9.3	WBGene00019719	2.20418	4.74724e-09	3.93314e-07
176135_s_at	F-box A protein /// locus:fbxa-91 /// locus:fbxa-92	fbxa-92 /// WBGene00022494 /// WBGene00022496	WBGene00022494 /// WBGene00022496	2.20338	0.00244942	0.00918792
190585_at	OV-17 antigen precursor /// hypothetical protein	WBGene00014173 /// ZK970.7	WBGene00014173	2.20336	0.00731225	0.0198708
184862_at	Equilibrative Nucleoside Transporter /// status:Confirmed	ent-5 /// WBGene00017532	WBGene00017532	2.2031	0.000370549	0.00237642
177486_s_at	hypothetical protein	F31C3.6	WBGene00009288	2.20213	5.36835e-06	0.000112197
186413_at	hypothetical protein	H20E11.1	WBGene00019213	2.19994	5.30744e-05	0.000587784
183555_at	hypothetical protein /// locus:tag-244	tag-244 /// WBGene00044073	WBGene00044073	2.19878	2.8508e-08	1.74087e-06
177735_at	hypothetical protein /// status:Partially_confirmed	F02H6.2 /// WBGene00008535	WBGene00008535	2.19859	0.00147559	0.00636251
192036_at	hypothetical protein /// locus:spn-4	spn-4 /// WBGene00004984	WBGene00004984	2.19587	0.00166072	0.00692218
178767_at	hypothetical protein /// status:Partially_confirmed	C10C5.2 /// WBGene00007506	WBGene00007506	2.19224	0.00148837	0.00639516
192301_at	locus:ztf-25 /// Zinc finger putative Transcription Factor family	WBGene00012405 /// ztf-25	WBGene00012405	2.18856	0.000471506	0.00283439
194163_s_at	Chondroitin proteoglycan-2 /// locus:cpg-2	cpg-2 /// WBGene00015102	WBGene00015102	2.18581	0.00533022	0.0159465
182881_at	C-type LECtin /// locus:clec-222	clec-222 /// WBGene00007283	WBGene00007283	2.18088	0.00200556	0.00793049
186180_at	hypothetical protein /// status:Partially_confirmed	E02C12.6 /// WBGene00017092	WBGene00017092	2.17857	0.0014087	0.00616616
172737_x_at	Eukaryotic elongation factor 2 kinase	efk-1	WBGene00001160	2.1782	1.87159e-05	0.000279324
182815_at	hypothetical protein /// status:Confirmed	T24C4.4 /// WBGene00020760	WBGene00020760	2.17522	0.000655478	0.00359557
184622_at	Nematode Specific Peptide family, group D /// locus:nspd-9	nspd-9 /// WBGene00017808	WBGene00017808	2.17412	0.000714124	0.00380205
193319_at	Leucine-rich repeat-containing protein let-4 /// locus:let-4	let-4 /// WBGene00002282	WBGene00002282	2.17409	0.00896747	0.0230516
182797_at	status:Partially_confirmed /// hypothetical protein	WBGene00012431 /// Y11D7A.7	WBGene00012431	2.17185	4.28792e-05	0.000498694
175043_s_at	hypothetical protein /// locus:mrp-4	mrp-4 /// WBGene00003410	WBGene00003410	2.17151	0.000474439	0.00284287
180602_at	hypothetical protein /// status:Partially_confirmed	T20D4.7 /// WBGene00020613	WBGene00020613	2.16695	0.000392082	0.00246941
187992_at	SKp1 Related (ubiquitin ligase complex component) /// locus:skr-5	skr-5 /// WBGene00004811	WBGene00004811	2.16209	6.94597e-06	0.000135631
173167_s_at	GLutamiNe synthetase (glutamate-ammonia ligase) /// locus:gln-6	gln-6 /// WBGene00001607	WBGene00001607	2.16182	0.00155269	0.0065933
184624_s_at	hypothetical protein	C25H3.10	WBGene00016119	2.15984	1.38329e-05	0.000224673
183115_at	hypothetical protein /// status:Confirmed	C34H4.2 /// WBGene00016425	WBGene00016425	2.15736	0.00603429	0.0173162
177620_s_at	hypothetical protein /// status:Confirmed	T24D1.3 /// WBGene00011986	WBGene00011986	2.15694	0.00210364	0.00822342
177899_at	hypothetical protein /// status:Partially_confirmed	T03D8.7 /// WBGene00011394	WBGene00011394	2.15488	0.000119301	0.00106688
186975_at	Regulator of microtubule dynamics protein 1 /// locus:rmd-1	rmd-1 /// WBGene00011501	WBGene00011501	2.15384	0.00377247	0.01246
177487_at	hypothetical protein	C29F3.7	WBGene00007807	2.15332	4.7661e-09	3.93314e-07
188355_s_at	TRansport of membrane to Cell Surface /// locus:trcs-1	trcs-1 /// WBGene00009186	WBGene00009186	2.14981	0.000869801	0.00435023
186515_at	Serpentine Receptor, class X /// locus:srx-12	srx-12 /// WBGene00005903	WBGene00005903	2.14686	4.10341e-06	9.24763e-05
177935_at	hypothetical protein /// status:Confirmed	T05F1.2 /// WBGene00011489	WBGene00011489	2.14647	0.0023085	0.00879453
184861_at	Sensory AXon guidance	sax-2	WBGene00004728	2.14388	1.68399e-07	7.47025e-06
183301_s_at	hypothetical protein /// status:Confirmed	F35C5.12 /// WBGene00009400	WBGene00009400	2.14346	7.87221e-06	0.000146035
181813_s_at	status:Partially_confirmed /// hypothetical protein	WBGene00013208 /// Y54G9A.5	WBGene00013208	2.13766	5.66627e-05	0.000615024
192368_s_at	Protein mom-2 /// locus:mom-2	mom-2 /// WBGene00003395	WBGene00003395	2.13412	0.000588558	0.003316
175381_at	Zinc finger protein mex-6 /// locus:mex-6	mex-6 /// WBGene00003231	WBGene00003231	2.13402	0.00247685	0.00926911
172942_x_at	SeRPin /// locus:srp-6	srp-6 /// WBGene00005647	WBGene00005647	2.13119	6.25744e-07	2.16579e-05
181288_at	hypothetical protein /// status:Confirmed	H02I12.5 /// WBGene00010353	WBGene00010353	2.13106	0.0035321	0.0118758
180013_at	F-box A protein /// locus:fbxa-51	fbxa-51 /// WBGene00020448	WBGene00020448	2.13102	3.42004e-05	0.000425067
177701_s_at	hypothetical protein /// status:Confirmed	K08D8.6 /// WBGene00010660	WBGene00010660	2.1293	7.48846e-07	2.49389e-05
177700_at	hypothetical protein /// status:Confirmed	K08D8.6 /// WBGene00010660	WBGene00010660	2.12622	1.17727e-06	3.60018e-05
171776_x_at	Chondroitin proteoglycan 1	cpg-1	WBGene00000465	2.12373	0.00127289	0.0057558
185803_at	hypothetical protein /// status:Confirmed	C28C12.4 /// WBGene00016180	WBGene00016180	2.12027	0.00312044	0.0108829
185313_at	status:Confirmed /// Phospholipase A2-like protein Y52B11A.8	WBGene00013127 /// Y52B11A.8	WBGene00013127	2.11869	0.00604296	0.017328
173480_s_at	CYtochrome P450 family /// locus:cyp-32B1	cyp-32B1 /// WBGene00021167	WBGene00021167	2.10964	1.73278e-07	7.62637e-06
189744_s_at	Aldose 1-epimerase /// aldose 1-epimerase /// status:Predicted /// Aldose 1-epimerase	C01B4.6 /// WBGene00015270 /// WBGene00044734 /// Y19D10A.16	WBGene00015270 /// WBGene00044734	2.10171	3.66991e-07	1.38957e-05
186320_at	status:Confirmed /// hypothetical protein	WBGene00021730 /// Y49F6C.8	WBGene00021730	2.09796	0.00197011	0.00782131
177736_at	PERMeable eggshell /// locus:perm-1	perm-1 /// WBGene00011350	WBGene00011350	2.0917	0.00424926	0.0135869
187382_at	UPF0392 protein F55C10.4 /// status:Partially_confirmed	F55C10.4 /// WBGene00010108	WBGene00010108	2.09106	0.00236402	0.00895134
192390_at	Chondroitin proteoglycan 1	cpg-1	WBGene00000465	2.09056	0.00282062	0.0101462
193943_at	Zinc finger protein mex-5 /// locus:mex-5	mex-5 /// WBGene00003230	WBGene00003230	2.08837	0.00170993	0.00708386
176453_at	UDP-GlucuronosylTransferase /// locus:ugt-31	ugt-31 /// WBGene00021464	WBGene00021464	2.07882	0.000159905	0.00130614
175126_s_at	hypothetical protein /// status:Confirmed	K08D8.5 /// WBGene00010659	WBGene00010659	2.07557	2.38836e-05	0.000331428
178927_at	hypothetical protein /// status:Confirmed	K08D8.5 /// WBGene00010659	WBGene00010659	2.07523	3.51934e-05	0.000434045
194039_s_at	Muscle EXcess	mex-1	WBGene00003228	2.07444	0.00531883	0.0159439
190503_s_at	Folate-like transporter 3 /// locus:folt-3	folt-3 /// WBGene00044738	WBGene00044738	2.06937	0.00219464	0.00849337
188849_at	hypothetical protein /// GTP-binding	C56E6.2 /// WBGene00016970	WBGene00016970	2.06781	6.63846e-07	2.25089e-05
173309_at	status:Confirmed /// hypothetical protein	WBGene00021763 /// Y51F10.2	WBGene00021763	2.06659	0.00518087	0.0156467
192994_s_at	pseudo /// SeRPin /// locus:srp-5 /// locus:srp-6	srp-5 /// srp-6 /// WBGene00005646 /// WBGene00005647	WBGene00005646 /// WBGene00005647	2.06529	2.6418e-06	6.70799e-05
181248_s_at	DumPY: shorter than wild-type /// locus:dpy-6	dpy-6 /// WBGene00001068	WBGene00001068	2.06132	0.0030946	0.0108264
185502_at	hypothetical protein	Y75B12B.1	WBGene00013567	2.05892	0.00184653	0.00747077
190557_s_at	NASP (human Nuclear Autoantigenic Sperm Protein) homolog /// locus:nasp-2	nasp-2 /// WBGene00008218	WBGene00008218	2.05458	0.00101423	0.00487282
189595_s_at	ASpartyl Protease /// aspartyl protease	asp-14 /// WBGene00019619	WBGene00019619	2.05357	1.99235e-07	8.4379e-06
177785_s_at	hypothetical protein /// status:Confirmed	T04D3.5 /// WBGene00011434	WBGene00011434	2.05316	0.00467047	0.014492
178635_at	SCRaMblase (phospholipid scramblase) /// locus:scrm-4	scrm-4 /// WBGene00008681	WBGene00008681	2.05076	1.0295e-07	5.0455e-06
173443_s_at	Meiotic spindle formation protein 2 /// locus:mei-2	mei-2 /// WBGene00003184	WBGene00003184	2.04764	0.000561535	0.00319908
179914_at	Cub (CUB) Like Domain containing protein	cld-9	WBGene00009432	2.04678	6.07334e-05	0.000646698
178425_at	hypothetical protein /// status:Confirmed	K08D8.6 /// WBGene00010660	WBGene00010660	2.03905	3.00737e-07	1.20114e-05
192259_s_at	Innexin-3 /// locus:inx-3	inx-3 /// WBGene00002125	WBGene00002125	2.03693	0.00146653	0.00634508
183620_at	hypothetical protein /// status:Partially_confirmed	W06B4.1 /// WBGene00021056	WBGene00021056	2.03601	0.00137609	0.00607293
178349_at	hypothetical protein /// status:Partially_confirmed	F33H2.2 /// WBGene00009366	WBGene00009366	2.03596	1.266e-06	3.79349e-05
186466_s_at	F-box A protein /// locus:fbxa-215	fbxa-215 /// WBGene00012879	WBGene00012879	2.03324	0.0033761	0.0114959
175156_at	Protein yippee-like F37A8.5 /// status:Partially_confirmed	F37A8.5 /// WBGene00009503	WBGene00009503	2.03231	0.00306433	0.0107709
185577_s_at	T-box transcription factor 18 /// locus:sea-1	sea-1 /// WBGene00004750	WBGene00004750	2.03016	0.00139334	0.00612524
178915_at	hypothetical protein /// status:Partially_confirmed	C49F5.3 /// WBGene00008207	WBGene00008207	2.02972	0.000534024	0.00308622
179649_s_at	hypothetical protein	C13B4.1	WBGene00007545	2.0266	0.000168252	0.00135073
193506_at	locus:zyg-11 /// Early embryogenesis protein zyg-11	WBGene00006996 /// zyg-11	WBGene00006996	2.02659	0.000129457	0.00113332
177830_at	hypothetical protein /// status:Confirmed	F43G6.7 /// WBGene00009659	WBGene00009659	2.0255	6.25695e-05	0.000663104
175852_at	hypothetical protein /// status:Partially_confirmed	R05G9.3 /// WBGene00019905	WBGene00019905	2.0253	0.000276658	0.00193096
176755_at	hypothetical protein /// status:Partially_confirmed	T22F7.4 /// WBGene00020703	WBGene00020703	2.02446	0.00010917	0.000995314
189267_s_at	Adenylate kinase isoenzyme 1	F38B2.4	WBGene00009531	2.02412	5.28398e-08	2.90701e-06
174098_at	hypothetical protein /// status:Confirmed	K03H1.7 /// WBGene00010542	WBGene00010542	2.01901	0.000139463	0.00118847
190045_at	zinc finger protein /// hypothetical protein	WBGene00021153 /// Y4C6A.3	WBGene00021153	2.01821	0.00326261	0.0112184
182545_at	C-type LECtin /// locus:clec-223	clec-223 /// WBGene00007282	WBGene00007282	2.01523	0.0104772	0.025646
175542_at	hypothetical protein /// status:Confirmed	T04D3.8 /// WBGene00011435	WBGene00011435	2.01438	2.00787e-05	0.000291899
191564_s_at	EGG sterile (unfertilizable) /// locus:egg-3	egg-3 /// WBGene00009701	WBGene00009701	2.01143	0.000723411	0.00383172
185594_at	hypothetical protein /// status:Partially_confirmed	C36C5.15 /// WBGene00016484	WBGene00016484	2.01001	0.000704792	0.00376129
191445_at	UDP-GlucuronosylTransferase /// locus:ugt-44	ugt-44 /// WBGene00008486	WBGene00008486	2.00787	0.000418548	0.00260534
182843_at	status:Confirmed /// hypothetical protein	WBGene00012850 /// Y44A6C.1	WBGene00012850	2.00769	0.00128744	0.00580886
173110_at	hypothetical protein /// locus:oma-2	oma-2 /// WBGene00003865	WBGene00003865	2.00706	0.00534625	0.0159834
181116_at	hypothetical protein /// status:Confirmed	F36A2.10 /// WBGene00009457	WBGene00009457	2.00661	0.000534454	0.00308711
194213_x_at	CYclin B /// locus:cyb-2.2	cyb-2.2 /// WBGene00000867	WBGene00000867	2.00563	0.00464155	0.0144351
193612_at	DeoxyUTPase /// locus:dut-1	dut-1 /// WBGene00010609	WBGene00010609	2.00553	1.34497e-05	0.00021972
185314_s_at	status:Confirmed /// Phospholipase A2-like protein Y52B11A.8	WBGene00013127 /// Y52B11A.8	WBGene00013127	2.00526	0.0149129	0.0330925
190139_s_at	C-type LECtin /// locus:clec-17	clec-17 /// WBGene00008477	WBGene00008477	2.00251	0.000194936	0.0015004
173144_at	C-type LECtin /// locus:clec-85	clec-85 /// WBGene00021872	WBGene00021872	2.00093	4.26475e-05	0.000496514
187069_at	status:Confirmed /// hypothetical protein	WBGene00013266 /// Y57A10A.26	WBGene00013266	1.99554	0.000125555	0.0011078
188215_at	hypothetical protein /// locus:daf-18	daf-18 /// WBGene00000913	WBGene00000913	1.99422	0.00331477	0.0113491
187183_s_at	hypothetical protein	F59B10.4	WBGene00010320	1.99355	0.000264392	0.00186517
188485_at	COLlagen /// locus:col-78	col-78 /// WBGene00000654	WBGene00000654	1.9931	0.000166694	0.00134399
174420_at	hypothetical protein	F29C6.1	WBGene00009243	1.98612	0.000294873	0.0020271
182723_at	hypothetical protein /// status:Confirmed	E04F6.6 /// WBGene00017126	WBGene00017126	1.98409	0.0193278	0.0396271
193698_at	Glutamine-Fructose 6-phosphate AminoTransferase homolog /// glucosamine-fructose-6-phosphate aminotransferase	gfat-2 /// WBGene00009035	WBGene00009035	1.98144	0.00979982	0.0244194
191382_at	Glutathione S-Transferase /// locus:gst-38	gst-38 /// WBGene00001786	WBGene00001786	1.98114	7.3292e-05	0.000743511
192338_at	Heat Shock Protein /// locus:hsp-12.3	hsp-12.3 /// WBGene00002012	WBGene00002012	1.98064	9.68278e-05	0.000906349
180627_at	hypothetical protein /// status:Confirmed	K04F1.9 /// WBGene00019388	WBGene00019388	1.98019	0.00708496	0.0194462
187346_at	Heritable RNAi Deficient /// locus:wago-9	hrde-1 /// WBGene00007624	WBGene00007624	1.97265	0.000535743	0.00308979
173713_at	hypothetical protein	F59B10.4	WBGene00010320	1.9715	0.000507386	0.00297902
192511_s_at	Nuclear Hormone Receptor family /// Nuclear Hormone Receptor family /// locus:nhr-113 /// locus:nhr-259	nhr-113 /// nhr-259 /// WBGene00003703 /// WBGene00007770	WBGene00003703 /// WBGene00007770	1.96991	0.00119935	0.00550297
174726_at	Putative ribosomal protein S6 kinase alpha-1	rskn-1	WBGene00011352	1.9697	0.0014802	0.00637962
185117_at	hypothetical protein /// status:Confirmed	C44E12.1 /// WBGene00016657	WBGene00016657	1.96896	0.000119093	0.00106587
177768_s_at	hypothetical protein /// status:Confirmed	F31C3.4 /// WBGene00009286	WBGene00009286	1.96855	2.29445e-06	6.03322e-05
186531_at	status:Confirmed /// hypothetical protein	WBGene00021379 /// Y37E11B.7	WBGene00021379	1.96506	0.000710014	0.00378376
175358_s_at	hypothetical protein	T03F1.6	WBGene00020188	1.96201	0.000210826	0.00158252
192070_at	CHitin Synthase /// locus:chs-1	chs-1 /// WBGene00000496	WBGene00000496	1.96152	0.00572351	0.0167377
171952_s_at	Muscle EXcess	mex-1	WBGene00003228	1.95887	0.00489412	0.0150174
182891_at	hypothetical protein /// status:Partially_confirmed	M01H9.2 /// WBGene00019718	WBGene00019718	1.95781	5.77857e-07	2.03943e-05
189584_s_at	hypothetical protein	F41E6.5	WBGene00018286	1.95634	3.8086e-07	1.42334e-05
175605_s_at	Pharynx and intestine in excess protein 1	pie-1	WBGene00004027	1.95449	0.000824711	0.00419577
175750_s_at	hypothetical protein /// status:Confirmed	C31B8.8 /// WBGene00016283	WBGene00016283	1.9508	0.000794637	0.00407975
189546_s_at	One cut domain family member /// locus:ceh-49	ceh-49 /// WBGene00017538	WBGene00017538	1.94709	2.46361e-05	0.000338749
179610_s_at	hypothetical protein /// status:Partially_confirmed	T16G1.5 /// WBGene00011799	WBGene00011799	1.94432	3.34885e-06	8.03091e-05
193046_at	hypothetical protein /// locus:mrp-4	mrp-4 /// WBGene00003410	WBGene00003410	1.94358	0.000324469	0.00216631
181812_at	status:Partially_confirmed /// hypothetical protein	WBGene00013208 /// Y54G9A.5	WBGene00013208	1.94095	0.00118385	0.00546095
178448_at	hypothetical protein /// status:Partially_confirmed	C03D6.1 /// WBGene00007275	WBGene00007275	1.93981	1.5099e-06	4.36851e-05
186041_at	hypothetical protein /// status:Confirmed	T25G12.3 /// WBGene00020811	WBGene00020811	1.93755	0.0150118	0.0332439
187525_s_at	Chondroitin proteoglycan-2 /// locus:cpg-2	cpg-2 /// WBGene00015102	WBGene00015102	1.93604	0.00871824	0.022566
191873_at	CaDmium Responsive	cdr-7	WBGene00010472	1.93598	3.06774e-05	0.000393701
180810_at	SWEET sugar transporter family /// locus:swt-6	swt-6 /// WBGene00011190	WBGene00011190	1.93456	0.000526296	0.00305098
179994_at	Enhanced RNAI (RNA interference)	eri-6	WBGene00016561	1.93217	9.91845e-07	3.09851e-05
172121_x_at	status:Partially_confirmed /// hypothetical protein	WBGene00021620 /// Y47D7A.7	WBGene00021620	1.93129	3.53606e-05	0.000435629
180474_at	Glycine Rich Secreted Protein /// locus:grsp-4	grsp-4 /// WBGene00017201	WBGene00017201	1.92688	0.000600904	0.0033633
192795_at	hypothetical protein /// 3-oxo-5-alpha-steroid 4-dehydrogenase	F19H6.4 /// WBGene00008959	WBGene00008959	1.92547	0.00272078	0.00990455
179786_at	hypothetical protein /// status:Confirmed	C08E8.4 /// WBGene00007440	WBGene00007440	1.92431	0.000751088	0.00392439
187734_s_at	Putative 1-acyl-sn-glycerol-3-phosphate acyltransferase acl-12 /// locus:acl-12	acl-12 /// WBGene00015295	WBGene00015295	1.92092	8.40577e-07	2.72657e-05
175245_at	Dimethylaniline monooxygenase [N-oxide-forming]	fmo-4	WBGene00001479	1.91983	0.000209236	0.00157815
172615_x_at	CYclin B /// locus:cyb-2.2	cyb-2.2 /// WBGene00000867	WBGene00000867	1.91619	0.00672684	0.0187775
176349_s_at	hypothetical protein /// status:Partially_confirmed	T24E12.5 /// WBGene00020774	WBGene00020774	1.91208	5.42232e-05	0.000596038
175015_at	hypothetical protein /// status:Partially_confirmed	F44E2.4 /// WBGene00018418	WBGene00018418	1.91129	0.0120642	0.028499
175574_at	PUF (Pumilio/FBF) domain-containing /// locus:puf-11	puf-11 /// WBGene00022257	WBGene00022257	1.91127	0.00918519	0.0234182
179987_at	status:Partially_confirmed /// hypothetical protein	WBGene00012716 /// Y39E4B.5	WBGene00012716	1.90998	0.000729693	0.00385075
192972_at	L-lactate dehydrogenase /// locus:ldh-1	ldh-1 /// WBGene00002262	WBGene00002262	1.9089	1.64252e-07	7.40333e-06
189519_at	CYtochrome P450 family /// locus:cyp-33C8	cyp-33C8 /// WBGene00019967	WBGene00019967	1.908	0.00126141	0.00573157
187134_s_at	status:Predicted /// status:Confirmed /// hypothetical protein /// hypothetical protein	WBGene00022291 /// WBGene00022292 /// Y75D11A.2 /// Y75D11A.3	WBGene00022291 /// WBGene00022292	1.90774	0.000275872	0.00192667
190598_at	TetraSPanin family	tsp-10	WBGene00006636	1.90599	0.000332091	0.00219629
175870_s_at	status:Confirmed /// hypothetical protein	WBGene00021339 /// Y34F4.4	WBGene00021339	1.90443	0.00119186	0.0054934
189926_at	hypothetical protein /// zinc finger protein	T07D10.3 /// WBGene00011583	WBGene00011583	1.90411	0.000832748	0.00422731
192759_at	WD repeat-containing protein wdr-5.3	wdr-5.3	WBGene00013862	1.90163	0.00172295	0.00711177
180105_at	Negative Effect on Gut development /// status:Confirmed	neg-1 /// WBGene00017985	WBGene00017985	1.89904	0.00412421	0.0132626
179489_s_at	hypothetical protein	R102.5	WBGene00011292	1.89818	2.93842e-05	0.000382579
173737_at	Putative 1-acyl-sn-glycerol-3-phosphate acyltransferase acl-12 /// locus:acl-12	acl-12 /// WBGene00015295	WBGene00015295	1.8951	4.75873e-06	0.000102812
188916_s_at	G2/mitotic-specific cyclin-B3	cyb-3	WBGene00000868	1.89472	0.00089229	0.00443503
179934_s_at	hypothetical protein /// status:Partially_confirmed	C27D9.1 /// WBGene00016163	WBGene00016163	1.8943	0.00128322	0.0057955
190978_at	Alcohol dehydrogenase 1 /// locus:sodh-1	sodh-1 /// WBGene00010790	WBGene00010790	1.88926	0.000473326	0.00283941
173486_at	hypothetical protein /// status:Confirmed	F31C3.4 /// WBGene00009286	WBGene00009286	1.88912	0.000249165	0.00177889
194076_s_at	PUF (Pumilio/FBF) domain-containing /// locus:puf-3	puf-3 /// WBGene00004239	WBGene00004239	1.88887	0.00923427	0.023474
177574_at	Probable DNA replication complex GINS protein PSF2 /// status:Partially_confirmed	psf-2 /// WBGene00009287	WBGene00009287	1.88819	5.89886e-06	0.000121252
184546_s_at	hypothetical protein /// status:Confirmed	C34F11.8 /// WBGene00016417	WBGene00016417	1.88715	0.00481649	0.0148465
181870_at	COLlagen /// locus:col-103	col-103 /// WBGene00000677	WBGene00000677	1.88683	0.00144248	0.00626515
174631_at	hypothetical protein /// locus:daf-18	daf-18 /// WBGene00000913	WBGene00000913	1.88355	0.000650616	0.00357471
176332_s_at	status:Partially_confirmed /// status:Partially_confirmed /// hypothetical protein	WBGene00021742 /// WBGene00021743 /// Y50D4B.4	WBGene00021742 /// WBGene00021743	1.88284	4.1302e-06	9.28936e-05
178932_at	MARCH (Membrane-Associated Ring finger (C3HC4)) homolog /// status:Confirmed	marc-3 /// WBGene00007643	WBGene00007643	1.88211	0.00361426	0.0120904
173730_at	hypothetical protein	M05D6.5	WBGene00010878	1.87998	2.97372e-05	0.000385386
184191_at	CaeNaCin (Caenorhabditis bacteriocin) /// locus:cnc-4	cnc-4 /// WBGene00000558	WBGene00000558	1.87956	0.00722004	0.0196786
174522_at	hypothetical protein /// status:Confirmed	F56D6.13 /// WBGene00044475	WBGene00044475	1.87872	0.00329489	0.0113073
187736_s_at	hypothetical protein	T03F1.6	WBGene00020188	1.87626	0.00280676	0.0101186
172237_x_at	Sperm Specific family, class P /// locus:ssp-33	ssp-33 /// WBGene00011134	WBGene00011134	1.87428	0.00408892	0.0131981
190547_at	Thymidylate synthase /// thymidylate synthase	tyms-1 /// WBGene00022455	WBGene00022455	1.87392	4.57737e-06	0.000100498
184853_at	hypothetical protein /// status:Confirmed	C18A11.1 /// WBGene00015947	WBGene00015947	1.8733	3.64299e-05	0.000443929
180880_at	hypothetical protein /// status:Partially_confirmed	K06H6.1 /// WBGene00019449	WBGene00019449	1.87243	0.00959068	0.024067
172738_x_at	CYclin B /// locus:cyb-2.1	cyb-2.1 /// WBGene00000866	WBGene00000866	1.87111	0.0112441	0.0270166
182182_at	hypothetical protein /// status:Confirmed	T28F2.2 /// WBGene00020901	WBGene00020901	1.87064	2.6494e-06	6.71212e-05
191646_at	Dimethylaniline monooxygenase [N-oxide-forming]	fmo-4	WBGene00001479	1.87043	7.19521e-05	0.000733451
172270_x_at	hypothetical protein	R102.5	WBGene00011292	1.87018	5.3946e-05	0.000593573
176079_at	---	---	---	1.86961	8.02974e-06	0.000148006
185304_s_at	DM (Doublesex/MAB-3) Domain family	dmd-6	WBGene00007058	1.85881	1.98011e-05	0.000288237
190658_at	Histone H3-like centromeric protein cpar-1 /// locus:cpar-1	cpar-1 /// WBGene00010036	WBGene00010036	1.85581	0.00392294	0.0128062
172793_x_at	Cathepsin B-like cysteine proteinase 3 /// locus:cpr-3	cpr-3 /// WBGene00000783	WBGene00000783	1.85544	0.00189833	0.00760902
172856_x_at	EGG sterile (unfertilizable) /// EGG sterile (unfertilizable) /// locus:egg-5 /// locus:egg-4	egg-4 /// egg-5 /// WBGene00020035 /// WBGene00020652	WBGene00020035 /// WBGene00020652	1.85285	0.00614474	0.0175479
183544_at	hypothetical protein /// status:Partially_confirmed	K03H6.4 /// WBGene00019369	WBGene00019369	1.85241	9.08514e-05	0.000865814
189484_at	Cysteine synthase 1 /// locus:cysl-1	cysl-1 /// WBGene00007653	WBGene00007653	1.84671	2.3954e-08	1.49371e-06
178094_at	hypothetical protein	F41E7.7	WBGene00009623	1.84562	3.71258e-07	1.39822e-05
191883_at	Receptor Mediated Endocytosis /// locus:rme-2	rme-2 /// WBGene00004374	WBGene00004374	1.84481	0.014466	0.0324126
171833_x_at	hypothetical protein /// status:Confirmed	C01G6.3 /// WBGene00007225	WBGene00007225	1.84156	0.00177814	0.00727804
182787_s_at	hypothetical protein	Y69H2.3	WBGene00013481	1.83857	0.000175923	0.00140029
172069_x_at	Cathepsin B-like cysteine proteinase 3 /// locus:cpr-3	cpr-3 /// WBGene00000783	WBGene00000783	1.83744	0.00200609	0.00793049
189628_at	Carbonic AnHydrase	cah-4	WBGene00000282	1.83724	8.703e-09	6.5829e-07
188634_s_at	Innexin-2 /// locus:inx-2	inx-2 /// WBGene00002124	WBGene00002124	1.83579	0.00351734	0.0118474
178922_at	hypothetical protein /// status:Confirmed	T28F4.5 /// WBGene00012140	WBGene00012140	1.83328	4.60742e-06	0.000100664
179683_at	hypothetical protein /// status:Confirmed	C44B9.3 /// WBGene00008080	WBGene00008080	1.83285	0.00283064	0.0101595
175323_at	Defective in germ line development protein 3	gld-3	WBGene00001597	1.83051	0.00555339	0.0164227
181817_s_at	hypothetical protein /// status:Confirmed	C32E8.9 /// WBGene00016325	WBGene00016325	1.82796	1.49716e-08	9.88401e-07
179858_at	hypothetical protein /// status:Confirmed	C49C8.5 /// WBGene00016769	WBGene00016769	1.82726	8.10904e-05	0.000801841
180448_s_at	hypothetical protein /// hypothetical protein /// status:Confirmed /// status:Partially_confirmed	T04C12.1 /// T04C12.11 /// WBGene00011427 /// WBGene00077693	WBGene00011427 /// WBGene00077693	1.82259	5.65509e-05	0.000614404
192808_at	3-hydroxyanthranilate 3,4-dioxygenase /// locus:haao-1	haao-1 /// WBGene00010595	WBGene00010595	1.82252	0.00072773	0.00385074
171782_x_at	Cysteine synthase 1 /// locus:cysl-1	cysl-1 /// WBGene00007653	WBGene00007653	1.8201	2.20603e-08	1.39879e-06
178350_s_at	hypothetical protein /// status:Partially_confirmed	F33H2.2 /// WBGene00009366	WBGene00009366	1.82	2.74831e-09	2.54915e-07
181819_s_at	status:Partially_confirmed /// hypothetical protein	WBGene00012546 /// Y37D8A.4	WBGene00012546	1.8148	3.38754e-05	0.000423373
178410_s_at	hypothetical protein /// status:Confirmed	R04D3.4 /// WBGene00011012	WBGene00011012	1.81472	0.011708	0.0278687
190628_at	hypothetical protein	F32A5.4	WBGene00017970	1.81433	0.00717602	0.0196194
194157_s_at	FIP (Fungus-Induced Protein) Related /// locus:fipr-26	fipr-26 /// WBGene00009963	WBGene00009963	1.81396	0.0246848	0.046823
191736_s_at	Probable methylmalonyl-CoA mutase, mitochondrial /// locus:mmcm-1	mmcm-1 /// WBGene00014202	WBGene00014202	1.81353	6.20749e-07	2.15689e-05
183634_at	hypothetical protein	F26G5.1	WBGene00017843	1.81349	4.85688e-06	0.000104424
182429_s_at	EGG sterile (unfertilizable) /// EGG sterile (unfertilizable) /// locus:egg-5 /// locus:egg-4	egg-4 /// egg-5 /// WBGene00020035 /// WBGene00020652	WBGene00020035 /// WBGene00020652	1.8082	0.00413293	0.0132831
191695_at	Methylmalonyl-CoA Epimerase /// locus:mce-1	mce-1 /// WBGene00008415	WBGene00008415	1.80814	1.34815e-08	9.25665e-07
178117_at	hypothetical protein /// status:Partially_confirmed	T26E4.4 /// WBGene00012046	WBGene00012046	1.80485	0.00118983	0.0054863
188356_at	COLlagen /// locus:col-98	col-98 /// WBGene00000673	WBGene00000673	1.80484	0.00500943	0.0152652
189258_at	SULfate Permease family	sulp-7	WBGene00012259	1.80292	9.49679e-05	0.000892663
172156_x_at	Chondroitin proteoglycan 3 /// status:Confirmed /// hypothetical protein	cpg-3 /// WBGene00021898 /// Y54G2A.36	---	1.8014	0.00269454	0.00982817
189581_at	Putative cytochrome P450 CYP13A2 /// locus:cyp-13A2	cyp-13A2 /// WBGene00011676	WBGene00011676	1.80139	0.00321676	0.0111122
192280_s_at	Histone H2B 1 /// Histone H2B 1 /// Histone H2B 1 /// Histone H2B 1 /// Histone H2B 1 /// locus:his-11 /// locus:his-15 /// locus:his-29 /// locus:his-34 /// locus:his-44	his-11 /// his-15 /// his-29 /// his-34 /// his-44 /// WBGene00001885 /// WBGene00001889 /// WBGene00001903 /// WBGene00001908 /// WBGene00001918	WBGene00001885 /// WBGene00001889 /// WBGene00001918	1.79969	0.00132776	0.00593691
194032_at	Major sperm protein /// vesicle-associated membrane protein/synaptobrevin binding protein (weak)	F54H5.3 /// WBGene00018840	WBGene00018840	1.79946	5.96802e-05	0.000638513
178070_at	hypothetical protein /// status:Confirmed	C14B1.2 /// WBGene00007573	WBGene00007573	1.79933	0.00235127	0.00891809
187154_at	status:Confirmed /// hypothetical protein	WBGene00013380 /// Y62E10A.14	WBGene00013380	1.79865	0.0141642	0.0319597
192663_at	serine/threonine protein phosphatase /// Serine/threonine-protein phosphatase	WBGene00014158 /// ZK938.1	WBGene00014158	1.79799	0.0111348	0.0268343
189560_at	hypothetical protein /// transport protein	C46C2.2 /// WBGene00008110	WBGene00008110	1.79354	3.4581e-05	0.000428692
179187_s_at	hypothetical protein /// status:Confirmed	F46F2.3 /// WBGene00009787	WBGene00009787	1.79278	0.0242412	0.0462692
175095_at	hypothetical protein /// status:Confirmed	B0410.3 /// WBGene00015172	WBGene00015172	1.79227	0.00113636	0.00529852
192862_s_at	hypothetical protein	C56A3.4	WBGene00008343	1.78901	0.000397771	0.00249539
184370_at	hypothetical protein	Y39D8A.1	WBGene00021448	1.78737	0.000197148	0.00151309
173395_s_at	Prolyl 4-hydroxylase subunit alpha-1 /// locus:dpy-18	dpy-18 /// WBGene00001077	WBGene00001077	1.78651	3.93779e-05	0.000469155
185026_at	hypothetical protein /// status:Confirmed	B0238.12 /// WBGene00015076	WBGene00015076	1.78631	0.00325907	0.0112131
191383_at	Glutathione S-Transferase /// locus:gst-30	gst-30 /// WBGene00001778	WBGene00001778	1.7859	0.00337536	0.0114959
192819_at	Nuclear hormone receptor family member nhr-62	nhr-62	WBGene00003652	1.78515	9.13879e-06	0.000163431
194241_x_at	status:Confirmed /// hypothetical protein	WBGene00022292 /// Y75D11A.3	WBGene00022292	1.78222	0.00266414	0.00974579
179758_at	Sugar transporter SWEET1 /// locus:swt-1	swt-1 /// WBGene00019300	WBGene00019300	1.78182	0.00092702	0.00457647
186539_s_at	status:Partially_confirmed /// status:Partially_confirmed /// hypothetical protein /// hypothetical protein	WBGene00021993 /// WBGene00043743 /// Y59E9AL.2 /// Y59E9AL.3	WBGene00021993 /// WBGene00043743	1.78046	0.0105173	0.0257181
174043_at	Homeobox protein pal-1	pal-1	WBGene00003912	1.78032	0.00343423	0.0116479
182961_at	hypothetical protein /// status:Confirmed	R02D3.8 /// WBGene00019825	WBGene00019825	1.77751	9.47114e-05	0.000891746
181972_at	GRounDhog (hedgehog-like family) /// locus:grd-3	grd-3 /// WBGene00001692	WBGene00001692	1.77664	0.0165723	0.0356105
185127_s_at	F-box C protein /// locus:fbxc-32	fbxc-32 /// WBGene00016303	WBGene00016303	1.77522	0.00320357	0.0110765
192432_at	SCP-Like extracellular protein /// locus:scl-6	scl-6 /// WBGene00008028	WBGene00008028	1.77191	6.9879e-05	0.000715569
172343_x_at	GYGGYGGY-amide /// locus:nlp-31	nlp-31 /// WBGene00003769	WBGene00003769	1.77129	0.00842115	0.0220307
189861_at	CaThepSin A homolog	ctsa-1	WBGene00019605	1.77113	3.00721e-08	1.82435e-06
176003_at	Nuclear Hormone Receptor family /// locus:nhr-99	nhr-99 /// WBGene00003689	WBGene00003689	1.77073	0.000163516	0.00133079
187926_s_at	Patterned Expression Site /// Patterned Expression Site /// locus:pes-2.1 /// locus:pes-2.2	pes-2.1 /// pes-2.2 /// WBGene00003977 /// WBGene00010158	WBGene00003977 /// WBGene00010158	1.76971	1.1704e-05	0.000199629
182848_at	Suppressor of ZYg-1 /// locus:tag-319	szy-4 /// WBGene00016243	---	1.76865	0.0171807	0.036483
186604_s_at	status:Partially_confirmed /// status:Predicted /// hypothetical protein /// hypothetical protein	WBGene00021403 /// WBGene00021407 /// Y38C1AB.1 /// Y38C1AB.5	WBGene00021403 /// WBGene00021407	1.76831	0.0213466	0.0424329
186055_at	GRounDhog (hedgehog-like family) /// locus:grd-10	grd-10 /// WBGene00001699	WBGene00001699	1.7679	0.0141503	0.0319411
187541_at	status:Confirmed /// Receptor expression-enhancing protein	WBGene00022452 /// Y110A2AR.1	WBGene00022452	1.76692	4.52992e-05	0.000518802
179714_at	hypothetical protein /// status:Confirmed	F13D12.3 /// WBGene00008739	WBGene00008739	1.7666	0.000132928	0.00115559
179726_at	hypothetical protein /// status:Confirmed	F57A10.4 /// WBGene00010185	WBGene00010185	1.76573	1.46971e-05	0.000234968
188015_at	Pharyngeal Enhancer Binding	peb-1	WBGene00003968	1.76514	0.0266478	0.0494008
191775_s_at	hypothetical protein	Y32F6A.5	WBGene00012530	1.76484	1.55188e-09	1.5691e-07
185507_at	Cell death-related nuclease 4 /// locus:crn-4	crn-4 /// WBGene00000797	WBGene00000797	1.76483	0.00531025	0.0159225
188141_at	GLoBin related /// locus:glb-15	glb-15 /// WBGene00009387	WBGene00009387	1.76198	4.28184e-06	9.55383e-05
192119_s_at	Propionyl Coenzyme A Carboxylase Beta subunit	pccb-1	WBGene00018701	1.76184	2.31646e-07	9.6289e-06
185101_at	hypothetical protein /// status:Confirmed	T28A11.6 /// WBGene00020873	WBGene00020873	1.76162	0.00249478	0.00931727
192950_at	BTB and MATH domain-containing protein 36 /// locus:bath-36	bath-36 /// WBGene00013569	WBGene00013569	1.76079	6.7656e-06	0.000133285
189100_at	C-type LECtin /// locus:clec-187	clec-187 /// WBGene00014137	WBGene00014137	1.76025	0.000232101	0.0016926
175151_at	hypothetical protein /// status:Confirmed	F53C11.1 /// WBGene00009971	WBGene00009971	1.75947	0.000602048	0.0033633
176652_s_at	Aldose 1-epimerase /// aldose 1-epimerase /// status:Predicted /// Aldose 1-epimerase	C01B4.6 /// WBGene00015270 /// WBGene00044734 /// Y19D10A.16	WBGene00015270 /// WBGene00044734	1.75809	0.000194431	0.00149871
193176_s_at	Helix Loop Helix	hlh-2	WBGene00001949	1.75591	0.000141643	0.00120339
186383_at	hypothetical protein	T19D12.4	WBGene00020579	1.75562	0.00111126	0.00521123
189522_at	ATP-citrate synthase /// ATP citrate lyase	acly-2 /// WBGene00007150	WBGene00007150	1.75291	1.35893e-06	4.00302e-05
191502_at	UDP-glucuronosyltransferase /// locus:ugt-18	ugt-18 /// WBGene00013900	WBGene00013900	1.75258	3.40451e-05	0.000424077
183811_at	hypothetical protein /// status:Confirmed	K09H9.2 /// WBGene00019595	WBGene00019595	1.7525	9.32891e-06	0.000165978
191406_at	hypothetical protein	F21D5.3	WBGene00009008	1.75239	0.00111732	0.00523587
193730_at	Telomerase Reverse Transcriptase	trt-1	WBGene00006618	1.75124	0.000401729	0.002516
181093_at	Serpentine Receptor, class X /// locus:srx-21	srx-21 /// WBGene00005912	WBGene00005912	1.75087	0.00180227	0.00735258
193141_s_at	Ribonucleoside-diphosphate reductase small chain /// locus:rnr-2	rnr-2 /// WBGene00004392	WBGene00004392	1.7486	7.1546e-06	0.000137968
193879_s_at	hypothetical protein /// locus:gei-12	meg-3 /// WBGene00001569	WBGene00001569	1.74784	0.000367685	0.00236367
192588_s_at	DNA polymerase /// DNA polymerase family B (3 domains)	pole-1 /// WBGene00009368	WBGene00009368	1.74759	4.25293e-06	9.52721e-05
190224_at	locus:ztf-28 /// Zinc finger putative Transcription Factor family	WBGene00018099 /// ztf-28	WBGene00018099	1.74609	0.00180105	0.00735258
192469_at	Putative steroid dehydrogenase 1 /// locus:stdh-1	stdh-1 /// WBGene00007363	WBGene00007363	1.74471	2.90215e-06	7.11899e-05
179606_s_at	hypothetical protein /// status:Confirmed	R08A2.1 /// WBGene00011132	WBGene00011132	1.74458	0.00265004	0.00970367
184804_at	status:Partially_confirmed /// hypothetical protein	WBGene00013215 /// Y54G11A.4	WBGene00013215	1.74452	0.000178872	0.00142275
178944_at	hypothetical protein /// status:Confirmed	F45D3.2 /// WBGene00009722	WBGene00009722	1.74385	0.00962116	0.0241188
190789_s_at	hypothetical protein /// locus:unc-71	unc-71 /// WBGene00006804	WBGene00006804	1.7434	0.000117024	0.00105223
180695_at	hypothetical protein /// status:Partially_confirmed	W06D11.1 /// WBGene00012299	WBGene00012299	1.74064	0.00052759	0.00305533
183815_at	TransThyretin-Related family domain /// locus:ttr-37	ttr-37 /// WBGene00017667	WBGene00017667	1.73986	0.000132265	0.00115083
194153_at	5S ribosomal RNA /// 5S ribosomal RNA /// 5S ribosomal RNA /// 5S ribosomal RNA /// 5S ribosomal RNA /// 5S ribosomal RNA /// 5S ribosomal RNA /// 5S ribosomal RNA /// 5S ribosomal RNA /// 5S ribosomal RNA /// 5S ribosomal RNA	rrn-4.1 /// rrn-4.10 /// rrn-4.11 /// rrn-4.12 /// rrn-4.13 /// rrn-4.14 /// rrn-4.15 /// rrn-4.6 /// rrn-4.7 /// rrn-4.8 /// rrn-4.9	---	1.73959	0.0173347	0.0366972
180023_at	hypothetical protein /// status:Partially_confirmed	T05A7.3 /// WBGene00020221	WBGene00020221	1.73916	0.000609639	0.00339766
173672_s_at	hypothetical protein	C06A5.8	WBGene00015505	1.73673	0.000329949	0.00218695
172650_x_at	Histone H4 /// Histone H4 /// Histone H4 /// Histone H4 /// Histone H4 /// Histone H4 /// Histone H4 /// Histone H4 /// Histone H4 /// Histone H4 /// Histone H4 /// Histone H4 /// Histone H4 /// Histone H4 /// Histone H4 /// Histone H4 /// locus:his-1 /// locus:his-5 /// locus:his-10 /// locus:his-14 /// locus:his-18 /// locus:his-26 /// locus:his-28 /// locus:his-31 /// locus:his-37 /// locus:hi…	his-1 /// his-10 /// his-14 /// his-18 /// his-26 /// his-28 /// his-31 /// his-37 /// his-38 /// his-46 /// his-5 /// his-50 /// his-56 /// his-60 /// his-64 /// his-67 /// WBGene00001875 /// WBGene00001879 /// WBGene00001884 /// WBGene00001888 /// WBGene00001892 /// WBGene00001900 /// WBGene00001902 /// WBGene00001905 /// WBGene00001911 /// WBGene00001912 /// WBGene00001920 /// WBGene00001924 /…	WBGene00001879 /// WBGene00001892	1.73404	0.00261814	0.00960883
179167_at	hypothetical protein /// status:Confirmed	M05D6.6 /// WBGene00010879	WBGene00010879	1.73261	6.29211e-05	0.000665505
183630_at	hypothetical protein	C29F9.3	WBGene00016218	1.73127	1.91176e-05	0.000282688
174199_at	hypothetical protein /// status:Partially_confirmed	F31C3.3 /// WBGene00009285	WBGene00009285	1.72953	0.000135507	0.00116895
172824_x_at	Histone H2B 2 /// Histone H2B 2 /// Histone H2B 2 /// Histone H2B 2 /// Histone H2B 2 /// locus:his-4 /// locus:his-8 /// locus:his-20 /// locus:his-22 /// locus:his-52	his-20 /// his-22 /// his-4 /// his-52 /// his-8 /// WBGene00001878 /// WBGene00001882 /// WBGene00001894 /// WBGene00001896 /// WBGene00001926	WBGene00001878	1.72862	0.00577673	0.0168267
176259_at	status:Partially_confirmed /// status:Partially_confirmed /// hypothetical protein	WBGene00021742 /// WBGene00021743 /// Y50D4B.4	WBGene00021742	1.72855	0.000109417	0.000995945
186263_at	hypothetical protein /// status:Confirmed	F43C11.7 /// WBGene00018384	WBGene00018384	1.72817	8.26966e-05	0.000813424
185840_at	Lipase maturation factor	K11G12.6	WBGene00019657	1.72561	1.9101e-06	5.25424e-05
194215_x_at	Zinc finger protein mex-5 /// locus:mex-5	mex-5 /// WBGene00003230	WBGene00003230	1.72502	0.00567971	0.0166521
174799_at	Protein skinhead-1	skn-1	WBGene00004804	1.72426	2.46486e-05	0.000338749
185614_s_at	hypothetical protein /// locus:tag-276	tag-276 /// WBGene00013254	WBGene00013254	1.72331	2.77755e-06	6.90377e-05
172685_x_at	Histone H2B 2 /// Histone H2B 2 /// Histone H2B 2 /// Histone H2B 2 /// Histone H2B 2 /// Histone H2B 2 /// locus:his-4 /// locus:his-8 /// locus:his-20 /// locus:his-22 /// locus:his-52 /// locus:his-54	his-20 /// his-22 /// his-4 /// his-52 /// his-54 /// his-8 /// WBGene00001878 /// WBGene00001882 /// WBGene00001894 /// WBGene00001896 /// WBGene00001926 /// WBGene00001928	WBGene00001882 /// WBGene00001894 /// WBGene00001896 /// WBGene00001926 /// WBGene00001928	1.72089	0.0110208	0.0266341
190724_s_at	ForKHead transcription factor family /// ForKHead transcription factor family /// locus:fkh-3 /// locus:fkh-4	fkh-3 /// fkh-4 /// WBGene00001435 /// WBGene00001436	WBGene00001435 /// WBGene00001436	1.71944	0.000167838	0.00134933
173485_s_at	Protein yippee-like B0546.4	B0546.4	WBGene00015251	1.71759	1.32164e-05	0.000217173
180976_s_at	Chitin-Binding Domain protein /// locus:cbd-1	cbd-1 /// WBGene00010351	WBGene00010351	1.7166	0.0251176	0.0474495
180427_at	status:Confirmed /// hypothetical protein	WBGene00022597 /// ZC395.5	WBGene00022597	1.71651	0.00145835	0.00631699
185094_at	GeMiNin homolog /// locus:gmn-1	gmn-1 /// WBGene00013552	WBGene00013552	1.71632	0.0148605	0.033
193457_s_at	Serine/threonine-protein phosphatase /// serine/threonine specific protein phosphatase	F52H3.6 /// WBGene00009948	WBGene00009948	1.71481	0.00581606	0.0169149
174082_at	hypothetical protein /// locus:spn-4	spn-4 /// WBGene00004984	WBGene00004984	1.71408	0.0174664	0.0369087
179045_at	---	---	---	1.71407	0.00858066	0.0223232
191418_at	UDP-glucuronosyltransferase /// locus:ugt-16	ugt-16 /// WBGene00013901	WBGene00013901	1.71365	0.0184405	0.038319
175705_s_at	Galectin	lec-11	WBGene00002274	1.71283	0.000166333	0.00134225
181855_at	hypothetical protein /// status:Confirmed	F58A6.1 /// WBGene00019022	WBGene00019022	1.7127	3.55658e-06	8.38832e-05
176816_at	5'-nucleotidase	Y10G11A.1	WBGene00012423	1.70797	6.83046e-08	3.62916e-06
189770_at	Putative pyridoxamine 5'-phosphate oxidase /// PNP/PMP oxidase	F57B9.1 /// WBGene00018996	WBGene00018996	1.70715	1.03064e-05	0.00017878
176025_at	hypothetical protein /// status:Partially_confirmed	D2007.1 /// WBGene00017041	WBGene00017041	1.70699	1.13625e-05	0.000194989
172220_x_at	FIP (Fungus-Induced Protein) Related /// locus:fipr-23	fipr-23 /// WBGene00007990	WBGene00007990	1.70675	0.000955364	0.00468628
189002_s_at	Muscle EXcess	mex-3	WBGene00003229	1.70536	0.0039065	0.0127748
187282_at	hypothetical protein /// status:Confirmed	F22B7.9 /// WBGene00017698	WBGene00017698	1.70454	0.000651478	0.00357712
179894_at	hypothetical protein /// status:Confirmed	F47B10.9 /// WBGene00009820	WBGene00009820	1.70383	0.000719203	0.00382015
186684_s_at	hypothetical protein /// status:Partially_confirmed	C48B4.7 /// WBGene00008170	WBGene00008170	1.70125	2.80758e-05	0.000369697
174540_s_at	hypothetical protein /// Protein-tyrosine-phosphatase /// status:Partially_confirmed /// status:Partially_confirmed	F47B3.2 /// F47B3.7 /// WBGene00018526 /// WBGene00018531	WBGene00018526 /// WBGene00018531	1.70043	0.0113324	0.0271648
180718_s_at	Enhanced RNAI (RNA interference) /// hypothetical protein /// status:Predicted	eri-6 /// K09B11.4 /// WBGene00010711	WBGene00010711 /// WBGene00016561	1.70031	6.76436e-06	0.000133285
192587_at	Tyrosine decarboxylase	tdc-1	WBGene00006562	1.70028	0.00037583	0.00239795
176222_at	F-box A protein /// locus:fbxa-14	fbxa-14 /// WBGene00022326	WBGene00022326	1.69987	0.00122967	0.0056238
180690_at	---	---	---	1.69886	0.00533077	0.0159465
179632_s_at	hypothetical protein /// status:Confirmed	F45D3.3 /// WBGene00009723	WBGene00009723	1.6977	0.0101368	0.0250147
177963_at	hypothetical protein /// status:Confirmed	T22C1.4 /// WBGene00011915	WBGene00011915	1.69685	0.00106961	0.00507459
188917_s_at	NURF (nucleosome remodeling factor) complex homolog	nurf-1	WBGene00009180	1.69508	0.000685106	0.00369488
176618_at	SKp1 Related (ubiquitin ligase complex component) /// locus:skr-7	skr-7 /// WBGene00004813	WBGene00004813	1.69263	0.00285792	0.0102312
190821_at	SCAVenger receptor (CD36 family) related /// locus:scav-5	scav-5 /// WBGene00011076	WBGene00011076	1.69186	4.06265e-06	9.1927e-05
175272_at	hypothetical protein /// status:Confirmed	F45D3.2 /// WBGene00009722	WBGene00009722	1.6918	0.00726125	0.0197653
193398_s_at	Putative ribosomal protein S6 kinase alpha-1	rskn-1	WBGene00011352	1.68986	0.00457264	0.0142991
179444_s_at	hypothetical protein /// status:Partially_confirmed	F11E6.7 /// WBGene00008710	WBGene00008710	1.68948	0.000855327	0.00429314
194069_s_at	Leucine-rich repeat-containing protein egg-6 /// locus:egg-6	egg-6 /// WBGene00010621	WBGene00010621	1.68851	4.04874e-05	0.000477809
174133_at	status:Confirmed /// hypothetical protein	WBGene00021207 /// Y18H1A.1	WBGene00021207	1.68821	0.0071389	0.0195642
194176_x_at	Pumilio domain-containing protein 7 /// locus:puf-7	puf-7 /// WBGene00004243	WBGene00004243	1.68776	0.00550512	0.016315
189067_s_at	Probable peptidyl-glycine alpha-amidating monooxygenase T19B4.1 /// locus:pamn-1	pamn-1 /// WBGene00020556	WBGene00020556	1.68738	0.00574503	0.0167866
187479_s_at	hypothetical protein	Y62E10A.13	WBGene00013379	1.68669	9.58765e-05	0.000899696
180270_at	hypothetical protein /// status:Confirmed	T11F8.1 /// WBGene00020433	WBGene00020433	1.68097	0.01341	0.030696
179685_at	Trans-Golgi Network protein homolog	tgn-38	WBGene00011742	1.68057	1.24422e-05	0.000209043
172825_x_at	HIStone /// locus:his-39	his-39 /// WBGene00001913	WBGene00001913	1.68025	0.0026465	0.00969706
175681_at	G2/mitotic-specific cyclin-B3	cyb-3	WBGene00000868	1.6779	0.000386811	0.00244853
184175_at	dietary restriction over expressed /// status:Confirmed	droe-4 /// WBGene00010262	WBGene00010262	1.66968	7.61662e-06	0.000143427
181004_s_at	GPI mannosyltransferase pigv-1 /// status:Confirmed	pigv-1 /// WBGene00020375	WBGene00020375	1.66897	0.000377137	0.00240302
181366_at	hypothetical protein /// locus:ekl-5	ekl-5 /// WBGene00012512	WBGene00012512	1.66722	4.59096e-05	0.000522567
186189_s_at	hypothetical protein /// status:Confirmed	F54D10.5 /// WBGene00018806	WBGene00018806	1.66677	0.00135606	0.00601316
185982_s_at	hypothetical protein /// status:Confirmed	R02D3.8 /// WBGene00019825	WBGene00019825	1.6662	6.04008e-05	0.000644992
194242_x_at	hypothetical protein /// status:Confirmed	M151.7 /// WBGene00019799	WBGene00019799	1.66543	3.36497e-05	0.000421491
178568_s_at	hypothetical protein /// status:Partially_confirmed	C49F5.6 /// WBGene00008210	WBGene00008210	1.6653	0.000426116	0.00263782
177800_s_at	hypothetical protein /// status:Confirmed	T04D3.1 /// WBGene00011431	WBGene00011431	1.66453	0.000203816	0.00154872
179704_at	hypothetical protein /// status:Partially_confirmed	C16D9.4 /// WBGene00015859	WBGene00015859	1.66402	6.97397e-06	0.000135885
177828_at	---	---	---	1.66169	0.0024017	0.00906953
183701_s_at	hypothetical protein /// status:Predicted /// protein-tyrosine phosphatase /// hypothetical protein	F20B6.6 /// WBGene00017630 /// WBGene00022110 /// Y71F9AL.4	WBGene00017630 /// WBGene00022110	1.66047	3.19365e-05	0.000407372
179017_at	Long Arms of the Bivalent protein /// locus:lab-1	lab-1 /// WBGene00007278	WBGene00007278	1.66005	0.0166446	0.0357521
184534_s_at	hypothetical protein /// status:Confirmed	C17H12.8 /// WBGene00015933	WBGene00015933	1.65843	0.00746916	0.0201411
190822_s_at	SCAVenger receptor (CD36 family) related /// locus:scav-5	scav-5 /// WBGene00011076	WBGene00011076	1.65806	0.00157795	0.00666776
173147_s_at	Nuclear Hormone Receptor family /// Nuclear Hormone Receptor family /// locus:nhr-113 /// locus:nhr-259	nhr-113 /// nhr-259 /// WBGene00003703 /// WBGene00007770	WBGene00003703 /// WBGene00007770	1.65593	0.000222041	0.00163517
174914_at	Cell Division Cycle related /// locus:cdc-25.2	cdc-25.2 /// WBGene00000387	WBGene00000387	1.65471	0.00137329	0.0060632
179373_at	hypothetical protein /// status:Confirmed	C50F4.9 /// WBGene00008234	WBGene00008234	1.65317	0.000187378	0.00145736
194030_s_at	Prolyl 4-hydroxylase subunit alpha-1 /// locus:dpy-18	dpy-18 /// WBGene00001077	WBGene00001077	1.65292	5.31056e-05	0.000587784
177468_at	status:Partially_confirmed /// hypothetical protein	WBGene00014135 /// ZK896.4	WBGene00014135	1.65278	0.00043597	0.0026796
191774_at	hypothetical protein	Y32F6A.5	WBGene00012530	1.6522	5.64202e-05	0.000614173
184510_at	MUTator	mut-2	WBGene00003499	1.65159	0.000159395	0.00130417
187097_at	status:Confirmed /// hypothetical protein	WBGene00013257 /// Y57A10A.14	WBGene00013257	1.65142	0.00490969	0.0150388
193726_at	Delta(5) fatty acid desaturase fat-4	fat-4	WBGene00001396	1.6493	3.85081e-06	8.87438e-05
176600_s_at	ATPase inhibitor mai-1, mitochondrial /// locus:mai-1	mai-1 /// WBGene00003124	WBGene00003124	1.64881	7.87037e-06	0.000146035
186925_at	AP-2 Transcription Factor family	aptf-2	WBGene00013383	1.64857	0.00576401	0.0168114
194080_s_at	Pumilio domain-containing protein 6 /// Pumilio domain-containing protein 7 /// locus:puf-6 /// locus:puf-7	puf-6 /// puf-7 /// WBGene00004242 /// WBGene00004243	WBGene00004242 /// WBGene00004243	1.64772	0.00651682	0.0183536
189874_at	hypothetical protein /// glycosyltransferase	C54C8.4 /// WBGene00008292	WBGene00008292	1.64638	0.00168195	0.00699398
192636_at	hypothetical protein	F37H8.3	WBGene00009512	1.64553	2.70866e-06	6.78565e-05
174715_at	AMP-Activated protein Kinase Gamma subunit	aakg-5	WBGene00011276	1.64412	8.72194e-06	0.000157629
175909_at	hypothetical protein /// status:Confirmed	C06E1.1 /// WBGene00015518	WBGene00015518	1.64348	0.00126877	0.00575099
193342_s_at	Homeobox protein pal-1	pal-1	WBGene00003912	1.64221	0.0100645	0.0249094
177897_at	hypothetical protein /// status:Confirmed	K03H1.7 /// WBGene00010542	WBGene00010542	1.64173	0.00415399	0.0133393
177790_at	hypothetical protein /// status:Partially_confirmed	F31C3.3 /// WBGene00009285	WBGene00009285	1.63977	0.000273694	0.00191503
184348_at	hypothetical protein /// status:Confirmed	C16C8.12 /// WBGene00015850	WBGene00015850	1.63793	0.00015701	0.0012919
179701_s_at	Chondroitin proteoglycan 4 /// locus:cpg-4	cpg-4 /// WBGene00015677	WBGene00015677	1.63724	0.00368579	0.0122421
180141_at	hypothetical protein /// status:Confirmed	K03B4.2 /// WBGene00019354	WBGene00019354	1.6354	2.32739e-05	0.000325288
177368_at	hypothetical protein /// status:Confirmed	M60.2 /// WBGene00019779	WBGene00019779	1.63473	0.000597534	0.00335311
190002_at	Putative glucosylceramidase 2 /// glucosylceramidase	gba-2 /// WBGene00016340	WBGene00016340	1.63404	0.00112024	0.00524515
179107_s_at	hypothetical protein	F54D5.5	WBGene00010051	1.63364	0.00217855	0.00845151
191434_at	UDP-GlucuronosylTransferase /// locus:ugt-54	ugt-54 /// WBGene00012013	WBGene00012013	1.63319	0.0169036	0.0361424
180228_at	SCP-Like extracellular protein /// locus:scl-24	scl-24 /// WBGene00008575	WBGene00008575	1.63277	8.35199e-05	0.000817496
184248_at	C. Elegans Y-box /// locus:cey-2	cey-2 /// WBGene00000473	WBGene00000473	1.63264	0.0017557	0.00720652
176258_at	status:Confirmed /// hypothetical protein	WBGene00021795 /// Y52E8A.2	WBGene00021795	1.62946	0.000415296	0.00258653
178059_s_at	hypothetical protein /// status:Confirmed	W03C9.2 /// WBGene00012220	WBGene00012220	1.62933	0.00188252	0.00756183
187662_at	hypothetical protein	F32H5.3	WBGene00009349	1.62905	0.0162746	0.0351998
171737_x_at	SeQueSTosome related	sqst-1	WBGene00011737	1.6284	4.58474e-06	0.000100498
178820_at	hypothetical protein /// status:Confirmed	F54D5.4 /// WBGene00010050	WBGene00010050	1.62712	4.61411e-05	0.000524663
175599_s_at	Muscle EXcess	mex-3	WBGene00003229	1.62707	0.00471531	0.0145988
189867_s_at	hypothetical protein /// locus:oma-1	oma-1 /// WBGene00003864	WBGene00003864	1.62478	0.00981376	0.0244487
188918_at	Ribonuclease 3	drsh-1	WBGene00009163	1.62448	0.00252685	0.009399
184919_s_at	hypothetical protein /// status:Confirmed	F32E10.5 /// WBGene00017992	WBGene00017992	1.62382	0.000146463	0.00123592
185034_s_at	hypothetical protein /// status:Confirmed	T23B12.6 /// WBGene00020721	WBGene00020721	1.62325	3.9635e-05	0.000471507
175573_s_at	Pumilio domain-containing protein 6 /// Pumilio domain-containing protein 7 /// locus:puf-6 /// locus:puf-7	puf-6 /// puf-7 /// WBGene00004242 /// WBGene00004243	WBGene00004242 /// WBGene00004243	1.62262	0.00543954	0.0161847
190781_at	Regulator of G-protein signaling rgs-11 /// locus:rgs-11	rgs-11 /// WBGene00004354	WBGene00004354	1.62202	0.00868705	0.022532
173564_at	status:Partially_confirmed /// hypothetical protein	WBGene00012546 /// Y37D8A.4	WBGene00012546	1.62085	0.00193904	0.00773077
173684_s_at	hypothetical protein	K04C2.3	WBGene00019381	1.61751	7.39755e-05	0.000748637
191576_at	hypothetical protein /// sodium/phosphate transporter	C39E9.7 /// WBGene00008031	WBGene00008031	1.61673	2.67789e-05	0.00035779
181807_at	hypothetical protein /// locus:san-1	san-1 /// WBGene00004721	WBGene00004721	1.61645	9.6448e-05	0.000903548
184533_at	hypothetical protein /// status:Confirmed	C17H12.8 /// WBGene00015933	WBGene00015933	1.61638	0.00508037	0.0154316
185830_at	DGAT (acyl-CoA:DiacylGlycerol AcylTransferase) Related /// locus:dgtr-1	dgtr-1 /// WBGene00020910	WBGene00020910	1.61507	0.00575893	0.0168097
177187_at	C-type LECtin /// locus:clec-76	clec-76 /// WBGene00021587	WBGene00021587	1.61403	0.0100767	0.0249183
191743_at	CRAL/TRIO and GOLD domain containing /// locus:ctg-1	ctg-1 /// WBGene00010370	WBGene00010370	1.61355	0.00216995	0.00842397
190185_at	Probable ATP-citrate synthase /// ATP citrate lyase	acly-1 /// WBGene00016995	WBGene00016995	1.61331	0.000960535	0.00470752
192888_s_at	Fructose-bisphosphate aldolase 1 /// locus:aldo-1	aldo-1 /// WBGene00011474	WBGene00011474	1.6132	2.32732e-08	1.46741e-06
178571_s_at	FIP (Fungus-Induced Protein) Related /// FIP (Fungus-Induced Protein) Related /// locus:fipr-22 /// locus:fipr-23	fipr-22 /// fipr-23 /// WBGene00007989 /// WBGene00007990	WBGene00007989 /// WBGene00007990	1.6127	0.00602285	0.0172896
175493_s_at	hypothetical protein /// status:Confirmed	E04F6.6 /// WBGene00017126	WBGene00017126	1.61238	0.00123041	0.00562417
186078_at	status:Confirmed /// hypothetical protein	WBGene00021206 /// Y17G9B.9	WBGene00021206	1.61233	0.0142838	0.0321326
172695_x_at	Sperm-Specific family, class Q /// locus:ssq-3	ssq-3 /// WBGene00006052	WBGene00006052	1.61161	0.00994312	0.0246778
190829_s_at	hypothetical protein /// citrate lyase beta chain	C01G10.7 /// WBGene00007234	WBGene00007234	1.61078	5.27846e-08	2.90701e-06
192861_at	hypothetical protein	C56A3.4	WBGene00008343	1.60954	0.000659977	0.00360966
172874_x_at	Histone H2B 2 /// Histone H2B 2 /// Histone H2B 2 /// Histone H2B 2 /// Histone H2B 2 /// Histone H2B 2 /// locus:his-4 /// locus:his-8 /// locus:his-20 /// locus:his-22 /// locus:his-52 /// locus:his-54	his-20 /// his-22 /// his-4 /// his-52 /// his-54 /// his-8 /// WBGene00001878 /// WBGene00001882 /// WBGene00001894 /// WBGene00001896 /// WBGene00001926 /// WBGene00001928	WBGene00001882 /// WBGene00001894 /// WBGene00001896 /// WBGene00001926 /// WBGene00001928	1.60925	0.0168694	0.0360831
179204_s_at	locus:zip-10 /// bZIP transcription factor family	WBGene00012101 /// zip-10	WBGene00012101	1.60884	0.00286942	0.0102626
182480_at	hypothetical protein /// status:Partially_confirmed	K10D11.3 /// WBGene00010747	WBGene00010747	1.60884	0.000420221	0.00261285
179568_at	F-box B protein /// locus:fbxb-67	fbxb-67 /// WBGene00009862	WBGene00009862	1.60779	0.00158243	0.00668417
172772_x_at	SKp1 Related (ubiquitin ligase complex component) /// locus:skr-13	skr-13 /// WBGene00004819	WBGene00004819	1.60708	0.00127032	0.00575099
176430_s_at	hypothetical protein /// status:Confirmed	C30F12.4 /// WBGene00016263	WBGene00016263	1.60664	0.00579509	0.0168626
186270_s_at	Beta-Carotene 15,15'-MonoOxygenase /// locus:bcmo-2	bcmo-2 /// WBGene00018755	WBGene00018755	1.60662	0.00684975	0.0189723
180378_at	F-box C protein /// locus:fbxc-50	fbxc-50 /// WBGene00015912	WBGene00015912	1.60471	0.000492289	0.00292175
175170_s_at	Downstream Of DAF-16 (regulated by DAF-16) /// locus:dod-19	dod-19 /// WBGene00022644	WBGene00022644	1.60455	0.00224597	0.00861773
175572_s_at	CRAL/TRIO and GOLD domain containing /// locus:ctg-1	ctg-1 /// WBGene00010370	WBGene00010370	1.60377	0.0046482	0.0144508
194198_x_at	HIstone Nuclear Factor p (P) homolog /// Zinc finger, C2H2 type (7 domains)	hinf-1 /// WBGene00009553	WBGene00009553	1.603	0.000924587	0.00456724
187193_at	hypothetical protein	T05H10.4	WBGene00011509	1.60244	0.0155278	0.0340772
183327_at	hypothetical protein /// status:Partially_confirmed	C32H11.3 /// WBGene00007866	WBGene00007866	1.60179	0.00349624	0.0117815
185370_at	F-box C protein /// locus:fbxc-43	fbxc-43 /// WBGene00045297	WBGene00045297	1.6011	4.82414e-05	0.00054305
178122_at	hypothetical protein /// status:Partially_confirmed	F14H3.5 /// WBGene00008824	WBGene00008824	1.59829	0.00528743	0.0158837
174630_at	hypothetical protein /// status:Confirmed	T28B11.1 /// WBGene00012117	WBGene00012117	1.59771	2.27235e-05	0.000319186
176876_at	Protein phosphatase 1 regulatory subunit	CC8.2	WBGene00016987	1.59769	0.000207884	0.00157112
176918_at	hypothetical protein /// status:Partially_confirmed	M7.8 /// WBGene00010884	WBGene00010884	1.59529	0.00130891	0.00587564
