# Supplementary material for: Transcriptome analyses describe the consequences of persistent HIF-1 over-activation in Caenorhabditis elegans
Source: PLoS One. 2024 Mar 22;19(3):e0295093. doi: 10.1371/journal.pone.0295093 (PMC10959373; doi:10.1371/journal.pone.0295093)
Supplement: S6 Table — (XLSX) [file pone.0295093.s006.xlsx]

## Sheet: Sheet1
S6 Table. Genes down-regulated in vhl-1.
Probe Set ID	Gene Title	Gene Symbol	Ensembl	Fold change (vhl-1/N2)	p-value	q-value
192578_at	Delta(9)-fatty-acid desaturase fat-7 /// locus:fat-7	fat-7 /// WBGene00001399	WBGene00001399	-24.4455	1.64923e-12	1.43325e-09
192817_at	Nematode Kynurenine AminoTransferase	nkat-3	WBGene00010984	-20.8095	4.31176e-15	1.27257e-11
174924_s_at	Nematode Kynurenine AminoTransferase	nkat-3	WBGene00010984	-15.9093	3.8154e-11	1.94151e-08
190705_s_at	Acyl CoA DeHydrogenase	acdh-2	WBGene00015894	-8.83546	8.43471e-08	8.76554e-06
181583_at	Von Hippel-Lindau tumor suppressor homolog /// locus:vhl-1	vhl-1 /// WBGene00006922	WBGene00006922	-7.72095	3.02455e-13	4.05756e-10
173996_at	Acyl CoA DeHydrogenase	acdh-2	WBGene00015894	-7.62616	5.69982e-10	1.61754e-07
183330_s_at	hypothetical protein /// status:Partially_confirmed	C09B8.4 /// WBGene00015623	WBGene00015623	-7.09582	7.44377e-07	4.83909e-05
192500_at	locus:zig-3 /// 2 (Zwei) IG domain protein	WBGene00006980 /// zig-3	WBGene00006980	-6.49138	2.63577e-08	3.70438e-06
183895_at	Neuropeptide-Like Protein /// locus:nlp-25	nlp-25 /// WBGene00003763	WBGene00003763	-6.097	1.25156e-05	0.000396335
171769_x_at	hypothetical protein /// status:Confirmed	F23F12.12 /// WBGene00017756	WBGene00017756	-6.06697	1.18791e-07	1.14259e-05
188410_at	Zinc metalloproteinase nas-27 /// locus:nas-27	nas-27 /// WBGene00003545	WBGene00003545	-5.17552	0.000309817	0.00377536
174003_at	hypothetical protein /// ras-related like protein	F08G12.1 /// WBGene00008585	WBGene00008585	-4.95379	1.16174e-10	4.63345e-08
189015_at	C-type LECtin /// locus:clec-86	clec-86 /// WBGene00016912	WBGene00016912	-4.79942	3.93719e-10	1.26306e-07
179240_at	hypothetical protein /// status:Confirmed	M03B6.1 /// WBGene00010833	WBGene00010833	-4.51443	7.77189e-08	8.134e-06
177832_at	hypothetical protein	K02E2.8	WBGene00010509	-4.22092	5.68047e-08	6.45357e-06
190427_s_at	Ferritin /// locus:ftn-1	ftn-1 /// WBGene00001500	WBGene00001500	-4.07291	3.95644e-07	2.93392e-05
190908_s_at	hypothetical protein /// ras-related like protein	F08G12.1 /// WBGene00008585	WBGene00008585	-3.93689	1.48942e-09	3.60316e-07
175004_at	Myc and Mondo-Like	mml-1	WBGene00003378	-3.91144	1.14731e-08	1.96869e-06
190223_at	hypothetical protein /// Src homology domain 2	K11E4.2 /// WBGene00010774	WBGene00010774	-3.78191	1.31832e-09	3.35422e-07
186781_at	hypothetical protein /// status:Partially_confirmed	F35F10.13 /// WBGene00018062	WBGene00018062	-3.72916	2.19185e-10	7.88905e-08
183361_at	hypothetical protein /// status:Confirmed	K01D12.8 /// WBGene00010467	WBGene00010467	-3.72529	1.71719e-06	8.70258e-05
181229_at	hypothetical protein /// status:Confirmed	F23F1.2 /// WBGene00017743	WBGene00017743	-3.62186	1.15577e-05	0.000373507
175489_at	hypothetical protein /// status:Confirmed	F18E3.11 /// WBGene00017567	WBGene00017567	-3.5233	1.35715e-05	0.000422519
192751_at	Ligand-Gated ion Channel /// locus:lgc-54	lgc-54 /// WBGene00020528	WBGene00020528	-3.45556	1.08514e-07	1.06049e-05
180669_s_at	Putative glucosylceramidase 4 /// status:Confirmed	gba-4 /// WBGene00021160	WBGene00021160	-3.37557	2.84481e-08	3.95378e-06
186655_at	hypothetical protein /// status:Partially_confirmed	T28A11.16 /// WBGene00020878	WBGene00020878	-3.29821	2.13714e-09	4.85163e-07
172635_x_at	Nematode Specific Peptide family, group E /// locus:nspe-7	nspe-7 /// WBGene00012593	WBGene00012593	-3.22769	0.00260222	0.0168351
180398_s_at	hypothetical protein /// status:Confirmed	F15E6.4 /// WBGene00017485	WBGene00017485	-3.17909	1.1421e-06	6.55794e-05
193588_s_at	THaumatiN family /// THaumatiN family /// locus:thn-1 /// locus:thn-2	thn-1 /// thn-2 /// WBGene00009213 /// WBGene00009215	WBGene00009213 /// WBGene00009215	-3.1731	5.22203e-08	6.11598e-06
189176_at	CYtochrome P450 family /// locus:cyp-25A1	cyp-25A1 /// WBGene00007963	WBGene00007963	-3.13585	3.18314e-07	2.47229e-05
184070_at	TRansport Protein Particle /// status:Confirmed	trpp-12 /// WBGene00016614	WBGene00016614	-3.0273	4.86716e-11	2.39415e-08
179743_at	hypothetical protein /// status:Partially_confirmed	B0454.8 /// WBGene00015199	WBGene00015199	-2.96257	6.07981e-05	0.00123922
190450_s_at	hypothetical protein /// phospholipase precursor	F09C8.1 /// WBGene00008621	WBGene00008621	-2.95555	1.59606e-06	8.25256e-05
183602_at	TRansport Protein Particle /// status:Confirmed	trpp-12 /// WBGene00016614	WBGene00016614	-2.89698	3.77251e-09	7.73205e-07
180616_at	hypothetical protein /// status:Confirmed	T22B7.3 /// WBGene00020672	WBGene00020672	-2.88567	0.000104445	0.0017656
175815_at	hypothetical protein	Y34F4.2	WBGene00021337	-2.84749	2.46669e-07	2.06851e-05
177801_at	C-type LECtin /// locus:clec-230	clec-230 /// WBGene00007806	WBGene00007806	-2.83737	4.24506e-06	0.000175474
182755_at	O-ACyltransferase homolog /// locus:oac-30	oac-30 /// WBGene00018573	WBGene00018573	-2.82038	1.70645e-05	0.000500636
181325_s_at	UPF0376 protein C17B7.2 /// hypothetical protein /// status:Partially_confirmed	C17B7.2 /// T28A11.2 /// WBGene00015876	WBGene00015876 /// WBGene00020869	-2.76279	3.85769e-07	2.89577e-05
191623_at	UDP-GlucuronosylTransferase /// locus:ugt-53	ugt-53 /// WBGene00020182	WBGene00020182	-2.71959	5.00453e-06	0.000199599
184059_at	C-type LECtin /// locus:clec-206	clec-206 /// WBGene00019089	WBGene00019089	-2.68149	1.71534e-06	8.70258e-05
176692_s_at	hypothetical protein /// status:Partially_confirmed	C45B2.8 /// WBGene00016662	WBGene00016662	-2.66129	0.000705187	0.00682388
189394_at	CYtochrome P450 family /// locus:cyp-35A5	cyp-35A5 /// WBGene00019473	WBGene00019473	-2.64034	5.0564e-05	0.00107672
190306_s_at	locus:wrt-8 /// Warthog protein 8 N-product	WBGene00006954 /// wrt-8	WBGene00006954	-2.63988	4.68002e-06	0.000189375
189304_at	CYtochrome P450 family /// locus:cyp-35A3	cyp-35A3 /// WBGene00019565	WBGene00019565	-2.63287	0.00378254	0.0219845
192357_at	Delta(9)-fatty-acid desaturase fat-5 /// locus:fat-5	fat-5 /// WBGene00001397	WBGene00001397	-2.60485	3.43328e-05	0.000830569
173688_s_at	hypothetical protein /// status:Confirmed	T22B7.7 /// WBGene00020674	WBGene00020674	-2.59629	0.000162105	0.00236849
179165_at	hypothetical protein /// status:Partially_confirmed	W04A4.2 /// WBGene00012231	WBGene00012231	-2.59531	6.78568e-08	7.15257e-06
186443_at	hypothetical protein /// status:Confirmed	F42A10.7 /// WBGene00018343	WBGene00018343	-2.57008	2.98292e-07	2.39233e-05
180704_at	hypothetical protein /// status:Confirmed	F56C3.9 /// WBGene00018946	WBGene00018946	-2.53049	8.86244e-06	0.000302038
173837_s_at	hypothetical protein	D2023.1	WBGene00014300	-2.44053	4.21496e-05	0.000956316
189076_at	CUTiclin-Like /// locus:cutl-15	cutl-15 /// WBGene00011888	WBGene00011888	-2.40358	9.86314e-05	0.00168656
189732_at	dietary restriction down regulated	drd-1	WBGene00009902	-2.37807	6.36628e-05	0.00126536
175239_at	Protein Up-regulated in Daf-2(gf)	pud-3	WBGene00017501	-2.34491	0.000745613	0.00703515
184102_s_at	status:Partially_confirmed /// status:Predicted /// hypothetical protein /// hypothetical protein	WBGene00014182 /// WBGene00014188 /// ZK1025.2 /// ZK1025.8	WBGene00014182 /// WBGene00014188	-2.34078	0.00760417	0.0360008
189993_at	C-type LECtin /// locus:clec-54	clec-54 /// WBGene00008596	WBGene00008596	-2.32807	8.19355e-09	1.45677e-06
187186_at	Glutathione S-transferase kappa 1 /// locus:gstk-1	gstk-1 /// WBGene00014251	WBGene00014251	-2.31426	2.60042e-06	0.000116639
182563_at	hypothetical protein /// status:Partially_confirmed	R03A10.5 /// WBGene00010985	WBGene00010985	-2.28662	4.00072e-05	0.000921038
190067_at	hypothetical protein	F09F7.4	WBGene00017301	-2.28373	6.19399e-11	2.87864e-08
181552_at	hypothetical protein /// status:Confirmed	T22B7.3 /// WBGene00020672	WBGene00020672	-2.24831	0.000312027	0.00378665
179856_at	hypothetical protein /// status:Partially_confirmed	F22E5.1 /// WBGene00017703	WBGene00017703	-2.24801	4.70234e-05	0.00102803
179857_s_at	hypothetical protein /// status:Partially_confirmed /// status:Partially_confirmed /// hypothetical protein	F22E5.1 /// WBGene00017703 /// WBGene00021298 /// Y27F2A.6	WBGene00017703 /// WBGene00021298	-2.23718	4.85708e-05	0.00104789
179164_at	Sugar transporter SWEET /// locus:swt-3	swt-3 /// WBGene00007384	WBGene00007384	-2.2335	0.00292707	0.0182661
185902_at	hypothetical protein /// status:Confirmed	F21C10.9 /// WBGene00017658	WBGene00017658	-2.22424	0.000488277	0.00520627
186519_at	Protein Up-regulated in Daf-2(gf) /// status:Confirmed	pud-4 /// WBGene00017498	WBGene00017498	-2.17547	0.000903597	0.00811336
191057_s_at	UDP-glucuronosyltransferase /// locus:ugt-6	ugt-6 /// WBGene00013904	WBGene00013904	-2.17234	2.94132e-07	2.38489e-05
174243_s_at	L1 CAM ADhesion molecule homolog	lad-2	WBGene00002243	-2.16998	1.28888e-06	7.12358e-05
173910_at	hypothetical protein /// protein phosphatase PP2A subunit A repeat	F46C5.6 /// WBGene00009781	WBGene00009781	-2.16092	1.65568e-08	2.68493e-06
182856_at	GRound-Like (grd related) /// locus:grl-27	grl-27 /// WBGene00001736	WBGene00001736	-2.15845	0.000120838	0.00194673
178680_at	hypothetical protein /// status:Partially_confirmed	M04C9.4 /// WBGene00010859	WBGene00010859	-2.1545	1.2863e-08	2.15702e-06
177696_at	hypothetical protein /// status:Partially_confirmed	C30H6.5 /// WBGene00007823	WBGene00007823	-2.14666	2.03806e-06	9.63959e-05
183108_at	hypothetical protein /// status:Partially_confirmed	C12D5.9 /// WBGene00015710	WBGene00015710	-2.12548	2.68617e-06	0.000119397
191219_at	WD domain, G-beta repeat /// hypothetical protein	WBGene00012757 /// Y41C4A.11	WBGene00012757	-2.12285	0.000176473	0.00253081
190404_s_at	Folate-like transporter 2 /// locus:folt-2	folt-2 /// WBGene00018138	WBGene00018138	-2.12004	1.81637e-06	8.96456e-05
188758_at	hypothetical protein /// keratin like	F07H5.8 /// WBGene00008559	WBGene00008559	-2.11881	1.36343e-05	0.000423174
191210_at	Seven TM Receptor /// locus:str-146	str-146 /// WBGene00006193	WBGene00006193	-2.10835	0.000245741	0.0031727
177337_at	---	---	---	-2.10512	7.98937e-05	0.00148198
184236_at	hypothetical protein /// status:Partially_confirmed	T24C12.4 /// WBGene00020766	WBGene00020766	-2.10119	2.08432e-08	3.13859e-06
184438_at	hypothetical protein /// status:Partially_confirmed	T20D4.11 /// WBGene00020617	WBGene00020617	-2.08656	4.05559e-05	0.000932215
178409_s_at	LYSozyme /// locus:lys-6	lys-6 /// WBGene00003095	WBGene00003095	-2.08483	1.41704e-06	7.60406e-05
192112_s_at	Tryptophan 2,3-dioxygenase	tdo-2	WBGene00016201	-2.08422	2.6149e-05	0.000683417
182751_at	hypothetical protein /// status:Partially_confirmed	C16D9.5 /// WBGene00015860	WBGene00015860	-2.07412	1.76124e-06	8.81036e-05
184839_at	5-Aminoimidazole-4-carboxamide ribonucleotide formylTransferase/IMP Cyclohydrolase homolog	atic-1	WBGene00016957	-2.07295	0.000128117	0.00199596
190499_s_at	C-type LECtin /// locus:clec-5	clec-5 /// WBGene00016450	WBGene00016450	-2.07261	1.00501e-05	0.00033328
190193_s_at	SUPpressor of ROller /// locus:suro-1	suro-1 /// WBGene00011235	WBGene00011235	-2.07127	1.88375e-07	1.65467e-05
177144_at	Nuclear Hormone Receptor family	nhr-114	WBGene00003704	-2.07125	3.66304e-05	0.000866271
180786_at	hypothetical protein /// status:Confirmed	K09C6.9 /// WBGene00019563	WBGene00019563	-2.06988	6.59149e-06	0.000250697
181876_at	hypothetical protein /// hypothetical protein /// status:Confirmed /// status:Partially_confirmed	C04G6.13 /// C04G6.2 /// WBGene00015453 /// WBGene00077489	WBGene00015453 /// WBGene00077489	-2.05749	0.00232502	0.0156883
176183_at	status:Partially_confirmed /// hypothetical protein	WBGene00022096 /// Y69A2AR.25	WBGene00022096	-2.0309	0.000382714	0.00433771
181156_at	SaPosin-like Protein family /// locus:spp-4	spp-4 /// WBGene00004989	WBGene00004989	-2.0308	1.38875e-06	7.47944e-05
178577_at	hypothetical protein /// status:Partially_confirmed	C49F8.1 /// WBGene00008213	WBGene00008213	-2.02885	2.49797e-05	0.000660616
190541_at	hypothetical protein /// Alcohol dehydrogenase	C30G12.2 /// WBGene00016274	WBGene00016274	-2.01975	3.17401e-06	0.000136956
178038_at	hypothetical protein /// status:Confirmed	T23F6.1 /// WBGene00011949	WBGene00011949	-2.01263	8.55367e-05	0.00154689
191515_at	hypothetical protein /// hypothetical protein /// lysosomal carboxypeptidase /// status:Partially_confirmed	F19C7.2 /// F28E10.5 /// WBGene00017592 /// WBGene00044302	WBGene00017592	-2.0112	2.53092e-08	3.59122e-06
172989_s_at	SUPpressor of ROller /// locus:suro-1	suro-1 /// WBGene00011235	WBGene00011235	-2.00777	1.99714e-06	9.55426e-05
176274_at	PLugged Excretory Pore /// status:Partially_confirmed	plep-1 /// WBGene00021797	WBGene00021797	-2.0026	0.00516007	0.0275197
189402_s_at	Peroxisomal Membrane Protein related	pmp-5	WBGene00004062	-1.9978	8.27321e-05	0.00151582
183755_s_at	hypothetical protein /// status:Confirmed	F46C8.8 /// WBGene00018487	WBGene00018487	-1.9932	0.000174229	0.00251575
192974_at	Fatty acid-binding protein homolog 5 /// locus:lbp-5	lbp-5 /// WBGene00002257	WBGene00002257	-1.99223	5.77732e-06	0.000226821
175502_at	Equilibrative Nucleoside Transporter	ent-7	WBGene00009686	-1.99118	9.25413e-05	0.00162189
189350_at	CYtochrome P450 family /// locus:cyp-29A2	cyp-29A2 /// WBGene00011830	WBGene00011830	-1.98904	0.00644368	0.0321356
186541_at	hypothetical protein /// status:Confirmed	F43C1.5 /// WBGene00009649	WBGene00009649	-1.98329	5.6333e-07	3.8846e-05
188428_at	CUTiclin	cut-5	WBGene00011104	-1.9792	0.00382129	0.02214
187028_s_at	hypothetical protein /// hypothetical protein /// status:Partially_confirmed /// status:Partially_confirmed	C33E10.10 /// T25G12.13 /// WBGene00016350 /// WBGene00219274	WBGene00016350 /// WBGene00219274	-1.97676	0.000282158	0.00349899
192650_at	DeHydrogenases, Short chain /// locus:dhs-25	dhs-25 /// WBGene00000988	WBGene00000988	-1.97276	7.47482e-06	0.000270527
187428_at	hypothetical protein /// status:Confirmed	T25E4.1 /// WBGene00020803	WBGene00020803	-1.97228	0.000322849	0.00389556
178467_at	hypothetical protein /// status:Partially_confirmed	F36D1.8 /// WBGene00009467	WBGene00009467	-1.97083	0.000883751	0.00802058
178744_at	hypothetical protein /// status:Confirmed	M02G9.2 /// WBGene00010831	WBGene00010831	-1.96267	1.43299e-06	7.6581e-05
183913_s_at	hypothetical protein /// status:Partially_confirmed	T10E9.3 /// WBGene00020413	WBGene00020413	-1.96228	0.000207519	0.00281586
190587_at	TetraSPanin family /// locus:tsp-18	tsp-18 /// WBGene00006644	WBGene00006644	-1.96	4.90582e-06	0.000196192
174675_at	fatty Acid CoA Synthetase family /// locus:acs-2	acs-2 /// WBGene00009221	WBGene00009221	-1.95798	0.000234278	0.00307037
187901_s_at	Protein male abnormal 7 /// locus:mab-7	mab-7 /// WBGene00003104	WBGene00003104	-1.95678	0.001867	0.0134659
185711_at	hypothetical protein /// status:Partially_confirmed	T15B7.14 /// WBGene00020526	WBGene00020526	-1.9567	0.00027175	0.00341294
181998_at	COLlagen /// locus:col-58	col-58 /// WBGene00000634	WBGene00000634	-1.95565	6.68636e-05	0.00131211
186349_at	status:Confirmed /// hypothetical protein	WBGene00021779 /// Y51H7C.1	WBGene00021779	-1.95308	0.000547767	0.00569441
182098_s_at	Serpentine Receptor, class T /// Serpentine Receptor, class T /// locus:srt-36 /// locus:srt-37	srt-36 /// srt-37 /// WBGene00018556 /// WBGene00018559	WBGene00018556 /// WBGene00018559	-1.95165	2.08079e-08	3.13859e-06
173611_s_at	COLlagen /// locus:col-120	col-120 /// WBGene00000694	WBGene00000694	-1.93649	2.21901e-05	0.000609793
176276_s_at	status:Partially_confirmed /// status:Partially_confirmed /// hypothetical protein /// hypothetical protein	WBGene00022083 /// WBGene00022096 /// Y69A2AR.12 /// Y69A2AR.25	WBGene00022083 /// WBGene00022096	-1.93367	0.00088952	0.00804114
177658_at	hypothetical protein /// status:Partially_confirmed	F46C3.2 /// WBGene00009777	WBGene00009777	-1.92355	1.49689e-05	0.000452655
188805_at	5-Aminoimidazole-4-carboxamide ribonucleotide formylTransferase/IMP Cyclohydrolase homolog	atic-1	WBGene00016957	-1.92353	0.00053595	0.00559582
178286_at	hypothetical protein /// status:Partially_confirmed	C40C9.3 /// WBGene00008036	WBGene00008036	-1.92306	0.00028389	0.00351456
185731_at	hypothetical protein /// status:Partially_confirmed	F59E11.6 /// WBGene00019112	WBGene00019112	-1.91831	0.0106405	0.0453688
189278_s_at	hypothetical protein /// zinc protease	T21D11.1 /// WBGene00020646	WBGene00020646	-1.91674	3.52032e-05	0.000839243
188259_at	CYclophyliN /// status:Confirmed /// hypothetical protein	cyn-17 /// WBGene00045306 /// ZC250.5	WBGene00000893 /// WBGene00045306	-1.91631	1.1127e-06	6.46456e-05
187693_at	hypothetical protein /// status:Partially_confirmed	C03F11.2 /// WBGene00015388	WBGene00015388	-1.91187	3.44802e-05	0.00083141
186046_at	hypothetical protein /// status:Predicted	T05B4.12 /// WBGene00020243	WBGene00020243	-1.91037	8.98053e-06	0.000305358
171932_x_at	hypothetical protein /// phospholipase precursor	F09C8.1 /// WBGene00008621	WBGene00008621	-1.90951	2.00059e-06	9.55426e-05
190011_at	hypothetical protein /// polyketide synthase	C41A3.1 /// WBGene00016558	WBGene00016558	-1.90887	3.1426e-06	0.000135998
180014_s_at	hypothetical protein /// status:Confirmed	K07A1.13 /// WBGene00010617	WBGene00010617	-1.90559	0.000142238	0.00215283
192924_s_at	Ornithine decarboxylase /// locus:odc-1	odc-1 /// WBGene00003844	WBGene00003844	-1.90108	5.2657e-06	0.000207769
190551_at	hypothetical protein /// carboxypeptidase b like	W01A8.6 /// WBGene00012168	WBGene00012168	-1.89677	6.12465e-07	4.127e-05
182882_at	O-ACyltransferase homolog /// locus:oac-9	oac-9 /// WBGene00016753	WBGene00016753	-1.89527	8.16003e-05	0.0015071
184254_at	hypothetical protein /// status:Partially_confirmed	C46H11.7 /// WBGene00016731	WBGene00016731	-1.89059	6.32369e-05	0.00126448
184711_at	hypothetical protein /// status:Confirmed	C49G7.10 /// WBGene00016788	WBGene00016788	-1.89024	0.00694362	0.0339108
189345_at	intestinal acid PHOsphatase	pho-13	WBGene00008560	-1.87976	1.02722e-06	6.16204e-05
173661_s_at	Lin-12 and Glp-1 X-hybridizing	lgx-1	WBGene00002983	-1.8725	3.01228e-05	0.000755987
190937_s_at	BESTrophin (chloride channel) homolog /// Putative membrane protein	best-11 /// WBGene00008186	WBGene00008186	-1.87116	0.0024545	0.0161918
185949_at	hypothetical protein /// status:Partially_confirmed	C42D4.13 /// WBGene00016598	WBGene00016598	-1.87064	0.00116695	0.00971006
184786_at	F-box A protein	fbxa-218	WBGene00013036	-1.86926	1.05842e-05	0.000348641
190497_at	C-type LECtin /// locus:clec-239	clec-239 /// WBGene00013621	WBGene00013621	-1.86898	1.36499e-05	0.000423174
193735_at	hypothetical protein /// Gonadotropin-releasing hormone receptor like protein	B0334.6 /// WBGene00007146	WBGene00007146	-1.86779	0.000105681	0.00178029
191838_at	protein phosphatase /// Protein-tyrosine-phosphatase	WBGene00022709 /// ZK354.8	WBGene00022709	-1.8666	0.000882631	0.00801535
183717_at	hypothetical protein /// status:Partially_confirmed	F20B10.3 /// WBGene00008967	WBGene00008967	-1.86639	0.000477435	0.00512399
173207_at	---	---	---	-1.86257	0.0118727	0.0487495
189851_at	CytiDine Deaminase /// locus:cdd-1	cdd-1 /// WBGene00000391	WBGene00000391	-1.86132	2.0522e-05	0.000579049
184107_at	hypothetical protein /// status:Confirmed	K09D9.1 /// WBGene00019564	WBGene00019564	-1.85736	0.00209506	0.014604
192349_at	hypothetical protein /// Zinc finger, C2H2 type (2 domains)	F48F7.5 /// WBGene00009850	WBGene00009850	-1.85702	0.00138016	0.0108856
188865_at	hypothetical protein /// transposase	B0545.4 /// WBGene00015247	WBGene00015247	-1.85274	0.000246848	0.00318421
192089_s_at	hypothetical protein	F13H8.5	WBGene00017438	-1.852	0.00039361	0.00443396
172346_x_at	hypothetical protein /// status:Confirmed	R12E2.7 /// WBGene00020033	WBGene00020033	-1.85176	0.00010646	0.00178867
181220_at	hypothetical protein /// status:Confirmed	C53B7.2 /// WBGene00016893	WBGene00016893	-1.85109	0.00022177	0.00293775
193213_at	Intermediate filament protein ifc-1 /// locus:ifc-1	ifc-1 /// WBGene00002055	WBGene00002055	-1.8503	2.87806e-07	2.35952e-05
188592_at	Histone H3.3-like type 1 /// locus:his-70	his-70 /// WBGene00001944	WBGene00001944	-1.84738	5.02135e-05	0.00107081
182935_at	hypothetical protein /// status:Partially_confirmed	F36A4.3 /// WBGene00018082	WBGene00018082	-1.84656	0.00134297	0.0106836
182490_at	status:Partially_confirmed /// hypothetical protein	WBGene00022747 /// ZK470.6	WBGene00022747	-1.84572	0.0108531	0.0459434
173344_at	status:Partially_confirmed /// hypothetical protein	WBGene00021858 /// Y54F10BM.3	WBGene00021858	-1.84561	5.6065e-05	0.00116673
185182_s_at	hypothetical protein /// status:Partially_confirmed	T10E10.4 /// WBGene00020421	WBGene00020421	-1.84427	0.00131379	0.0105654
188672_at	GRounDhog (hedgehog-like family) /// locus:grd-11	grd-11 /// WBGene00001700	WBGene00001700	-1.84234	7.96477e-06	0.000279182
193477_s_at	hypothetical protein /// pancreatic trypsin inhibitor (kunitz) protein	E01G6.1 /// WBGene00008449	WBGene00008449	-1.84049	0.000405637	0.00454516
175270_at	Nuclear Hormone Receptor family	nhr-101	WBGene00003691	-1.83867	6.21616e-06	0.000240135
184849_at	hypothetical protein	T28A11.2	WBGene00020869	-1.83719	1.71605e-06	8.70258e-05
194078_s_at	PYRimidine biosynthesis /// locus:pyr-1	pyr-1 /// WBGene00004259	WBGene00004259	-1.83246	0.000682399	0.00669346
188390_at	PaTched Related family /// locus:ptr-11	ptr-11 /// WBGene00004225	WBGene00004225	-1.82717	0.00353608	0.0209313
172442_x_at	Prion-like-(Q/N-rich)-domain-bearing protein /// locus:pqn-90 /// locus:pqn-91	pqn-90 /// WBGene00004170 /// WBGene00004171	WBGene00004170 /// WBGene00004171	-1.82525	0.00234136	0.0157409
174340_at	status:Partially_confirmed /// hypothetical protein	WBGene00021212 /// Y18H1A.8	WBGene00021212	-1.82362	1.67126e-07	1.48014e-05
172605_x_at	Activated in Blocked Unfolded protein response /// Prion-like-(Q/N-rich)-domain-bearing protein /// Prion-like-(Q/N-rich)-domain-bearing protein /// Prion-like-(Q/N-rich)-domain-bearing protein /// Prion-like-(Q/N-rich)-domain-bearing protein /// locus:abu-5 /// locus:pqn-76 /// locus:pqn-78 /// locus:pqn-79 /// locus:pqn-91	abu-5 /// pqn-76 /// pqn-78 /// pqn-79 /// pqn-91 /// WBGene00000028 /// WBGene00004158 /// WBGene00004159 /// WBGene00004160 /// WBGene00004171	WBGene00000028 /// WBGene00004158 /// WBGene00004159 /// WBGene00004171	-1.82075	0.00551194	0.0288745
183902_at	Methionine Sulfoxide Reductase A /// locus:msra-1	msra-1 /// WBGene00018393	WBGene00018393	-1.82044	0.00218887	0.0150448
187770_s_at	5'-nucleotidase	F25B5.3	WBGene00017775	-1.81973	2.85665e-05	0.000728073
185795_at	Prion-like-(Q/N-rich)-domain-bearing protein	pqn-13	WBGene00004104	-1.81962	0.0113073	0.0470301
180945_s_at	hypothetical protein	F49C12.7	WBGene00009877	-1.81781	5.18196e-06	0.000205565
172386_x_at	GMW-amide /// locus:nlp-30	nlp-30 /// WBGene00003768	WBGene00003768	-1.81634	0.000613303	0.00619056
187597_at	Myc and Mondo-Like	mml-1	WBGene00003378	-1.81488	3.47215e-05	0.000833883
178935_at	hypothetical protein /// status:Partially_confirmed	F07D3.3 /// WBGene00008556	WBGene00008556	-1.81309	0.0022933	0.0155343
179012_at	hypothetical protein /// status:Partially_confirmed	K08E4.7 /// WBGene00045036	WBGene00045036	-1.81249	0.000200021	0.00274067
186262_s_at	hypothetical protein	Y71F9B.9	WBGene00022130	-1.81167	0.00288278	0.0180856
192610_at	Zinc metalloproteinase nas-12 /// locus:nas-12	nas-12 /// WBGene00003531	WBGene00003531	-1.8116	4.38564e-05	0.000980587
183014_at	hypothetical protein /// status:Confirmed	F59A7.2 /// WBGene00019090	WBGene00019090	-1.81081	2.43471e-06	0.000110551
188574_s_at	hypothetical protein /// locus:col-70 /// status:Confirmed /// hypothetical protein	H17B01.2 /// WBGene00000646 /// WBGene00021779 /// Y51H7C.1	WBGene00000646 /// WBGene00021779	-1.81026	0.00121795	0.010013
188705_s_at	hypothetical protein /// peroxidase	T06D8.10 /// WBGene00011530	WBGene00011530	-1.80678	0.00888886	0.0400894
174178_at	Prion-like-(Q/N-rich)-domain-bearing protein	pqn-13	WBGene00004104	-1.80313	0.00914719	0.0408797
183747_at	hypothetical protein /// status:Partially_confirmed	C27A2.5 /// WBGene00016153	WBGene00016153	-1.80169	0.0013203	0.0105772
175622_at	Serine/threonine-protein kinase flr-4 /// locus:flr-4	flr-4 /// WBGene00001468	WBGene00001468	-1.80163	4.57702e-05	0.0010066
190968_at	hypothetical protein /// status:Partially_confirmed	F11D5.7 /// WBGene00043980	WBGene00043980	-1.80062	7.881e-06	0.000279182
173947_at	hypothetical protein	F13H8.5	WBGene00017438	-1.79945	0.000623562	0.00625553
185675_at	status:Partially_confirmed /// hypothetical protein	WBGene00013158 /// Y53F4B.11	WBGene00013158	-1.7948	0.000975018	0.00859516
173571_s_at	O-ACyltransferase homolog /// locus:oac-50	oac-50 /// WBGene00020864	WBGene00020864	-1.77969	0.000889948	0.00804114
180759_at	hypothetical protein /// status:Partially_confirmed	F36H9.2 /// WBGene00018111	WBGene00018111	-1.77461	0.00225812	0.0153988
184713_at	hypothetical protein /// status:Partially_confirmed	F35F10.5 /// WBGene00018055	WBGene00018055	-1.77445	0.00186174	0.0134375
189847_at	hypothetical protein /// protease inhibitor	R12A1.3 /// WBGene00020017	WBGene00020017	-1.77439	0.000490391	0.00522504
180660_at	Elongation of very long chain fatty acids protein /// locus:elo-9	elo-9 /// WBGene00001247	WBGene00001247	-1.77357	8.3963e-06	0.00028882
172443_x_at	Prion-like-(Q/N-rich)-domain-bearing protein /// locus:pqn-90 /// locus:pqn-91	pqn-91 /// WBGene00004170 /// WBGene00004171	WBGene00004170 /// WBGene00004171	-1.77254	0.00399338	0.0227529
172585_x_at	Prion-like-(Q/N-rich)-domain-bearing protein /// Prion-like-(Q/N-rich)-domain-bearing protein /// Prion-like-(Q/N-rich)-domain-bearing protein /// locus:pqn-76 /// locus:pqn-78 /// locus:pqn-79	pqn-76 /// pqn-78 /// pqn-79 /// WBGene00004158 /// WBGene00004159 /// WBGene00004160	WBGene00004158 /// WBGene00004159 /// WBGene00004160	-1.77189	0.00965929	0.042335
172395_at	hypothetical protein	F22F4.4	WBGene00017717	-1.77	0.000116641	0.0018915
179689_at	hypothetical protein /// status:Confirmed	F35A5.4 /// WBGene00018026	WBGene00018026	-1.76959	3.47523e-05	0.000833883
188749_s_at	Uridine MonoPhosphate Synthetase /// locus:umps-1	umps-1 /// WBGene00011559	WBGene00011559	-1.76923	9.76575e-08	9.67199e-06
187278_at	hypothetical protein	C28H8.5	WBGene00016196	-1.76915	0.00132582	0.0105838
175449_s_at	status:Confirmed /// hypothetical protein	WBGene00012592 /// Y38E10A.14	WBGene00012592	-1.76891	0.000732636	0.00695672
188755_at	Serpentine receptor class delta-63 /// locus:srd-63	srd-63 /// WBGene00005140	WBGene00005140	-1.76827	7.29154e-06	0.000266339
177647_s_at	hypothetical protein /// status:Partially_confirmed	T06E4.8 /// WBGene00011535	WBGene00011535	-1.76611	0.00483393	0.0262258
171923_x_at	Iron-containing alcohol dehydrogenases /// Probable hydroxyacid-oxoacid transhydrogenase, mitochondrial	WBGene00012608 /// Y38F1A.6	WBGene00012608	-1.76556	0.000617621	0.00622555
178093_at	Putative selT-like protein F28H7.4 /// status:Partially_confirmed	F28H7.4 /// WBGene00009238	WBGene00009238	-1.76422	4.88848e-05	0.00105159
179173_at	status:Partially_confirmed /// hypothetical protein	WBGene00014155 /// ZK930.5	WBGene00014155	-1.76193	3.7312e-05	0.000875246
186261_at	hypothetical protein	Y71F9B.9	WBGene00022130	-1.75953	0.00256938	0.0167178
188573_at	hypothetical protein /// locus:col-70	H17B01.2 /// WBGene00000646	WBGene00000646	-1.75783	0.00276302	0.0176167
184718_at	hypothetical protein /// status:Confirmed	F26F12.2 /// WBGene00017833	WBGene00017833	-1.75601	0.000177325	0.00253563
185812_at	hypothetical protein /// status:Confirmed	C04E12.2 /// WBGene00015433	WBGene00015433	-1.75358	1.43749e-06	7.6581e-05
172207_x_at	hypothetical protein /// status:Partially_confirmed	T06E4.9 /// WBGene00011536	WBGene00011536	-1.75318	0.0055716	0.0290845
176571_at	Niemann-Pick C1 protein homolog 2 /// locus:ncr-2	ncr-2 /// WBGene00003562	WBGene00003562	-1.75166	1.19865e-06	6.82437e-05
184065_at	status:Partially_confirmed /// hypothetical protein	WBGene00012609 /// Y38F1A.7	WBGene00012609	-1.74959	0.000353487	0.00412723
182858_at	hypothetical protein /// status:Confirmed	T15B7.1 /// WBGene00020516	WBGene00020516	-1.74894	1.28507e-07	1.20023e-05
183496_at	hypothetical protein /// status:Partially_confirmed	C26B2.8 /// WBGene00016130	WBGene00016130	-1.74856	0.00077243	0.00723269
189747_at	hypothetical protein /// glucose transporter	F14E5.1 /// WBGene00008799	WBGene00008799	-1.74796	0.000822947	0.00759487
189438_s_at	ACid Phosphatase family /// locus:acp-2	acp-2 /// WBGene00008802	WBGene00008802	-1.74642	9.18627e-07	5.68844e-05
177581_at	BLIstered cuticle /// locus:bli-5	bli-5 /// WBGene00000255	WBGene00000255	-1.74573	2.35973e-06	0.000108481
183215_at	GRound-Like (grd related) /// locus:grl-22	grl-22 /// WBGene00001731	WBGene00001731	-1.74567	3.32573e-05	0.0008112
185449_s_at	hypothetical protein /// status:Confirmed	T08B2.11 /// WBGene00020349	WBGene00020349	-1.74534	2.2752e-05	0.000619919
192786_s_at	Phosphoribosylaminoimidazole carboxylase /// saicar synthetase/air carboxlyase	B0286.3 /// WBGene00015116	WBGene00015116	-1.7437	0.000589964	0.00601248
187775_at	NEPrilysin metallopeptidase family	nep-15	WBGene00018227	-1.74264	0.0039302	0.0225328
187961_s_at	PaTched Related family /// locus:ptr-3	ptr-3 /// WBGene00004218	WBGene00004218	-1.7405	0.00989887	0.0430525
181407_at	Prion-like-(Q/N-rich)-domain-bearing protein /// locus:pqn-63	pqn-63 /// WBGene00004146	WBGene00004146	-1.7338	0.00184425	0.0133489
185693_at	Alkaline ceramidase /// status:Confirmed	W02F12.2 /// WBGene00020947	WBGene00020947	-1.72908	0.000495916	0.00527098
188813_at	GRound-Like (grd related) /// locus:grl-30	grl-30 /// WBGene00001739	WBGene00001739	-1.72627	0.000165724	0.00241181
189405_at	CYtochrome P450 family /// locus:cyp-35D1	cyp-35D1 /// WBGene00008829	WBGene00008829	-1.72536	0.00172156	0.0127152
188412_at	hypothetical protein /// esterase	C42D4.2 /// WBGene00016595	WBGene00016595	-1.72392	9.22484e-05	0.0016206
172170_at	hypothetical protein	Y59H11AR.10	WBGene00235290	-1.7197	7.44749e-05	0.00139825
193091_at	Uncharacterized RING finger protein T02C1.1 /// Zinc finger, C3HC4 type (RING finger)	T02C1.1 /// WBGene00011365	WBGene00011365	-1.71955	0.00737583	0.0352705
178406_at	hypothetical protein /// status:Partially_confirmed	M02G9.3 /// WBGene00010832	WBGene00010832	-1.71828	0.00207704	0.0145058
179909_at	O-ACyltransferase homolog /// locus:oac-20	oac-20 /// WBGene00009488	WBGene00009488	-1.7177	0.000673747	0.0066283
190699_at	Major sperm protein /// major sperm protein like	C36H8.1 /// WBGene00007987	WBGene00007987	-1.71729	0.000188719	0.00262728
192138_at	hypothetical protein /// serine/threonine-protein kinase	B0207.7 /// WBGene00015030	WBGene00015030	-1.71724	0.000141915	0.00215235
180854_at	hypothetical protein /// status:Partially_confirmed	R12E2.6 /// WBGene00020032	WBGene00020032	-1.71669	1.05347e-05	0.000347786
177247_at	Alkylglycerol monooxygenase homolog /// locus:agmo-1	agmo-1 /// WBGene00007210	WBGene00007210	-1.71608	9.31958e-05	0.00162949
192034_s_at	fatty Acid CoA Synthetase family	acs-22	WBGene00017012	-1.71336	0.000187513	0.00262038
173083_s_at	hypothetical protein /// calcium-binding protein	H10E21.4 /// WBGene00019184	WBGene00019184	-1.7087	6.84809e-05	0.00133145
185685_at	F-box A protein /// locus:fbxa-223	fbxa-223 /// WBGene00022630	WBGene00022630	-1.70736	0.000337731	0.00400956
193409_at	LRP X(cross)-hybridizing /// locus:lrx-1	lrx-1 /// WBGene00003075	WBGene00003075	-1.70547	0.000693739	0.00676187
187964_at	Lipase /// locus:lipl-1	lipl-1 /// WBGene00010062	WBGene00010062	-1.70508	0.00744748	0.0354981
178656_at	hypothetical protein /// status:Partially_confirmed	F36D1.6 /// WBGene00009465	WBGene00009465	-1.70431	0.000213765	0.00287424
191830_at	hypothetical protein /// RAS-related proteins (weak)	C52B11.5 /// WBGene00016874	WBGene00016874	-1.70383	4.6594e-05	0.00102016
181168_at	Serine/threonine-protein phosphatase /// status:Partially_confirmed	C34D4.2 /// WBGene00016398	WBGene00016398	-1.7003	0.000125825	0.00199496
172984_s_at	KELch-repeat containing protein /// locus:kel-8	kel-8 /// WBGene00020952	WBGene00020952	-1.7002	2.74601e-06	0.000121415
181956_at	LIPaSe related	lips-7	WBGene00015645	-1.6998	0.000463136	0.00501797
193774_s_at	Transporter /// locus:snf-2	snf-2 /// WBGene00004901	WBGene00004901	-1.69949	0.000453065	0.00493015
171745_x_at	PaTched Related family /// locus:ptr-11	ptr-11 /// WBGene00004225	WBGene00004225	-1.6987	0.00531469	0.0281099
172497_x_at	hypothetical protein /// status:Confirmed	R12E2.15 /// WBGene00020040	WBGene00020040	-1.69798	7.79813e-06	0.000277963
180343_at	hypothetical protein /// status:Partially_confirmed	B0496.1 /// WBGene00015210	WBGene00015210	-1.69744	1.16189e-05	0.000374365
179681_at	F-box A protein /// locus:fbxa-147	fbxa-147 /// WBGene00011135	WBGene00011135	-1.69706	0.00748978	0.0356062
181223_at	Zinc metalloproteinase nas-8 /// locus:nas-8	nas-8 /// WBGene00003527	WBGene00003527	-1.69491	4.17756e-05	0.000951359
183963_at	hypothetical protein /// status:Confirmed	C29F9.2 /// WBGene00016217	WBGene00016217	-1.69347	0.00113558	0.00953578
184345_at	status:Partially_confirmed /// hypothetical protein	WBGene00013524 /// Y73F8A.15	WBGene00013524	-1.69234	0.000691667	0.00676187
178071_at	hypothetical protein /// status:Partially_confirmed	F56D5.2 /// WBGene00010147	WBGene00010147	-1.69062	9.08823e-05	0.00161195
182660_at	KELch-repeat containing protein /// locus:kel-8	kel-8 /// WBGene00020952	WBGene00020952	-1.68965	2.25184e-06	0.000104498
180056_at	hypothetical protein /// status:Partially_confirmed	F31A3.3 /// WBGene00017938	WBGene00017938	-1.68853	0.00714818	0.0345627
192439_s_at	MLP/CRP family (Muscle LIM Protein/Cysteine-rich Protein)	mlp-1	WBGene00003375	-1.68808	1.08707e-06	6.39117e-05
182320_at	Patterned Expression Site /// locus:pes-8	pes-8 /// WBGene00003981	WBGene00003981	-1.68723	0.000101533	0.00172418
189679_at	hypothetical protein /// EGF-domain protein	F21A3.3 /// WBGene00008993	WBGene00008993	-1.68633	0.00937886	0.041463
176439_at	hypothetical protein /// status:Partially_confirmed	F54H12.8 /// WBGene00045247	WBGene00045247	-1.68552	0.00122676	0.0100741
193318_at	Serpentine Receptor, class X /// locus:srx-58	srx-58 /// WBGene00005949	WBGene00005949	-1.68423	0.000271267	0.00340978
181573_at	hypothetical protein /// status:Confirmed	K05F1.8 /// WBGene00019409	WBGene00019409	-1.68362	0.00483159	0.0262227
172365_x_at	---	---	---	-1.6822	6.12227e-05	0.00124314
180418_at	LiPocalin-Related protein /// locus:lpr-7	lpr-7 /// WBGene00020571	WBGene00020571	-1.68191	0.00363804	0.021355
185354_at	Dynein Light Chain /// locus:dlc-6	dlc-6 /// WBGene00013712	WBGene00013712	-1.68183	8.17605e-05	0.00150817
183332_at	hypothetical protein /// status:Confirmed	K09E2.3 /// WBGene00019572	WBGene00019572	-1.68141	3.27595e-07	2.53105e-05
174281_at	status:Confirmed /// hypothetical protein	WBGene00022314 /// Y77E11A.14	WBGene00022314	-1.68059	4.62892e-05	0.0010165
183666_at	COLlagen /// locus:col-138	col-138 /// WBGene00000711	WBGene00000711	-1.68035	0.00205381	0.0144049
182835_at	hypothetical protein	F13C5.3	WBGene00017424	-1.68015	8.69118e-05	0.00156218
178853_at	hypothetical protein	F30F8.5	WBGene00009274	-1.68013	1.5497e-06	8.08089e-05
186140_at	hypothetical protein /// status:Partially_confirmed	B0432.11 /// WBGene00015192	WBGene00015192	-1.67668	8.85969e-05	0.00158331
193127_s_at	Dauer or Aging adult Overexpression /// locus:dao-3	dao-3 /// WBGene00000929	WBGene00000929	-1.67652	0.00175066	0.0128593
191642_s_at	Protein-tyrosine-phosphatase /// protein-tyrosine phosphatase	K07F5.8 /// WBGene00010636	WBGene00010636	-1.67447	2.54838e-05	0.000670345
183736_at	F-box A protein /// locus:fbxa-125	fbxa-125 /// WBGene00015229	WBGene00015229	-1.67381	0.000717552	0.00689589
179776_at	hypothetical protein /// status:Confirmed	T13C2.2 /// WBGene00020478	WBGene00020478	-1.67294	9.82781e-05	0.00168247
185055_at	UDP-glucuronosyltransferase	ugt-26	WBGene00015695	-1.66871	0.00961721	0.0422258
192943_at	3-oxo-5-alpha-steroid 4-dehydrogenase /// hypothetical protein	WBGene00014241 /// ZK1251.3	WBGene00014241	-1.66851	0.000141257	0.00214678
179843_s_at	status:Partially_confirmed /// hypothetical protein	WBGene00050904 /// Y70C5A.3	WBGene00050904	-1.66831	0.000290655	0.00358029
181598_at	SynDaPiN (synaptic dynamin binding protein) homolog	sdpn-1	WBGene00018467	-1.66819	3.57133e-06	0.000151879
175570_at	ncRNA	F08H9.15	WBGene00235106	-1.6671	9.66439e-06	0.000323339
190498_at	---	---	---	-1.66433	0.0030332	0.0187362
181055_at	LiPocalin-Related protein /// locus:lpr-7	lpr-7 /// WBGene00020571	WBGene00020571	-1.66393	0.0122359	0.0497288
183818_s_at	hypothetical protein /// status:Partially_confirmed	C05E7.1 /// WBGene00007343	WBGene00007343	-1.6619	0.00703576	0.0341593
172074_x_at	---	---	---	-1.66029	0.000328371	0.00394284
193529_at	---	---	---	-1.65863	0.00094031	0.00837424
186415_at	hypothetical protein /// status:Partially_confirmed	R07C3.13 /// WBGene00019929	WBGene00019929	-1.65862	0.000724598	0.00691353
181946_at	C-type LECtin /// locus:clec-10	clec-10 /// WBGene00015403	WBGene00015403	-1.65839	0.000156723	0.00231044
179830_at	hypothetical protein /// status:Partially_confirmed	F01D5.10 /// WBGene00008500	WBGene00008500	-1.65756	0.00895531	0.0402906
173815_s_at	TropoNin T	tnt-3	WBGene00006588	-1.65715	0.000350933	0.00411335
181707_at	hypothetical protein /// status:Partially_confirmed	F10D11.6 /// WBGene00008652	WBGene00008652	-1.65706	0.000148338	0.0022246
192528_at	hypothetical protein /// sodium/phosphate transport protein	C35A5.3 /// WBGene00007947	WBGene00007947	-1.65704	0.000562916	0.00581311
189410_s_at	hypothetical protein /// carboxyesterase	T22D1.11 /// WBGene00020688	WBGene00020688	-1.65613	1.38489e-05	0.000427548
177219_at	hypothetical protein /// status:Partially_confirmed	M28.8 /// WBGene00010899	WBGene00010899	-1.65582	4.60966e-06	0.000187711
178818_at	---	---	---	-1.65531	8.86263e-05	0.00158331
187036_at	hypothetical protein /// status:Partially_confirmed	F13E9.13 /// WBGene00044797	WBGene00044797	-1.65465	0.00524556	0.0278448
176539_at	status:Confirmed /// hypothetical protein	WBGene00022417 /// Y102A11A.7	WBGene00022417	-1.65353	0.00431253	0.0241152
174184_at	hypothetical protein	Y54G2A.10	WBGene00021875	-1.65228	0.000837791	0.00770295
178045_at	hypothetical protein /// status:Confirmed	F35H8.1 /// WBGene00009446	WBGene00009446	-1.65197	0.00047012	0.00507872
188463_at	COLlagen /// locus:col-60	col-60 /// WBGene00000636	WBGene00000636	-1.65158	0.000467615	0.00505907
187222_at	Uncharacterized kinase-like protein D1044.1 /// status:Partially_confirmed	D1044.1 /// WBGene00017027	WBGene00017027	-1.65124	0.000249316	0.00319648
192023_s_at	hypothetical protein /// protein tyrosine phosphatase	C33F10.8 /// WBGene00016356	WBGene00016356	-1.65072	6.61073e-05	0.00130246
191612_at	fatty Acid CoA Synthetase family /// locus:acs-20	acs-20 /// WBGene00009218	WBGene00009218	-1.65066	0.00558144	0.0291145
172552_x_at	Activated in Blocked Unfolded protein response /// Prion-like-(Q/N-rich)-domain-bearing protein /// Prion-like-(Q/N-rich)-domain-bearing protein /// Prion-like-(Q/N-rich)-domain-bearing protein /// Prion-like-(Q/N-rich)-domain-bearing protein /// locus:abu-5 /// locus:pqn-76 /// locus:pqn-78 /// locus:pqn-79 /// locus:pqn-91	abu-5 /// pqn-76 /// pqn-78 /// pqn-79 /// pqn-91 /// WBGene00000028 /// WBGene00004158 /// WBGene00004159 /// WBGene00004160 /// WBGene00004171	WBGene00000028 /// WBGene00004158 /// WBGene00004159 /// WBGene00004171	-1.64916	0.0113301	0.0470582
179080_at	hypothetical protein	C25G4.7	WBGene00007734	-1.64861	0.00116388	0.00969813
183120_at	hypothetical protein	C06G1.1	WBGene00015545	-1.64803	8.22171e-06	0.000285476
191223_at	serine/threonine kinase /// Putative serine/threonine-protein kinase ZK507.1	WBGene00013978 /// ZK507.1	WBGene00013978	-1.64764	2.40186e-05	0.000642104
189362_at	Elongation of very long chain fatty acids protein	elo-7	WBGene00001245	-1.64498	0.00122919	0.0100885
178708_s_at	Major sperm protein /// status:Confirmed	C14A4.8 /// WBGene00007559	WBGene00007559	-1.64346	2.45995e-05	0.000654078
188178_s_at	---	---	---	-1.64332	8.2396e-05	0.0015127
188660_s_at	ASpartyl Protease /// peptidase	asp-13 /// WBGene00017881	WBGene00017881	-1.64207	1.25415e-09	3.24692e-07
191530_at	Bestrophin homolog 26 /// Putative membrane protein	best-26 /// WBGene00014103	WBGene00014103	-1.64167	0.000196536	0.00269792
187176_s_at	hypothetical protein /// status:Partially_confirmed	D2096.6 /// WBGene00017073	WBGene00017073	-1.64064	0.00232767	0.0156922
191638_s_at	Protein-tyrosine-phosphatase /// Protein-tyrosine-phosphatase /// protein-tyrosine phosphatase	C55B7.3 /// F10G8.1 /// WBGene00016942	WBGene00008661 /// WBGene00016942	-1.64064	1.32786e-05	0.000416033
179308_s_at	hypothetical protein /// status:Confirmed	T06D8.3 /// WBGene00011524	WBGene00011524	-1.64062	2.44897e-05	0.000652336
177519_at	hypothetical protein /// status:Partially_confirmed	F35E2.9 /// WBGene00009416	WBGene00009416	-1.63978	2.19982e-05	0.000606777
189194_at	hypothetical protein /// homeobox domain	F27E5.3 /// WBGene00009193	WBGene00009193	-1.63905	0.000532843	0.0055688
181869_at	hypothetical protein /// status:Confirmed	C34B2.4 /// WBGene00016389	WBGene00016389	-1.63851	0.000671559	0.0066121
185619_s_at	hypothetical protein	C23H5.8	WBGene00016027	-1.63768	2.94346e-05	0.000742504
184620_at	CUTiclin-Like /// locus:cutl-5	cutl-5 /// WBGene00017351	WBGene00017351	-1.63667	7.89899e-06	0.000279182
179036_at	Prion-like-(Q/N-rich)-domain-bearing protein /// locus:pqn-67	pqn-67 /// WBGene00004150	WBGene00004150	-1.63653	0.00567053	0.029444
181410_s_at	hypothetical protein /// status:Partially_confirmed	F26G1.5 /// WBGene00017841	WBGene00017841	-1.63639	1.15669e-05	0.000373507
190646_s_at	D-aspartate oxidase 2	ddo-2	WBGene00017565	-1.63607	6.27949e-05	0.00125794
178306_at	hypothetical protein /// status:Confirmed	R04B5.1 /// WBGene00011001	WBGene00011001	-1.63595	8.87567e-05	0.00158331
177586_at	hypothetical protein /// status:Confirmed	C15C6.1 /// WBGene00007600	WBGene00007600	-1.63463	0.00585161	0.0300773
184183_s_at	hypothetical protein /// status:Partially_confirmed	R04B3.3 /// WBGene00019868	WBGene00019868	-1.63462	0.000476175	0.00511418
184655_at	hypothetical protein /// status:Partially_confirmed	T21E12.5 /// WBGene00020656	WBGene00020656	-1.63411	0.000619579	0.00623676
190778_at	Battenin	cln-3.1	WBGene00000539	-1.6327	2.09067e-05	0.000586539
175257_s_at	hypothetical protein	T05C3.6	WBGene00020256	-1.63218	0.000228524	0.003011
188853_at	hypothetical protein /// Glutaredoxin	R07E5.4 /// WBGene00011112	WBGene00011112	-1.63121	0.000472041	0.00509203
192721_at	Serine/threonine-protein phosphatase /// serine/threonine protein phosphatase	F25B3.4 /// WBGene00009101	WBGene00009101	-1.63104	0.000114907	0.00186755
188470_s_at	protease /// hypothetical protein	WBGene00022610 /// ZC416.6	WBGene00022610	-1.63098	0.00921858	0.0410563
190877_at	Zinc metalloproteinase nas-7 /// locus:nas-7	nas-7 /// WBGene00003526	WBGene00003526	-1.63055	7.13216e-05	0.00135805
187286_at	hypothetical protein /// status:Partially_confirmed	F07F6.1 /// WBGene00017215	WBGene00017215	-1.62859	7.21652e-05	0.00136881
191455_s_at	P-GlycoProtein related /// locus:pgp-2	pgp-2 /// WBGene00003996	WBGene00003996	-1.62851	9.20549e-05	0.00162012
191896_at	Protein-tyrosine-phosphatase /// protein-tyrosine phoshatase	H06I04.5 /// WBGene00019169	WBGene00019169	-1.62797	0.000361551	0.0041879
190563_at	hypothetical protein /// carbonic anhydrase like	F39D8.3 /// WBGene00009561	WBGene00009561	-1.62717	0.00211359	0.0147193
180429_at	hypothetical protein /// status:Confirmed	K10H10.7 /// WBGene00010763	WBGene00010763	-1.62706	4.79761e-05	0.00103962
193271_s_at	hypothetical protein	F11C1.5	WBGene00008694	-1.62706	1.63156e-05	0.000485421
178517_at	hypothetical protein /// status:Confirmed	C49F8.3 /// WBGene00008215	WBGene00008215	-1.62662	0.00254624	0.0166039
177106_at	status:Partially_confirmed /// hypothetical protein	WBGene00022018 /// Y61A9LA.7	WBGene00022018	-1.62605	0.00795059	0.0369999
177772_at	hypothetical protein /// status:Partially_confirmed	T19A6.4 /// WBGene00011829	WBGene00011829	-1.62559	0.0030908	0.0189887
181375_at	hypothetical protein /// status:Partially_confirmed	K09F6.4 /// WBGene00019587	WBGene00019587	-1.6244	0.00386204	0.0222625
180252_at	hypothetical protein /// status:Partially_confirmed	F07E5.8 /// WBGene00017213	WBGene00017213	-1.62412	0.00137014	0.0108302
175938_s_at	hypothetical protein /// Serine/threonine-protein phosphatase /// status:Predicted /// Protein phosphatase	C30A5.4 /// R13A5.11 /// WBGene00016239 /// WBGene00020053	WBGene00016239 /// WBGene00020053	-1.62343	7.95382e-05	0.00148013
172547_x_at	hypothetical protein /// status:Confirmed	R12E2.14 /// WBGene00020039	WBGene00020039	-1.62216	1.95635e-06	9.46549e-05
179316_at	hypothetical protein /// status:Confirmed	F58H1.6 /// WBGene00010289	WBGene00010289	-1.6217	6.86189e-06	0.000255065
180715_at	status:Partially_confirmed /// Major sperm protein	WBGene00012979 /// Y48B6A.5	WBGene00012979	-1.62114	0.000425653	0.00468954
176292_at	status:Partially_confirmed /// pseudo	WBGene00021265 /// Y22D7AR.12	WBGene00021265	-1.61936	0.0017663	0.012942
186134_at	status:Partially_confirmed /// hypothetical protein	WBGene00013400 /// Y62H9A.12	WBGene00013400	-1.61849	0.000770478	0.00721899
175952_at	DYnein Light chain, Axonemal p28 type /// locus:dyla-1	dyla-1 /// WBGene00018307	WBGene00018307	-1.61821	3.13009e-06	0.000135855
186130_at	hypothetical protein /// status:Confirmed	F15B10.3 /// WBGene00017481	WBGene00017481	-1.6178	2.075e-05	0.000584363
188294_at	COLlagen /// locus:col-152	col-152 /// WBGene00000725	WBGene00000725	-1.6154	0.000830028	0.00765065
186734_s_at	GLutamiNe synthetase (glutamate-ammonia ligase)	gln-3	WBGene00001604	-1.61473	0.000262386	0.00332269
182819_at	hypothetical protein /// status:Partially_confirmed	F13H8.8 /// WBGene00017441	WBGene00017441	-1.61424	0.00338747	0.0203454
179274_at	hypothetical protein /// status:Partially_confirmed	T04F8.6 /// WBGene00011444	WBGene00011444	-1.6106	0.000320501	0.00387039
176030_at	Putative glycosyltransferase C06E1.7 /// status:Partially_confirmed	C06E1.7 /// WBGene00015522	WBGene00015522	-1.60931	0.000179496	0.00255184
181380_at	hypothetical protein /// status:Partially_confirmed	W09C3.2 /// WBGene00021110	WBGene00021110	-1.60908	0.000302748	0.00371683
192153_at	hypothetical protein /// pyrroline-5-carboxylate reductase	M153.1 /// WBGene00010924	WBGene00010924	-1.60853	0.000372988	0.0042834
181618_at	hypothetical protein	ZK418.2	WBGene00022732	-1.60708	0.00119118	0.00987535
183905_at	C-type LECtin /// locus:clec-247	clec-247 /// WBGene00013058	WBGene00013058	-1.60671	0.000733058	0.00695672
189061_at	hypothetical protein /// Casein kinase	F26A1.4 /// WBGene00017803	WBGene00017803	-1.60663	0.000605819	0.00614014
181614_at	hypothetical protein /// status:Partially_confirmed	F31D5.1 /// WBGene00017944	WBGene00017944	-1.60648	0.0110002	0.0463533
187507_at	hypothetical protein /// status:Partially_confirmed	C32D5.4 /// WBGene00016312	WBGene00016312	-1.60601	0.00115434	0.00964586
189762_at	COLlagen /// locus:col-49	col-49 /// WBGene00000626	WBGene00000626	-1.60443	0.000115816	0.00188019
182418_s_at	hypothetical protein	F11C1.5	WBGene00008694	-1.60406	0.00471359	0.0257242
174816_at	PaTched Related family /// locus:ptr-23	ptr-23 /// WBGene00004237	WBGene00004237	-1.60304	0.00596763	0.0304825
189535_at	protein kinase /// hypothetical protein	WBGene00021639 /// Y47G6A.13	WBGene00021639	-1.60134	0.000366514	0.00422858
184500_s_at	hypothetical protein	C23H5.8	WBGene00016027	-1.60131	1.78374e-08	2.77079e-06
191554_at	C. Elegans Homeobox /// locus:ceh-60	ceh-60 /// WBGene00017690	WBGene00017690	-1.60064	4.70979e-05	0.00102814
189437_at	---	---	---	-1.6006	0.000143059	0.00216082
176774_at	hypothetical protein /// locus:hpo-29	hpo-29 /// WBGene00021754	WBGene00021754	-1.6004	0.000221174	0.00293249
193966_s_at	Tyrosine-protein kinase /// Src homology domain 2, protein tyrosine kinase (ABL subfamily) /// Eukaryotic protein kinase domain /// Tyrosine-protein kinase	T25B9.5 /// WBGene00012011 /// WBGene00013475 /// Y69E1A.3	WBGene00012011 /// WBGene00013475	-1.60031	7.81028e-05	0.00145894
189487_at	protein kinase /// hypothetical protein	WBGene00022102 /// Y69F12A.1	WBGene00022102	-1.60009	0.000484535	0.00518134
177295_at	---	---	---	-1.59955	0.000502519	0.00532374
183148_at	hypothetical protein /// status:Partially_confirmed	F20D6.1 /// WBGene00017633	WBGene00017633	-1.5994	0.0023935	0.0159606
184280_at	hypothetical protein /// status:Partially_confirmed	C16C8.18 /// WBGene00015855	WBGene00015855	-1.59907	0.000893229	0.00805581
190609_at	Coiled coil protein /// hypothetical protein	WBGene00014223 /// ZK1098.6	WBGene00014223	-1.59649	5.61346e-05	0.00116673
177276_at	status:Partially_confirmed /// hypothetical protein	WBGene00022643 /// ZK6.8	WBGene00022643	-1.59591	5.87653e-06	0.000228812
184143_at	SCRaMblase (phospholipid scramblase) /// locus:scrm-7	scrm-7 /// WBGene00013052	WBGene00013052	-1.59567	4.4595e-05	0.00098943
