# Supplementary material for: Transcriptome analyses describe the consequences of persistent HIF-1 over-activation in Caenorhabditis elegans
Source: PLoS One. 2024 Mar 22;19(3):e0295093. doi: 10.1371/journal.pone.0295093 (PMC10959373; doi:10.1371/journal.pone.0295093)
Supplement: S7 Table — (XLSX) [file pone.0295093.s007.xlsx]

## Sheet: Sheet1
S7 Table. Genes down-regulated in rhy-1.
Probe Set ID	Gene Title	Gene Symbol	Ensembl	Fold change (rhy-1/N2)	p-value	q-value
192652_at	hypothetical protein /// cadherin transmembranous domain	F59B10.3 /// WBGene00010319	WBGene00010319	-1.59595	0.00363529	0.0231614
186385_at	hypothetical protein /// status:Confirmed	T25F10.3 /// WBGene00020806	WBGene00020806	-1.59627	0.00125166	0.0118593
187421_s_at	Putative G-protein coupled receptor B0244.10 /// SR-famA	B0244.10 /// WBGene00015085	WBGene00015085	-1.59644	1.12378e-05	0.000438302
178406_at	hypothetical protein /// status:Partially_confirmed	M02G9.3 /// WBGene00010832	WBGene00010832	-1.59719	0.00570336	0.0303847
193822_at	hypothetical protein /// A. faecalis PHB depolymerase; zinc finger protein 40	T19D12.1 /// WBGene00020576	WBGene00020576	-1.59726	0.000888955	0.00933806
182687_at	hypothetical protein /// hypothetical protein /// status:Confirmed	T21F4.1 /// T22B7.8 /// WBGene00044570	WBGene00020658	-1.59749	3.74733e-06	0.000200583
173862_s_at	hypothetical protein /// xanthine dehydrogenase	F15E6.6 /// WBGene00017487	WBGene00017487	-1.59875	1.06509e-05	0.000425834
173282_s_at	TREhalase	tre-3	WBGene00006609	-1.59935	0.000446174	0.00596568
179776_at	hypothetical protein /// status:Confirmed	T13C2.2 /// WBGene00020478	WBGene00020478	-1.60177	0.000226107	0.00370013
189796_s_at	Putative carbonic anhydrase 3 /// locus:cah-3	cah-3 /// WBGene00000281	WBGene00000281	-1.60184	5.86398e-05	0.00143244
177468_at	status:Partially_confirmed /// hypothetical protein	WBGene00014135 /// ZK896.4	WBGene00014135	-1.60185	0.000753443	0.00841299
185168_s_at	status:Partially_confirmed /// status:Partially_confirmed /// hypothetical protein /// hypothetical protein	WBGene00013775 /// WBGene00013776 /// Y116A8A.4 /// Y116A8A.6	WBGene00013775 /// WBGene00013776	-1.60317	0.000586639	0.00710099
178853_at	hypothetical protein	F30F8.5	WBGene00009274	-1.6032	4.56284e-06	0.000228983
174372_s_at	status:Partially_confirmed /// hypothetical protein	WBGene00022413 /// Y102A11A.3	WBGene00022413	-1.6032	1.91209e-05	0.000648031
181223_at	Zinc metalloproteinase nas-8 /// locus:nas-8	nas-8 /// WBGene00003527	WBGene00003527	-1.60368	0.000124737	0.00247912
179012_at	hypothetical protein /// status:Partially_confirmed	K08E4.7 /// WBGene00045036	WBGene00045036	-1.60404	0.00142111	0.0127575
184207_at	ARRestin Domain protein /// locus:arrd-7	arrd-7 /// WBGene00012464	WBGene00012464	-1.60642	0.000311981	0.00467287
183324_at	hypothetical protein /// status:Partially_confirmed	K10D11.5 /// WBGene00010749	WBGene00010749	-1.60688	0.000131793	0.00256993
186706_at	hypothetical protein /// status:Confirmed	K08D10.14 /// WBGene00219216	WBGene00219216	-1.60706	4.41455e-05	0.00118385
192110_at	eLRR (extracellular Leucine-Rich Repeat) ONly /// Leucine Rich Repeat (2 copies)	lron-12 /// WBGene00013542	WBGene00013542	-1.60763	1.1255e-05	0.000438302
187767_at	OToPetrin-Like /// locus:otpl-3	otpl-3 /// WBGene00017449	WBGene00017449	-1.60774	0.000177745	0.0031135
174330_at	PhosphatidylSerine SYnthase /// locus:pssy-1	pssy-1 /// WBGene00013920	WBGene00013920	-1.60889	0.000626636	0.00747274
173204_s_at	Putative UDP-glucuronosyltransferase ugt-46 /// locus:ugt-46	ugt-46 /// WBGene00015141	WBGene00015141	-1.60974	0.00111149	0.0109481
188865_at	hypothetical protein /// transposase	B0545.4 /// WBGene00015247	WBGene00015247	-1.61124	0.00207555	0.0164323
171750_x_at	PhosphatidylInositol Transfer Protein family /// locus:pitp-1	pitp-1 /// WBGene00010813	WBGene00010813	-1.61267	0.000319379	0.00473615
188312_at	COLlagen /// locus:col-156	col-156 /// WBGene00000729	WBGene00000729	-1.61315	0.00495017	0.0277343
177784_at	hypothetical protein /// status:Confirmed	F07C6.3 /// WBGene00008554	WBGene00008554	-1.61368	2.09653e-05	0.000677103
173199_at	status:Partially_confirmed /// hypothetical protein	WBGene00022338 /// Y82E9BR.5	WBGene00022338	-1.61395	0.000707567	0.00809053
181520_at	Regulator of hypoxia-inducible factor 1 /// locus:rhy-1	rhy-1 /// WBGene00012324	WBGene00012324	-1.61478	0.000141855	0.00269206
177804_at	hypothetical protein /// status:Confirmed	T01B7.8 /// WBGene00011313	WBGene00011313	-1.615	0.00162451	0.0139462
193574_at	hypothetical protein /// Dual specificity phosphatase, catalytic domain	C04F12.8 /// WBGene00007302	WBGene00007302	-1.61543	0.00343296	0.0224442
186789_s_at	hypothetical protein /// status:Confirmed	F36G3.2 /// WBGene00009483	WBGene00009483	-1.61562	5.61606e-05	0.00138447
186008_at	hypothetical protein /// status:Partially_confirmed	F54B11.11 /// WBGene00010034	WBGene00010034	-1.61579	0.00280892	0.0198864
185418_at	status:Partially_confirmed /// hypothetical protein	WBGene00022230 /// Y73B6A.3	WBGene00022230	-1.61597	0.00114642	0.0111612
186764_s_at	hypothetical protein /// status:Partially_confirmed /// status:Partially_confirmed	F16G10.11 /// WBGene00017526 /// WBGene00018535	WBGene00017526 /// WBGene00018535	-1.616	0.00132241	0.0122362
191633_s_at	Adenylyl CYclase /// locus:acy-1	acy-1 /// WBGene00000068	WBGene00000068	-1.61622	0.000800427	0.00867256
174405_at	Adenylyl CYclase /// locus:acy-4	acy-4 /// WBGene00000071	WBGene00000071	-1.61736	0.00186302	0.0152716
176463_at	RiboFlavin Transporter /// RiboFlavin Transporter /// status:Partially_confirmed	rft-1 /// rft-2 /// WBGene00044637	WBGene00021626 /// WBGene00044637	-1.61762	0.000103404	0.00216059
183215_at	GRound-Like (grd related) /// locus:grl-22	grl-22 /// WBGene00001731	WBGene00001731	-1.62013	0.000138231	0.00264073
177219_at	hypothetical protein /// status:Partially_confirmed	M28.8 /// WBGene00010899	WBGene00010899	-1.62019	7.52045e-06	0.000330194
192970_at	hypothetical protein /// status:Confirmed	T14E8.4 /// WBGene00043981	WBGene00043981	-1.62184	2.05384e-05	0.000672312
189773_s_at	hypothetical protein /// sugar transporter	C35A11.4 /// WBGene00016431	WBGene00016431	-1.62421	4.79303e-06	0.000236015
191988_s_at	hypothetical protein	K09A9.6	WBGene00010703	-1.62542	4.81331e-06	0.000236015
175238_s_at	intestinal acid PHOsphatase /// locus:pho-1	pho-1 /// WBGene00004020	WBGene00004020	-1.62744	6.25037e-05	0.00150225
183064_at	hypothetical protein	F17H10.2	WBGene00008926	-1.62806	0.000982929	0.0100273
189534_at	Carboxylic ester hydrolase	F55F3.2	WBGene00010116	-1.62839	1.04121e-10	4.51258e-08
190877_at	Zinc metalloproteinase nas-7 /// locus:nas-7	nas-7 /// WBGene00003526	WBGene00003526	-1.62843	7.32279e-05	0.0016992
188059_at	PaTched Related family /// locus:ptr-23	ptr-23 /// WBGene00004237	WBGene00004237	-1.62985	0.00982982	0.0429625
188800_at	hypothetical protein /// dehydrogenase	DC2.5 /// WBGene00017082	WBGene00017082	-1.62989	0.00227146	0.0174288
178277_at	hypothetical protein	C34F6.5	WBGene00007939	-1.63032	0.0011909	0.011486
175779_at	Protein kinase C	pkc-2	WBGene00004033	-1.63084	0.00127558	0.0119704
183379_at	hypothetical protein /// status:Confirmed	K01D12.9 /// WBGene00010468	WBGene00010468	-1.63104	0.000968295	0.00991943
172025_x_at	Nose resistant to fluoxetine protein 6 /// locus:nrf-6	nrf-6 /// WBGene00003813	WBGene00003813	-1.63154	0.00137342	0.0124425
190895_at	UDP-GlucuronosylTransferase /// locus:ugt-2	ugt-2 /// WBGene00007073	WBGene00007073	-1.63295	0.00521818	0.0287327
174426_at	mammalian BCL (B cell lymphoma) gene homologs	bcl-11	WBGene00017430	-1.63366	0.00298411	0.0205708
192255_at	hypothetical protein	F14D7.6	WBGene00008793	-1.63376	0.000749091	0.00840089
178744_at	hypothetical protein /// status:Confirmed	M02G9.2 /// WBGene00010831	WBGene00010831	-1.63382	4.58998e-05	0.00122254
181393_at	hypothetical protein /// hypothetical protein /// status:Confirmed /// status:Confirmed	F17C11.13 /// F17C11.6 /// WBGene00008917 /// WBGene00023503	WBGene00008917 /// WBGene00023503	-1.63497	1.57777e-05	0.000560789
193073_at	Intermediate Filament, C	ifc-2	WBGene00002056	-1.63563	0.00271511	0.0195172
185456_at	hypothetical protein /// status:Confirmed	H41C03.3 /// WBGene00019270	WBGene00019270	-1.6359	4.73748e-05	0.00123113
182904_at	hypothetical protein /// hypothetical protein /// status:Partially_confirmed	W03D2.13 /// W03D2.6 /// WBGene00020981	WBGene00020981	-1.63601	0.000251121	0.00396736
191830_at	hypothetical protein /// RAS-related proteins (weak)	C52B11.5 /// WBGene00016874	WBGene00016874	-1.63815	9.95952e-05	0.00209732
173059_at	Lin-5 (Five) Interacting protein	lfi-1	WBGene00022500	-1.63819	0.000415605	0.00563386
173660_at	hypothetical protein /// casein Kinase I	R90.1 /// WBGene00011283	WBGene00011283	-1.63822	0.000157635	0.00287754
187929_s_at	hypothetical protein	ndg-4	WBGene00003577	-1.63881	0.00425473	0.0255422
186215_at	F-box A protein /// locus:fbxa-72	fbxa-72 /// WBGene00017962	WBGene00017962	-1.63889	0.00230066	0.0176126
183540_at	hypothetical protein /// status:Confirmed	K02B12.6 /// WBGene00010499	WBGene00010499	-1.63971	0.000171376	0.00305369
185295_s_at	hypothetical protein /// status:Confirmed	C01B10.3 /// WBGene00015278	WBGene00015278	-1.6409	2.95212e-08	5.43323e-06
173045_at	FerroPortiN /// locus:fpn-1.1	fpn-1.1 /// WBGene00021354	WBGene00021354	-1.64142	0.000308673	0.00464403
189151_s_at	hypothetical protein /// Aminopeptidase	T16G12.1 /// WBGene00011803	WBGene00011803	-1.64163	3.90653e-06	0.000205825
185575_s_at	C-type LECtin /// C-type LECtin /// locus:clec-205 /// locus:clec-204	clec-204 /// clec-205 /// WBGene00021602 /// WBGene00021603	WBGene00021602 /// WBGene00021603	-1.64274	0.00176368	0.0147452
175801_at	Erythroid-Like Transcription factor family	elt-3	WBGene00001251	-1.64296	0.000901253	0.00943772
192610_at	Zinc metalloproteinase nas-12 /// locus:nas-12	nas-12 /// WBGene00003531	WBGene00003531	-1.64405	0.000245044	0.00391003
174724_at	Protein-tyrosine-phosphatase	T13H5.1	WBGene00011755	-1.64555	0.000892916	0.00937234
179563_at	hypothetical protein /// hypothetical protein /// status:Confirmed /// status:Confirmed	C25D7.16 /// C25D7.5 /// WBGene00007717 /// WBGene00050940	WBGene00007717 /// WBGene00050940	-1.64839	0.00292444	0.0203067
175632_at	Sex determination and Dosage Compensation defect /// locus:sdc-2	sdc-2 /// WBGene00004746	WBGene00004746	-1.64979	7.71685e-05	0.00176024
187110_at	---	---	---	-1.65079	2.72342e-06	0.000157038
190937_s_at	BESTrophin (chloride channel) homolog /// Putative membrane protein	best-11 /// WBGene00008186	WBGene00008186	-1.65271	0.0104636	0.0445301
182121_at	hypothetical protein /// status:Confirmed	F11C7.2 /// WBGene00017376	WBGene00017376	-1.65286	3.52648e-05	0.00101455
171892_x_at	GLutamiNe synthetase (glutamate-ammonia ligase) /// locus:gln-1	gln-1 /// WBGene00001602	WBGene00001602	-1.65406	4.66774e-05	0.00122582
180014_s_at	hypothetical protein /// status:Confirmed	K07A1.13 /// WBGene00010617	WBGene00010617	-1.65536	0.00121421	0.0116357
184254_at	hypothetical protein /// status:Partially_confirmed	C46H11.7 /// WBGene00016731	WBGene00016731	-1.65595	0.0005491	0.00681822
174337_at	Sodium-dependent high-affinity dicarboxylate transporter 3	nac-3	WBGene00003519	-1.65652	0.001	0.0101552
179682_at	hypothetical protein	C31H5.6	WBGene00007857	-1.65736	0.00307605	0.0209254
185189_at	SLC (SoLute Carrier) homolog /// status:Partially_confirmed	slc-17.5 /// WBGene00017681	WBGene00017681	-1.65827	4.96155e-05	0.00126971
193844_at	bZIP transcription factor family	zip-5	WBGene00007932	-1.65941	0.000456701	0.0060156
181121_at	hypothetical protein /// status:Partially_confirmed	C46F2.1 /// WBGene00016714	WBGene00016714	-1.65969	0.00132955	0.0122685
188598_at	CHItinase-Like	chil-23	WBGene00011167	-1.65991	8.70948e-08	1.23173e-05
183815_at	TransThyretin-Related family domain /// locus:ttr-37	ttr-37 /// WBGene00017667	WBGene00017667	-1.6612	0.000296542	0.00451225
186532_at	Fatty Acyl-CoA ReDuctase /// status:Partially_confirmed	fard-1 /// WBGene00022200	WBGene00022200	-1.66157	0.000486351	0.00624691
181698_s_at	MATH (meprin-associated Traf homology) domain containing	math-4	WBGene00015609	-1.66196	0.000780761	0.00852826
189628_at	Carbonic AnHydrase	cah-4	WBGene00000282	-1.66278	8.37833e-08	1.2195e-05
190620_s_at	Aldehyde dehydrogenase /// locus:alh-5	alh-5 /// WBGene00000111	WBGene00000111	-1.66475	0.000330086	0.00484149
189312_at	hypothetical protein /// protein kinase	R06A10.4 /// WBGene00019911	WBGene00019911	-1.66564	0.000305658	0.00460899
179574_at	hypothetical protein	T04F8.7	WBGene00011445	-1.6662	0.000121326	0.00242568
182418_s_at	hypothetical protein	F11C1.5	WBGene00008694	-1.66712	0.00273587	0.0195622
177666_at	hypothetical protein /// status:Confirmed	D1086.5 /// WBGene00008392	WBGene00008392	-1.66722	0.000699274	0.00802987
193223_at	TWiK family of potassium channels /// locus:twk-1	twk-1 /// WBGene00006656	WBGene00006656	-1.6681	0.000573125	0.00702107
185968_at	Nuclear Hormone Receptor family	nhr-137	WBGene00003727	-1.66847	0.000412715	0.00561229
188672_at	GRounDhog (hedgehog-like family) /// locus:grd-11	grd-11 /// WBGene00001700	WBGene00001700	-1.67054	5.01919e-05	0.00128202
191515_at	hypothetical protein /// hypothetical protein /// lysosomal carboxypeptidase /// status:Partially_confirmed	F19C7.2 /// F28E10.5 /// WBGene00017592 /// WBGene00044302	WBGene00017592	-1.67354	1.05683e-06	8.11358e-05
175084_s_at	hypothetical protein /// protein tyrosine kinase	F38E9.5 /// WBGene00018187	WBGene00018187	-1.67381	0.00982215	0.0429567
188890_at	Troponin C /// locus:tnc-2	tnc-2 /// WBGene00006583	WBGene00006583	-1.67478	9.87663e-07	7.71485e-05
179222_at	hypothetical protein	F19C6.4	WBGene00008953	-1.67744	8.24985e-05	0.0018566
189851_at	CytiDine Deaminase /// locus:cdd-1	cdd-1 /// WBGene00000391	WBGene00000391	-1.67767	0.000129131	0.00253656
177477_at	Major sperm protein /// status:Confirmed	F58A3.4 /// WBGene00010224	WBGene00010224	-1.6778	0.00225646	0.0173533
189883_at	hypothetical protein /// glucose transporter	F53H8.3 /// WBGene00018779	WBGene00018779	-1.6806	0.000115202	0.00233449
174261_at	hypothetical protein	Y71H10B.1	WBGene00022201	-1.68347	1.31025e-06	9.51547e-05
177680_at	status:Confirmed /// hypothetical protein	WBGene00014136 /// ZK896.5	WBGene00014136	-1.68451	8.21247e-06	0.000350605
188985_at	Hyaluronidase /// locus:chhy-1	chhy-1 /// WBGene00011923	WBGene00011923	-1.68488	0.00798292	0.0377033
179437_s_at	Prion-like-(Q/N-rich)-domain-bearing protein /// locus:pqn-74	pqn-74 /// WBGene00004156	WBGene00004156	-1.68558	0.005455	0.0295403
171956_s_at	PaTched Related family /// locus:ptr-23	ptr-23 /// WBGene00004237	WBGene00004237	-1.68678	0.00199096	0.0160078
191747_s_at	hypothetical protein /// multidrug resistance protein	W05E10.1 /// WBGene00012280	WBGene00012280	-1.6888	5.31846e-06	0.000255197
180786_at	hypothetical protein /// status:Confirmed	K09C6.9 /// WBGene00019563	WBGene00019563	-1.68898	0.000187839	0.00323547
180528_at	F-box C protein /// locus:fbxc-48	fbxc-48 /// WBGene00015615	WBGene00015615	-1.6907	4.33624e-05	0.00116985
184224_at	status:Partially_confirmed /// hypothetical protein	WBGene00012886 /// Y45F10D.6	WBGene00012886	-1.69115	0.00109064	0.0108301
179398_at	hypothetical protein /// status:Partially_confirmed	F16H6.7 /// WBGene00008897	WBGene00008897	-1.69172	0.00362539	0.0231173
184849_at	hypothetical protein	T28A11.2	WBGene00020869	-1.69192	8.83004e-06	0.000363909
174808_at	hypothetical protein	T24B8.4	WBGene00011978	-1.69241	9.56406e-05	0.00203962
185343_at	hypothetical protein /// status:Confirmed	T28C12.6 /// WBGene00020893	WBGene00020893	-1.69286	0.000187452	0.00323547
175622_at	Serine/threonine-protein kinase flr-4 /// locus:flr-4	flr-4 /// WBGene00001468	WBGene00001468	-1.6929	0.000137176	0.00263285
189391_s_at	hypothetical protein	ZC434.9	WBGene00013895	-1.69416	0.00567906	0.0303379
185182_s_at	hypothetical protein /// status:Partially_confirmed	T10E10.4 /// WBGene00020421	WBGene00020421	-1.69425	0.00393342	0.0243645
174911_at	Twitchin	unc-22	WBGene00006759	-1.69496	4.72146e-05	0.00122935
191860_at	hypothetical protein	ZK822.5	WBGene00014092	-1.69648	0.000564571	0.00695888
185693_at	Alkaline ceramidase /// status:Confirmed	W02F12.2 /// WBGene00020947	WBGene00020947	-1.69825	0.000658947	0.00773169
183361_at	hypothetical protein /// status:Confirmed	K01D12.8 /// WBGene00010467	WBGene00010467	-1.70004	0.00687482	0.0342601
176276_s_at	status:Partially_confirmed /// status:Partially_confirmed /// hypothetical protein /// hypothetical protein	WBGene00022083 /// WBGene00022096 /// Y69A2AR.12 /// Y69A2AR.25	WBGene00022083 /// WBGene00022096	-1.70042	0.00447238	0.0263658
176505_at	status:Confirmed /// hypothetical protein	WBGene00021190 /// Y14H12A.1	WBGene00021190	-1.70141	0.000375067	0.00524956
182201_at	hypothetical protein /// status:Partially_confirmed	F53B3.3 /// WBGene00018742	WBGene00018742	-1.70215	0.0013113	0.0121599
178433_at	hypothetical protein /// status:Partially_confirmed	C01G6.9 /// WBGene00007229	WBGene00007229	-1.7023	0.0043751	0.0260166
184840_at	status:Confirmed /// hypothetical protein	WBGene00012910 /// Y46G5A.20	WBGene00012910	-1.70236	2.96714e-05	0.00089182
190145_s_at	hypothetical protein	F32D8.12	WBGene00009334	-1.70302	0.00024875	0.00394799
175166_at	FMRF-Like Peptide	flp-8	WBGene00001451	-1.70387	5.02981e-05	0.00128229
187644_at	Putative endoplasmic reticulum metallopeptidase 1-B /// status:Partially_confirmed	C44B7.11 /// WBGene00016631	WBGene00016631	-1.70407	4.70185e-06	0.000233509
188470_s_at	protease /// hypothetical protein	WBGene00022610 /// ZC416.6	WBGene00022610	-1.70419	0.00538079	0.0292801
188755_at	Serpentine receptor class delta-63 /// locus:srd-63	srd-63 /// WBGene00005140	WBGene00005140	-1.70746	1.45144e-05	0.000528363
181399_at	eLRR (extracellular Leucine-Rich Repeat) ONly /// status:Partially_confirmed	lron-2 /// WBGene00022789	WBGene00022789	-1.70999	0.00111119	0.0109481
182858_at	hypothetical protein /// status:Confirmed	T15B7.1 /// WBGene00020516	WBGene00020516	-1.71037	2.11612e-07	2.53706e-05
185280_at	hypothetical protein /// status:Partially_confirmed	H43E16.1 /// WBGene00019273	WBGene00019273	-1.71157	1.13421e-05	0.000440418
191886_s_at	Probable succinyl-CoA:3-ketoacid coenzyme A transferase, mitochondrial /// 3-oxoacid CoA-transferase	C05C10.3 /// WBGene00007330	WBGene00007330	-1.71223	8.24677e-05	0.0018566
192112_s_at	Tryptophan 2,3-dioxygenase	tdo-2	WBGene00016201	-1.71378	0.000503945	0.00639948
192459_s_at	ADP-ribosylation factor 1-like 1 /// locus:arf-1.1	arf-1.1 /// WBGene00000190	WBGene00000190	-1.71391	1.45852e-06	0.000101333
191778_s_at	UDP-GlucuronosylTransferase /// locus:ugt-12	ugt-12 /// WBGene00020592	WBGene00020592	-1.71393	1.85223e-06	0.000120219
174012_s_at	hypothetical protein /// status:Confirmed	F53B2.8 /// WBGene00009957	WBGene00009957	-1.71393	0.00734931	0.0356459
184397_s_at	Flavin-containing monooxygenase /// status:Confirmed	C46H11.2 /// WBGene00016728	WBGene00016728	-1.71451	0.00320909	0.0214503
186106_at	hypothetical protein /// hypothetical protein /// status:Predicted	T14G12.12 /// T14G12.6 /// WBGene00020515	WBGene00235110	-1.71524	0.000127595	0.0025173
192974_at	Fatty acid-binding protein homolog 5 /// locus:lbp-5	lbp-5 /// WBGene00002257	WBGene00002257	-1.7161	7.50023e-05	0.00172548
174576_at	LONg /// locus:lon-2	lon-2 /// WBGene00003056	WBGene00003056	-1.71671	2.80156e-05	0.000853509
192142_at	hypothetical protein /// Sugar (and other) transporters	C44C10.3 /// WBGene00008084	WBGene00008084	-1.71724	0.00768882	0.0367622
172594_x_at	F-box A protein /// locus:fbxa-60	fbxa-60 /// WBGene00020456	WBGene00020456	-1.71929	8.33393e-06	0.000353214
179022_at	hypothetical protein /// status:Partially_confirmed	C50F4.1 /// WBGene00008229	WBGene00008229	-1.71958	0.0125519	0.0497311
179857_s_at	hypothetical protein /// status:Partially_confirmed /// status:Partially_confirmed /// hypothetical protein	F22E5.1 /// WBGene00017703 /// WBGene00021298 /// Y27F2A.6	WBGene00017703 /// WBGene00021298	-1.71967	0.00165193	0.0141095
175470_at	hypothetical protein /// status:Confirmed	F41B4.1 /// WBGene00018257	WBGene00018257	-1.72099	0.00203201	0.0162504
188128_at	Alpha-amylase /// amylase	C50B6.7 /// WBGene00008220	WBGene00008220	-1.72125	4.66243e-05	0.00122582
175585_at	Protein lin-10	lin-10	WBGene00002999	-1.72566	3.70127e-06	0.000200515
180532_s_at	HEXosaminidase /// locus:hex-5	hex-5 /// WBGene00013497	WBGene00013497	-1.72658	0.00334175	0.0220626
183764_at	Probable ceramide synthase lagr-1 /// locus:lagr-1	lagr-1 /// WBGene00006505	WBGene00006505	-1.7271	0.000538983	0.00672876
185864_at	Serpentine Receptor, class R	srr-4	WBGene00005655	-1.72929	2.39647e-05	0.000757582
175584_s_at	hypothetical protein /// status:Partially_confirmed	K05F1.5 /// WBGene00019407	WBGene00019407	-1.73038	0.000353858	0.00505227
189672_at	hypothetical protein /// carboxylesterase	C17H12.4 /// WBGene00015930	WBGene00015930	-1.73159	1.96472e-05	0.000651768
193732_at	Glutamate-gated chloride channel subunit beta /// locus:glc-2	glc-2 /// WBGene00001592	WBGene00001592	-1.73277	0.0023286	0.0177557
177647_s_at	hypothetical protein /// status:Partially_confirmed	T06E4.8 /// WBGene00011535	WBGene00011535	-1.73312	0.00602603	0.031417
192344_at	hypothetical protein	C28G1.5	WBGene00016190	-1.73404	1.3559e-05	0.000500465
183076_at	hypothetical protein /// status:Confirmed	T15B7.1 /// WBGene00020516	WBGene00020516	-1.73474	5.88665e-08	9.30457e-06
173724_at	MonoCarboxylate Transporter family /// sugar transporter	mct-6 /// WBGene00015676	WBGene00015676	-1.73599	8.86902e-08	1.24123e-05
193439_at	7 transmembrane receptor (rhodopsin family) /// hypothetical protein	WBGene00013496 /// Y70D2A.1	WBGene00013496	-1.73674	0.00920267	0.0412884
189627_at	carboxypeptidase /// hypothetical protein	WBGene00021984 /// Y59C2A.1	WBGene00021984	-1.73842	0.000418722	0.00566531
189328_at	aldose reductase /// hypothetical protein	WBGene00013896 /// ZC443.1	WBGene00013896	-1.73987	0.0021649	0.0169105
178038_at	hypothetical protein /// status:Confirmed	T23F6.1 /// WBGene00011949	WBGene00011949	-1.74017	0.000710189	0.00810672
187209_at	Iodotyrosine dehalogenase 1 homolog /// status:Partially_confirmed	sup-18 /// WBGene00015334	WBGene00015334	-1.7434	3.93006e-05	0.00108869
183913_s_at	hypothetical protein /// status:Partially_confirmed	T10E9.3 /// WBGene00020413	WBGene00020413	-1.74413	0.00108826	0.0108183
190092_at	Amino Acid Transporter /// locus:aat-2	aat-2 /// WBGene00000003	WBGene00000003	-1.74444	7.7714e-07	6.65038e-05
173669_s_at	Putative glycerophosphocholine phosphodiesterase GPCPD1 homolog 1	gpcp-1	WBGene00019612	-1.74463	0.000136106	0.00262586
183287_at	hypothetical protein	Y4C6B.2	WBGene00021156	-1.74547	0.00404264	0.0247137
188480_at	Troponin I 4 /// locus:tni-4	tni-4 /// WBGene00006586	WBGene00006586	-1.74644	1.14612e-06	8.60247e-05
187180_at	ABHydrolase Domain containing homolog	abhd-3.2	WBGene00016644	-1.74661	7.48264e-05	0.00172438
192924_s_at	Ornithine decarboxylase /// locus:odc-1	odc-1 /// WBGene00003844	WBGene00003844	-1.74739	2.41101e-05	0.00076039
181947_s_at	C-type LECtin /// locus:clec-10	clec-10 /// WBGene00015403	WBGene00015403	-1.75081	0.00563361	0.0301465
182352_at	hypothetical protein /// status:Partially_confirmed	W07E6.3 /// WBGene00021075	WBGene00021075	-1.75219	0.000565242	0.00696077
184881_s_at	hypothetical protein	T23E7.2	WBGene00020732	-1.75254	3.03754e-07	3.23385e-05
190404_s_at	Folate-like transporter 2 /// locus:folt-2	folt-2 /// WBGene00018138	WBGene00018138	-1.75288	4.35664e-05	0.001173
173209_s_at	hypothetical protein /// status:Partially_confirmed	C50F4.1 /// WBGene00008229	WBGene00008229	-1.75363	0.00100922	0.0102334
175727_s_at	ADDucin	add-1	WBGene00000072	-1.75422	0.000273104	0.00424194
189836_at	Choline/EthanolaminePhosphoTransferase	cept-1	WBGene00009057	-1.75496	2.98104e-05	0.000892456
193231_s_at	hypothetical protein /// hypothetical protein /// Leucine Rich Repeat (2 copies) (2 domains)	B0564.6 /// B0564.9 /// WBGene00007208	WBGene00007206 /// WBGene00007208	-1.75703	0.00335922	0.0221019
181876_at	hypothetical protein /// hypothetical protein /// status:Confirmed /// status:Partially_confirmed	C04G6.13 /// C04G6.2 /// WBGene00015453 /// WBGene00077489	WBGene00015453 /// WBGene00077489	-1.75761	0.0116212	0.0475441
188863_s_at	hypothetical protein	ZK792.4	WBGene00014077	-1.75839	0.00932669	0.041644
183432_s_at	Protein melted homolog /// status:Partially_confirmed	K10B4.3 /// WBGene00019615	WBGene00019615	-1.75918	0.000219482	0.0036005
184555_at	hypothetical protein /// status:Confirmed	T20D4.12 /// WBGene00020618	WBGene00020618	-1.75994	2.49661e-05	0.000778253
187729_s_at	Trehalase /// locus:tre-5	tre-5 /// WBGene00006611	WBGene00006611	-1.76053	0.000577096	0.00702943
190776_at	ADP-ribosylation factor 1-like 1 /// locus:arf-1.1	arf-1.1 /// WBGene00000190	WBGene00000190	-1.7619	0.000145721	0.00273129
174173_at	hypothetical protein /// status:Confirmed	C53C9.2 /// WBGene00016898	WBGene00016898	-1.76433	4.18294e-06	0.000216985
178087_s_at	LYSozyme /// LYSozyme /// locus:lys-5 /// locus:lys-6	lys-5 /// lys-6 /// WBGene00003094 /// WBGene00003095	WBGene00003094 /// WBGene00003095	-1.7648	4.87871e-05	0.00125569
176774_at	hypothetical protein /// locus:hpo-29	hpo-29 /// WBGene00021754	WBGene00021754	-1.77122	3.28697e-05	0.000962996
183355_s_at	Gon-Two Like (TRP subfamily) /// locus:gtl-1	gtl-1 /// WBGene00001795	WBGene00001795	-1.77147	0.00422775	0.0254827
174930_at	MonoCarboxylate Transporter family	mct-4	WBGene00003986	-1.77271	3.82014e-06	0.000203555
188060_s_at	PaTched Related family /// locus:ptr-23	ptr-23 /// WBGene00004237	WBGene00004237	-1.77291	0.00719707	0.0352573
173825_at	hypothetical protein /// f-spondin like protein	T21B6.3 /// WBGene00011880	WBGene00011880	-1.77617	2.22917e-07	2.58186e-05
190282_at	Putative carbonic anhydrase 5 /// locus:cah-5	cah-5 /// WBGene00000283	WBGene00000283	-1.7773	3.07576e-08	5.47425e-06
186308_s_at	Intermediate Filament Organize /// locus:ttm-4	ifo-1 /// WBGene00018350	WBGene00018350	-1.77784	0.000477179	0.00617634
180944_s_at	hypothetical protein /// status:Confirmed	F14B8.6 /// WBGene00017448	WBGene00017448	-1.77981	2.16791e-07	2.55496e-05
184013_at	hypothetical protein /// status:Partially_confirmed	D1005.4 /// WBGene00016998	WBGene00016998	-1.77996	1.59533e-06	0.000108251
191554_at	C. Elegans Homeobox /// locus:ceh-60	ceh-60 /// WBGene00017690	WBGene00017690	-1.7841	5.15778e-06	0.000248785
177235_s_at	hypothetical protein /// status:Partially_confirmed	DH11.2 /// WBGene00008436	WBGene00008436	-1.78758	2.75708e-08	5.21721e-06
181407_at	Prion-like-(Q/N-rich)-domain-bearing protein /// locus:pqn-63	pqn-63 /// WBGene00004146	WBGene00004146	-1.79257	0.00116929	0.0113264
182575_at	hypothetical protein /// status:Partially_confirmed	C36C5.5 /// WBGene00016474	WBGene00016474	-1.7932	1.30518e-05	0.000487098
190161_at	Putative sodium/calcium exchanger 6 /// locus:ncx-6	ncx-6 /// WBGene00003571	WBGene00003571	-1.79451	5.06598e-05	0.00128663
184368_at	status:Confirmed /// hypothetical protein	WBGene00012794 /// Y43E12A.2	WBGene00012794	-1.79471	0.0113063	0.0467681
175193_at	hypothetical protein /// status:Confirmed	T25F10.3 /// WBGene00020806	WBGene00020806	-1.79502	2.69994e-05	0.000830081
191840_s_at	hypothetical protein /// glycine C-acetyltransferase	T25B9.1 /// WBGene00012007	WBGene00012007	-1.79637	0.00124511	0.0118222
189900_at	hypothetical protein /// amino acid permease	B0454.6 /// WBGene00015197	WBGene00015197	-1.79646	0.00148429	0.0131456
174683_at	hypothetical protein /// A. faecalis PHB depolymerase; zinc finger protein 40	T19D12.1 /// WBGene00020576	WBGene00020576	-1.79777	0.000114676	0.00232735
181229_at	hypothetical protein /// status:Confirmed	F23F1.2 /// WBGene00017743	WBGene00017743	-1.79981	0.0091476	0.041199
182519_at	hypothetical protein /// status:Partially_confirmed	F20D6.5 /// WBGene00017635	WBGene00017635	-1.80318	8.52849e-06	0.000355847
190171_at	hypothetical protein /// extracellular protein	C07A4.3 /// WBGene00007398	WBGene00007398	-1.80428	0.00693908	0.0344398
183433_at	GALacTosyltransferase /// locus:galt-1	galt-1 /// WBGene00019763	WBGene00019763	-1.80678	2.33018e-06	0.000140389
188758_at	hypothetical protein /// keratin like	F07H5.8 /// WBGene00008559	WBGene00008559	-1.80795	0.000150284	0.0027925
183630_at	hypothetical protein	C29F9.3	WBGene00016218	-1.81045	8.22019e-06	0.000350605
190977_s_at	Tyrosine AminoTraNsferase /// locus:tatn-1	tatn-1 /// WBGene00009628	WBGene00009628	-1.81094	6.20068e-07	5.59114e-05
188947_at	C-type LECtin /// locus:clec-47	clec-47 /// WBGene00011668	WBGene00011668	-1.81864	1.05575e-05	0.000423411
174816_at	PaTched Related family /// locus:ptr-23	ptr-23 /// WBGene00004237	WBGene00004237	-1.82187	0.00105195	0.0105632
180669_s_at	Putative glucosylceramidase 4 /// status:Confirmed	gba-4 /// WBGene00021160	WBGene00021160	-1.82309	8.89692e-05	0.00194047
181259_at	C-type LECtin /// locus:clec-51	clec-51 /// WBGene00015050	WBGene00015050	-1.8235	4.41146e-07	4.26398e-05
173668_s_at	hypothetical protein /// status:Partially_confirmed	F52G2.3 /// WBGene00009943	WBGene00009943	-1.82525	7.33157e-07	6.31422e-05
182974_at	hypothetical protein /// status:Partially_confirmed	T01C8.3 /// WBGene00020144	WBGene00020144	-1.82805	0.00141943	0.0127562
185711_at	hypothetical protein /// status:Partially_confirmed	T15B7.14 /// WBGene00020526	WBGene00020526	-1.82813	0.000688619	0.00796608
184176_at	TropoNin T	tnt-4	WBGene00006589	-1.82854	7.20786e-06	0.000317507
190835_at	Innexin-8 /// locus:inx-8	inx-8 /// WBGene00002130	WBGene00002130	-1.83292	0.00017762	0.0031135
179051_s_at	status:Partially_confirmed /// hypothetical protein	WBGene00013946 /// ZK228.3	WBGene00013946	-1.83378	0.0125191	0.049645
193236_at	Putative 6-pyruvoyl tetrahydrobiopterin synthase	ptps-1	WBGene00015010	-1.83602	2.94894e-06	0.00016647
175816_at	Sodium-dependent dopamine transporter /// locus:dat-1	dat-1 /// WBGene00000934	WBGene00000934	-1.8367	0.000130025	0.00254653
192454_s_at	Intermediate filament protein ifd-2 /// locus:ifd-2	ifd-2 /// WBGene00002058	WBGene00002058	-1.83987	8.02901e-07	6.77096e-05
185583_at	hypothetical protein	H06H21.8	WBGene00019164	-1.84008	4.1903e-05	0.00114468
191623_at	UDP-GlucuronosylTransferase /// locus:ugt-53	ugt-53 /// WBGene00020182	WBGene00020182	-1.8401	0.000662573	0.00774749
174854_at	status:Confirmed /// hypothetical protein	WBGene00012529 /// Y32F6A.4	WBGene00012529	-1.84204	7.72171e-06	0.000337926
177629_at	status:Partially_confirmed /// hypothetical protein	WBGene00014003 /// ZK593.3	WBGene00014003	-1.84608	2.613e-07	2.90135e-05
187972_at	Feminization Of Germline /// locus:fog-3	fog-3 /// WBGene00001483	WBGene00001483	-1.84798	0.00211013	0.0166277
189385_s_at	UMP-CMP kinase 1 /// uridylate kinase	C29F7.3 /// WBGene00007812	WBGene00007812	-1.84829	0.000807761	0.00871687
180945_s_at	hypothetical protein	F49C12.7	WBGene00009877	-1.85014	3.73993e-06	0.000200583
193246_s_at	FiLamiN (actin binding protein) homolog	fln-2	WBGene00016006	-1.8511	1.01724e-06	7.89998e-05
178577_at	hypothetical protein /// status:Partially_confirmed	C49F8.1 /// WBGene00008213	WBGene00008213	-1.85488	9.79435e-05	0.00207228
176183_at	status:Partially_confirmed /// hypothetical protein	WBGene00022096 /// Y69A2AR.25	WBGene00022096	-1.85505	0.00120189	0.011544
186289_at	hypothetical protein /// status:Partially_confirmed	F55G1.15 /// WBGene00018907	WBGene00018907	-1.85787	0.00312158	0.0211175
180370_at	Fatty Acid/Retinol binding protein /// locus:far-8	far-8 /// WBGene00001392	WBGene00001392	-1.85793	6.73259e-07	5.91205e-05
187961_s_at	PaTched Related family /// locus:ptr-3	ptr-3 /// WBGene00004218	WBGene00004218	-1.86037	0.00485598	0.0274124
186541_at	hypothetical protein /// status:Confirmed	F43C1.5 /// WBGene00009649	WBGene00009649	-1.86198	1.75334e-06	0.000116043
177814_s_at	hypothetical protein /// status:Confirmed	T11B7.5 /// WBGene00011708	WBGene00011708	-1.86403	4.56762e-06	0.000228983
183117_at	status:Confirmed /// hypothetical protein	WBGene00022813 /// ZK742.3	WBGene00022813	-1.86505	1.56185e-05	0.000556603
174377_at	hypothetical protein /// status:Confirmed	M02F4.3 /// WBGene00019737	WBGene00019737	-1.86788	1.28473e-06	9.43207e-05
174684_s_at	hypothetical protein /// hypothetical protein /// status:Partially_confirmed /// A. faecalis PHB depolymerase; zinc finger protein 40	H43E16.1 /// T19D12.1 /// WBGene00019273 /// WBGene00020576	WBGene00019273	-1.87307	5.69123e-06	0.000267358
184236_at	hypothetical protein /// status:Partially_confirmed	T24C12.4 /// WBGene00020766	WBGene00020766	-1.877	1.63156e-07	2.04865e-05
177675_at	Prion-like-(Q/N-rich)-domain-bearing protein	pqn-18	WBGene00004108	-1.8808	2.61741e-06	0.000153562
179056_s_at	hypothetical protein	F52A8.3	WBGene00009916	-1.88178	0.000521763	0.00656371
189472_at	hypothetical protein	C32C4.1	WBGene00007862	-1.88567	0.000210562	0.00351172
183187_at	Downstream Of DAF-16 (regulated by DAF-16) /// locus:dod-17	dod-17 /// WBGene00010745	WBGene00010745	-1.88987	0.000384271	0.0053445
187176_s_at	hypothetical protein /// status:Partially_confirmed	D2096.6 /// WBGene00017073	WBGene00017073	-1.89664	0.000283954	0.00436405
175314_s_at	Cell death-related nuclease 6	crn-6	WBGene00000799	-1.9014	2.05667e-05	0.000672312
190223_at	hypothetical protein /// Src homology domain 2	K11E4.2 /// WBGene00010774	WBGene00010774	-1.90467	9.18338e-06	0.000376163
192439_s_at	MLP/CRP family (Muscle LIM Protein/Cysteine-rich Protein)	mlp-1	WBGene00003375	-1.90859	8.53493e-08	1.21989e-05
191301_s_at	Histidine ammonia-lyase /// locus:haly-1	haly-1 /// WBGene00009813	WBGene00009813	-1.91131	2.98254e-05	0.000892456
173774_s_at	hypothetical protein	Y47G6A.19	WBGene00021645	-1.91583	8.94335e-05	0.00194428
178465_at	hypothetical protein /// status:Partially_confirmed	C08B6.11 /// WBGene00007431	WBGene00007431	-1.92186	1.78873e-06	0.00011723
185328_at	UDP-GlucuronosylTransferase /// locus:ugt-28	ugt-28 /// WBGene00015693	WBGene00015693	-1.93529	8.317e-05	0.00186547
172395_at	hypothetical protein	F22F4.4	WBGene00017717	-1.93598	2.70947e-05	0.000831108
174646_at	mammalian FE65 Homolog	feh-1	WBGene00001410	-1.93856	0.000384745	0.00534513
183311_at	hypothetical protein	F40H3.1	WBGene00018249	-1.94121	0.00204176	0.0162993
186046_at	hypothetical protein /// status:Predicted	T05B4.12 /// WBGene00020243	WBGene00020243	-1.94331	6.74416e-06	0.000302103
193735_at	hypothetical protein /// Gonadotropin-releasing hormone receptor like protein	B0334.6 /// WBGene00007146	WBGene00007146	-1.94549	5.67478e-05	0.00139638
172207_x_at	hypothetical protein /// status:Partially_confirmed	T06E4.9 /// WBGene00011536	WBGene00011536	-1.95155	0.00161474	0.0138712
179313_at	Glycine Cleavage System H protein /// locus:gcsh-1	gcsh-1 /// WBGene00008354	WBGene00008354	-1.95309	4.54335e-06	0.000228983
186260_at	SeQueSTosome related /// status:Confirmed	sqst-2 /// WBGene00021495	WBGene00021495	-1.95549	0.000113091	0.00230913
179856_at	hypothetical protein /// status:Partially_confirmed	F22E5.1 /// WBGene00017703	WBGene00017703	-1.95798	0.000282119	0.00435672
182388_at	hypothetical protein /// status:Confirmed	F53C11.1 /// WBGene00009971	WBGene00009971	-1.96766	0.000466618	0.00609247
192126_s_at	Zinc metalloproteinase nas-26 /// locus:toh-1	toh-1 /// WBGene00006591	WBGene00006591	-1.96926	0.00924954	0.0414234
183902_at	Methionine Sulfoxide Reductase A /// locus:msra-1	msra-1 /// WBGene00018393	WBGene00018393	-1.97001	0.000832171	0.00891584
183717_at	hypothetical protein /// status:Partially_confirmed	F20B10.3 /// WBGene00008967	WBGene00008967	-1.9761	0.000218537	0.00359378
175270_at	Nuclear Hormone Receptor family	nhr-101	WBGene00003691	-1.98273	1.65491e-06	0.000111171
193091_at	Uncharacterized RING finger protein T02C1.1 /// Zinc finger, C3HC4 type (RING finger)	T02C1.1 /// WBGene00011365	WBGene00011365	-1.98923	0.00139166	0.0125823
184070_at	TRansport Protein Particle /// status:Confirmed	trpp-12 /// WBGene00016614	WBGene00016614	-1.99075	2.47969e-08	4.75934e-06
188813_at	GRound-Like (grd related) /// locus:grl-30	grl-30 /// WBGene00001739	WBGene00001739	-1.99262	1.59107e-05	0.000564024
177193_s_at	Activated in Blocked Unfolded protein response /// Prion-like-(Q/N-rich)-domain-bearing protein /// locus:abu-1 /// locus:pqn-2	abu-1 /// pqn-2 /// WBGene00000024 /// WBGene00004098	WBGene00000024 /// WBGene00004098	-1.99794	0.00775258	0.0370011
190837_at	AQuaPorin or aquaglyceroporin related /// locus:aqp-4	aqp-4 /// WBGene00000172	WBGene00000172	-2.00432	1.30109e-05	0.000486922
193318_at	Serpentine Receptor, class X /// locus:srx-58	srx-58 /// WBGene00005949	WBGene00005949	-2.00547	1.55744e-05	0.000556507
182077_at	hypothetical protein /// status:Confirmed	C50A2.3 /// WBGene00016797	WBGene00016797	-2.00741	2.58858e-06	0.000152536
172135_x_at	status:Predicted /// hypothetical protein	WBGene00044521 /// Y5H2A.4	WBGene00044521	-2.00995	0.00319703	0.0213803
173482_s_at	Activated in Blocked Unfolded protein response /// locus:abu-11	abu-11 /// WBGene00000034	WBGene00000034	-2.022	0.00280517	0.0198778
183847_at	hypothetical protein /// status:Partially_confirmed	C15F1.1 /// WBGene00015794	WBGene00015794	-2.02382	0.00287465	0.0201365
190778_at	Battenin	cln-3.1	WBGene00000539	-2.02649	3.30137e-07	3.44229e-05
186886_s_at	status:Partially_confirmed /// hypothetical protein	WBGene00012487 /// Y18D10A.23	WBGene00012487	-2.0287	0.00881382	0.0402214
181731_at	hypothetical protein /// status:Confirmed	C06E2.1 /// WBGene00015527	WBGene00015527	-2.03067	2.56826e-07	2.8996e-05
171730_x_at	Venom-Allergen-like Protein	vap-1	WBGene00006886	-2.0317	1.16542e-06	8.65071e-05
189679_at	hypothetical protein /// EGF-domain protein	F21A3.3 /// WBGene00008993	WBGene00008993	-2.03256	0.00111516	0.0109629
173836_at	Zinc metalloproteinase nas-26 /// locus:toh-1	toh-1 /// WBGene00006591	WBGene00006591	-2.03314	0.00261015	0.0190484
183747_at	hypothetical protein /// status:Partially_confirmed	C27A2.5 /// WBGene00016153	WBGene00016153	-2.03646	0.000266971	0.00416107
180398_s_at	hypothetical protein /// status:Confirmed	F15E6.4 /// WBGene00017485	WBGene00017485	-2.03697	0.00019516	0.00334017
174643_at	hypothetical protein	C34E11.2	WBGene00007935	-2.03781	0.000316217	0.00471528
186383_at	hypothetical protein	T19D12.4	WBGene00020579	-2.04129	0.000139347	0.0026518
176819_s_at	UDP-GlucuronosylTransferase	ugt-29	WBGene00021709	-2.04699	7.82598e-05	0.00177909
184396_at	Flavin-containing monooxygenase /// status:Confirmed	C46H11.2 /// WBGene00016728	WBGene00016728	-2.0622	0.00184372	0.0151782
188908_s_at	FiBuLin	fbl-1	WBGene00001403	-2.07053	0.00523212	0.0287859
189041_s_at	P-GlycoProtein related /// P-GlycoProtein related /// locus:pgp-7	pgp-6 /// pgp-7 /// WBGene00004001	WBGene00004000 /// WBGene00004001	-2.07243	0.00317809	0.0213173
190340_s_at	locus:wrt-4 /// Warthog protein 4 N-product	WBGene00006950 /// wrt-4	WBGene00006950	-2.07414	0.00938085	0.0417886
188961_at	Putative glutaminase 2 /// locus:glna-2	glna-2 /// WBGene00008435	WBGene00008435	-2.07485	5.05942e-05	0.00128663
172056_x_at	Activated in Blocked Unfolded protein response /// locus:abu-4	abu-4 /// WBGene00000027	WBGene00000027	-2.09612	0.00243381	0.0182396
183602_at	TRansport Protein Particle /// status:Confirmed	trpp-12 /// WBGene00016614	WBGene00016614	-2.10132	3.44378e-07	3.53193e-05
178680_at	hypothetical protein /// status:Partially_confirmed	M04C9.4 /// WBGene00010859	WBGene00010859	-2.10146	1.95909e-08	3.87074e-06
184295_at	status:Confirmed /// hypothetical protein	WBGene00045416 /// Y37H2A.14	WBGene00045416	-2.10432	0.000160968	0.00291856
174878_at	hypothetical protein /// status:Partially_confirmed	T19D2.1 /// WBGene00020567	WBGene00020567	-2.10664	4.43548e-06	0.000225727
174281_at	status:Confirmed /// hypothetical protein	WBGene00022314 /// Y77E11A.14	WBGene00022314	-2.11078	8.38786e-07	6.8299e-05
187222_at	Uncharacterized kinase-like protein D1044.1 /// status:Partially_confirmed	D1044.1 /// WBGene00017027	WBGene00017027	-2.11427	4.12451e-06	0.000214783
192505_at	Zinc finger putative Transcription Factor family	ztf-26	WBGene00010137	-2.11883	0.000207762	0.00348483
179240_at	hypothetical protein /// status:Confirmed	M03B6.1 /// WBGene00010833	WBGene00010833	-2.13017	0.000164119	0.00296369
176539_at	status:Confirmed /// hypothetical protein	WBGene00022417 /// Y102A11A.7	WBGene00022417	-2.13396	0.000154568	0.00283698
183001_s_at	hypothetical protein	F55D12.2	WBGene00010111	-2.13605	1.83789e-06	0.000119867
178086_at	LYSozyme /// locus:lys-5	lys-5 /// WBGene00003094	WBGene00003094	-2.14825	7.95277e-06	0.00034369
183115_at	hypothetical protein /// status:Confirmed	C34H4.2 /// WBGene00016425	WBGene00016425	-2.15712	0.00604001	0.0314532
183653_at	hypothetical protein	F41D9.2	WBGene00018282	-2.15764	6.94634e-05	0.00162589
191404_at	Serine palmitoyltransferase 2	sptl-2	WBGene00018398	-2.16336	2.24137e-06	0.000138531
182856_at	GRound-Like (grd related) /// locus:grl-27	grl-27 /// WBGene00001736	WBGene00001736	-2.16637	0.000115462	0.00233625
185055_at	UDP-glucuronosyltransferase	ugt-26	WBGene00015695	-2.17582	0.000454213	0.00599459
177144_at	Nuclear Hormone Receptor family	nhr-114	WBGene00003704	-2.21399	1.46251e-05	0.000529631
178752_at	hypothetical protein	W06A7.4	WBGene00012293	-2.2191	0.00687781	0.0342623
191917_at	SLC (SoLute Carrier) homolog	slc-17.4	WBGene00012130	-2.22191	0.00550777	0.0297379
173815_s_at	TropoNin T	tnt-3	WBGene00006588	-2.24788	2.82203e-06	0.000159978
178273_at	hypothetical protein /// status:Partially_confirmed	F01D5.2 /// WBGene00008493	WBGene00008493	-2.2559	2.85356e-07	3.12653e-05
175095_at	hypothetical protein /// status:Confirmed	B0410.3 /// WBGene00015172	WBGene00015172	-2.26424	5.41397e-05	0.00134701
172026_x_at	Venom-Allergen-like Protein	vap-1	WBGene00006886	-2.27767	8.34768e-07	6.8299e-05
174677_s_at	FiLamiN (actin binding protein) homolog	fln-2	WBGene00016006	-2.28936	9.38843e-08	1.28711e-05
193592_s_at	hypothetical protein /// tyrosine-protein kinase (KIN15/KIN16 subfamily)	T01G5.1 /// WBGene00011339	WBGene00011339	-2.29429	2.86233e-07	3.12653e-05
192528_at	hypothetical protein /// sodium/phosphate transport protein	C35A5.3 /// WBGene00007947	WBGene00007947	-2.29646	3.88188e-06	0.000205332
187428_at	hypothetical protein /// status:Confirmed	T25E4.1 /// WBGene00020803	WBGene00020803	-2.31175	4.32986e-05	0.00116985
191094_at	UDP-glucuronosyltransferase /// locus:ugt-30	ugt-30 /// WBGene00011340	WBGene00011340	-2.31592	1.94768e-05	0.000649346
172360_x_at	Activated in Blocked Unfolded protein response /// locus:abu-15	abu-15 /// WBGene00004099	WBGene00004099	-2.32196	0.0124472	0.0494834
175449_s_at	status:Confirmed /// hypothetical protein	WBGene00012592 /// Y38E10A.14	WBGene00012592	-2.34045	1.62246e-05	0.000570636
178456_at	F-box A protein /// locus:fbxa-192	fbxa-192 /// WBGene00010212	WBGene00010212	-2.34431	5.49789e-08	8.89949e-06
177934_s_at	hypothetical protein /// status:Partially_confirmed	C06A1.6 /// WBGene00007356	WBGene00007356	-2.35953	0.0028164	0.0199154
191652_at	CystaTHionine gamma lyase /// locus:cth-1	cth-1 /// WBGene00009048	WBGene00009048	-2.3642	8.51738e-06	0.000355847
186443_at	hypothetical protein /// status:Confirmed	F42A10.7 /// WBGene00018343	WBGene00018343	-2.37894	8.28062e-07	6.8299e-05
182628_s_at	hypothetical protein /// hypothetical protein /// status:Confirmed	T21F4.1 /// T22B7.8 /// WBGene00044570	WBGene00020658	-2.38125	0.000186282	0.0032252
185779_at	hypothetical protein /// status:Partially_confirmed	T05B11.4 /// WBGene00020247	WBGene00020247	-2.40186	0.00882653	0.0402399
178767_at	hypothetical protein /// status:Partially_confirmed	C10C5.2 /// WBGene00007506	WBGene00007506	-2.41536	0.000578081	0.00703505
188294_at	COLlagen /// locus:col-152	col-152 /// WBGene00000725	WBGene00000725	-2.42509	1.76994e-06	0.000116567
175257_s_at	hypothetical protein	T05C3.6	WBGene00020256	-2.43428	3.7618e-07	3.74377e-05
181088_at	hypothetical protein /// status:Partially_confirmed	W05B2.7 /// WBGene00012273	WBGene00012273	-2.44451	0.01038	0.0443429
192321_s_at	hypothetical protein /// locus:tag-257	tag-257 /// WBGene00018516	WBGene00018516	-2.44784	3.29127e-08	5.66912e-06
182409_s_at	Venom-Allergen-like Protein	vap-1	WBGene00006886	-2.44995	2.29864e-06	0.000139112
190541_at	hypothetical protein /// Alcohol dehydrogenase	C30G12.2 /// WBGene00016274	WBGene00016274	-2.49688	1.39719e-07	1.80496e-05
193903_at	P-GlycoProtein related /// locus:pgp-9	pgp-9 /// WBGene00004003	WBGene00004003	-2.52191	3.05586e-05	0.000906321
185812_at	hypothetical protein /// status:Confirmed	C04E12.2 /// WBGene00015433	WBGene00015433	-2.53226	2.7848e-09	7.96057e-07
177489_at	hypothetical protein /// status:Partially_confirmed	C05E7.2 /// WBGene00007344	WBGene00007344	-2.54332	0.00057593	0.00702915
192577_at	Zinc metalloproteinase nas-1 /// locus:nas-1	nas-1 /// WBGene00003520	WBGene00003520	-2.5475	0.0100513	0.0435199
179909_at	O-ACyltransferase homolog /// locus:oac-20	oac-20 /// WBGene00009488	WBGene00009488	-2.56238	2.64669e-06	0.000153907
182357_at	Neuropeptide-Like Protein /// locus:nlp-26	nlp-26 /// WBGene00003764	WBGene00003764	-2.56539	0.0118152	0.0479724
194020_s_at	Receptor-like tyrosine-protein kinase kin-16 /// locus:kin-16	kin-16 /// WBGene00002200	WBGene00002200	-2.57783	0.00313208	0.0211494
172573_x_at	Prion-like-(Q/N-rich)-domain-bearing protein /// Prion-like-(Q/N-rich)-domain-bearing protein /// locus:pqn-76 /// locus:pqn-79	pqn-76 /// pqn-79 /// WBGene00004158 /// WBGene00004160	WBGene00004158 /// WBGene00004160	-2.60095	0.000533493	0.00667999
189660_at	ASpartyl Protease /// aspartyl protease	asp-8 /// WBGene00019105	WBGene00019105	-2.62472	1.30078e-06	9.49805e-05
176274_at	PLugged Excretory Pore /// status:Partially_confirmed	plep-1 /// WBGene00021797	WBGene00021797	-2.63843	0.000393998	0.00542921
192650_at	DeHydrogenases, Short chain /// locus:dhs-25	dhs-25 /// WBGene00000988	WBGene00000988	-2.68367	9.2621e-08	1.28288e-05
179599_at	hypothetical protein	ZK228.4	WBGene00013947	-2.69409	1.16179e-06	8.65071e-05
190080_at	Putative acid phosphatase F26C11.1 /// status:Partially_confirmed	F26C11.1 /// WBGene00009146	WBGene00009146	-2.70883	6.41024e-07	5.74157e-05
175262_at	FIP (Fungus-Induced Protein) Related	fipr-2	WBGene00009097	-2.7109	0.00506008	0.0281739
172552_x_at	Activated in Blocked Unfolded protein response /// Prion-like-(Q/N-rich)-domain-bearing protein /// Prion-like-(Q/N-rich)-domain-bearing protein /// Prion-like-(Q/N-rich)-domain-bearing protein /// Prion-like-(Q/N-rich)-domain-bearing protein /// locus:abu-5 /// locus:pqn-76 /// locus:pqn-78 /// locus:pqn-79 /// locus:pqn-91	abu-5 /// pqn-76 /// pqn-78 /// pqn-79 /// pqn-91 /// WBGene00000028 /// WBGene00004158 /// WBGene00004159 /// WBGene00004160 /// WBGene00004171	WBGene00000028 /// WBGene00004158 /// WBGene00004159 /// WBGene00004171	-2.73199	4.19182e-05	0.00114468
176141_s_at	status:Partially_confirmed /// hypothetical protein	WBGene00021977 /// Y58A7A.3	WBGene00021977	-2.74637	7.45658e-05	0.00172429
172585_x_at	Prion-like-(Q/N-rich)-domain-bearing protein /// Prion-like-(Q/N-rich)-domain-bearing protein /// Prion-like-(Q/N-rich)-domain-bearing protein /// locus:pqn-76 /// locus:pqn-78 /// locus:pqn-79	pqn-76 /// pqn-78 /// pqn-79 /// WBGene00004158 /// WBGene00004159 /// WBGene00004160	WBGene00004158 /// WBGene00004159 /// WBGene00004160	-2.76621	0.000107023	0.00221897
188028_at	GRounDhog (hedgehog-like family) /// locus:grd-6	grd-6 /// WBGene00001695	WBGene00001695	-2.78363	0.00073213	0.00827282
186655_at	hypothetical protein /// status:Partially_confirmed	T28A11.16 /// WBGene00020878	WBGene00020878	-2.82445	1.29157e-08	2.79881e-06
175874_at	status:Partially_confirmed /// hypothetical protein	WBGene00022654 /// ZK105.3	WBGene00022654	-2.83012	2.31196e-08	4.50172e-06
174184_at	hypothetical protein	Y54G2A.10	WBGene00021875	-2.85272	4.24285e-07	4.16087e-05
172605_x_at	Activated in Blocked Unfolded protein response /// Prion-like-(Q/N-rich)-domain-bearing protein /// Prion-like-(Q/N-rich)-domain-bearing protein /// Prion-like-(Q/N-rich)-domain-bearing protein /// Prion-like-(Q/N-rich)-domain-bearing protein /// locus:abu-5 /// locus:pqn-76 /// locus:pqn-78 /// locus:pqn-79 /// locus:pqn-91	abu-5 /// pqn-76 /// pqn-78 /// pqn-79 /// pqn-91 /// WBGene00000028 /// WBGene00004158 /// WBGene00004159 /// WBGene00004160 /// WBGene00004171	WBGene00000028 /// WBGene00004158 /// WBGene00004159 /// WBGene00004171	-2.88712	4.62324e-05	0.00122582
191210_at	Seven TM Receptor /// locus:str-146	str-146 /// WBGene00006193	WBGene00006193	-2.93588	5.88197e-06	0.000270987
189015_at	C-type LECtin /// locus:clec-86	clec-86 /// WBGene00016912	WBGene00016912	-2.9719	4.41113e-08	7.22742e-06
185944_at	LIPaSe related /// locus:lips-15	lips-15 /// WBGene00012585	WBGene00012585	-2.99949	3.69828e-09	1.01403e-06
186713_at	status:Confirmed /// hypothetical protein	WBGene00013986 /// ZK512.7	WBGene00013986	-3.025	0.00852725	0.039424
192751_at	Ligand-Gated ion Channel /// locus:lgc-54	lgc-54 /// WBGene00020528	WBGene00020528	-3.02688	4.29542e-07	4.1819e-05
175239_at	Protein Up-regulated in Daf-2(gf)	pud-3	WBGene00017501	-3.0747	5.92826e-05	0.00144552
192059_at	H(+) MyoInositol coTransporter /// locus:hmit-1.1	hmit-1.1 /// WBGene00013073	WBGene00013073	-3.0812	0.00535939	0.0292347
172442_x_at	Prion-like-(Q/N-rich)-domain-bearing protein /// locus:pqn-90 /// locus:pqn-91	pqn-90 /// WBGene00004170 /// WBGene00004171	WBGene00004170 /// WBGene00004171	-3.08549	6.84347e-06	0.000305462
172443_x_at	Prion-like-(Q/N-rich)-domain-bearing protein /// locus:pqn-90 /// locus:pqn-91	pqn-91 /// WBGene00004170 /// WBGene00004171	WBGene00004170 /// WBGene00004171	-3.10086	8.61884e-06	0.000357397
179396_at	hypothetical protein	C35A5.6	WBGene00007950	-3.10542	1.62892e-08	3.39036e-06
190189_at	hypothetical protein /// threonine dehydratase	K01C8.1 /// WBGene00010456	WBGene00010456	-3.13951	9.95067e-08	1.3369e-05
178467_at	hypothetical protein /// status:Partially_confirmed	F36D1.8 /// WBGene00009467	WBGene00009467	-3.16905	4.95757e-06	0.000242205
181325_s_at	UPF0376 protein C17B7.2 /// hypothetical protein /// status:Partially_confirmed	C17B7.2 /// T28A11.2 /// WBGene00015876	WBGene00015876 /// WBGene00020869	-3.17806	7.95406e-08	1.17434e-05
184711_at	hypothetical protein /// status:Confirmed	C49G7.10 /// WBGene00016788	WBGene00016788	-3.27058	3.9892e-05	0.00110054
186714_s_at	status:Confirmed /// hypothetical protein	WBGene00013986 /// ZK512.7	WBGene00013986	-3.2988	0.00929101	0.0415509
186111_at	hypothetical protein /// status:Partially_confirmed	F54D10.8 /// WBGene00018809	WBGene00018809	-3.30799	0.000334776	0.00488535
180551_at	hypothetical protein	F42A9.6	WBGene00018335	-3.37022	4.18383e-09	1.12422e-06
186781_at	hypothetical protein /// status:Partially_confirmed	F35F10.13 /// WBGene00018062	WBGene00018062	-3.51277	4.0647e-10	1.5603e-07
190306_s_at	locus:wrt-8 /// Warthog protein 8 N-product	WBGene00006954 /// wrt-8	WBGene00006954	-3.65892	1.54549e-07	1.97754e-05
192578_at	Delta(9)-fatty-acid desaturase fat-7 /// locus:fat-7	fat-7 /// WBGene00001399	WBGene00001399	-3.67669	2.13384e-07	2.53706e-05
179183_at	---	---	---	-3.78825	2.89783e-11	1.49743e-08
192195_at	fatty Acid CoA Synthetase family /// locus:acs-2	acs-2 /// WBGene00009221	WBGene00009221	-3.83828	5.30838e-05	0.00133308
174675_at	fatty Acid CoA Synthetase family /// locus:acs-2	acs-2 /// WBGene00009221	WBGene00009221	-4.0292	7.64481e-08	1.15405e-05
183895_at	Neuropeptide-Like Protein /// locus:nlp-25	nlp-25 /// WBGene00003763	WBGene00003763	-4.10545	0.000152489	0.0028142
183108_at	hypothetical protein /// status:Partially_confirmed	C12D5.9 /// WBGene00015710	WBGene00015710	-4.24628	8.1726e-10	2.74503e-07
183330_s_at	hypothetical protein /// status:Partially_confirmed	C09B8.4 /// WBGene00015623	WBGene00015623	-4.26138	2.18626e-05	0.000702875
175898_at	status:Confirmed /// hypothetical protein	WBGene00022653 /// ZK105.1	WBGene00022653	-4.38328	1.31072e-11	7.65648e-09
184438_at	hypothetical protein /// status:Partially_confirmed	T20D4.11 /// WBGene00020617	WBGene00020617	-4.83698	5.06069e-09	1.28425e-06
186519_at	Protein Up-regulated in Daf-2(gf) /// status:Confirmed	pud-4 /// WBGene00017498	WBGene00017498	-5.24146	3.69351e-07	3.70324e-05
173996_at	Acyl CoA DeHydrogenase	acdh-2	WBGene00015894	-5.28079	7.71008e-09	1.75572e-06
173341_at	HAlF transporter (PGP related) /// locus:haf-6	haf-6 /// WBGene00001816	WBGene00001816	-5.36119	5.97469e-11	2.86685e-08
177801_at	C-type LECtin /// locus:clec-230	clec-230 /// WBGene00007806	WBGene00007806	-5.54427	1.03944e-08	2.28936e-06
190705_s_at	Acyl CoA DeHydrogenase	acdh-2	WBGene00015894	-5.64886	1.34453e-06	9.71192e-05
176209_at	status:Partially_confirmed /// hypothetical protein	WBGene00021979 /// Y58A7A.5	WBGene00021979	-5.94835	0.000347393	0.00498114
192500_at	locus:zig-3 /// 2 (Zwei) IG domain protein	WBGene00006980 /// zig-3	WBGene00006980	-6.31712	3.17188e-08	5.53444e-06
177832_at	hypothetical protein	K02E2.8	WBGene00010509	-7.60999	6.84225e-10	2.35712e-07
176686_at	hypothetical protein /// status:Predicted	D1014.7 /// WBGene00017020	WBGene00017020	-8.39969	0.000123154	0.00245492
179590_at	hypothetical protein /// status:Partially_confirmed	R11D1.3 /// WBGene00011244	WBGene00011244	-9.39486	1.77901e-12	1.49384e-09
176677_at	hypothetical protein /// status:Partially_confirmed	D1014.6 /// WBGene00017019	WBGene00017019	-10.9281	1.47074e-06	0.000101333
178773_at	hypothetical protein /// status:Confirmed	T13F3.6 /// WBGene00011753	WBGene00011753	-12.4378	3.43339e-05	0.000992125
178774_s_at	hypothetical protein /// status:Confirmed	T13F3.6 /// WBGene00011753	WBGene00011753	-18.115	1.48902e-05	0.000537147
