# Supplementary material for: Transcriptome analyses describe the consequences of persistent HIF-1 over-activation in Caenorhabditis elegans
Source: PLoS One. 2024 Mar 22;19(3):e0295093. doi: 10.1371/journal.pone.0295093 (PMC10959373; doi:10.1371/journal.pone.0295093)
Supplement: S8 Table — (XLSX) [file pone.0295093.s008.xlsx]

## Sheet: Sheet1
S8 Table. Genes down-regulated in egl-9.
Probe Set ID	Gene Title	Gene Symbol	Ensembl	Fold change (egl-9/N2)	p-value	q-value
185685_at	F-box A protein /// locus:fbxa-223	fbxa-223 /// WBGene00022630	WBGene00022630	-1.59555	0.00106194	0.00511156
189076_at	CUTiclin-Like /// locus:cutl-15	cutl-15 /// WBGene00011888	WBGene00011888	-1.59575	0.0125419	0.0299238
183601_at	hypothetical protein /// status:Confirmed	C06E7.4 /// WBGene00015541	WBGene00015541	-1.59704	0.000785161	0.00414934
188734_at	Beta-lactamase domain-containing protein 2 /// locus:lact-2	lact-2 /// WBGene00014164	WBGene00014164	-1.59709	0.000880993	0.0044893
192160_s_at	MonoCarboxylate Transporter family /// monocarboxylate transporter like	mct-3 /// WBGene00010834	WBGene00010834	-1.59786	0.00317855	0.0110795
184881_s_at	hypothetical protein	T23E7.2	WBGene00020732	-1.5982	2.5143e-06	6.33489e-05
183456_at	F-box A protein /// locus:fbxa-84	fbxa-84 /// WBGene00011670	WBGene00011670	-1.59833	0.000335886	0.00228776
177840_at	hypothetical protein /// status:Partially_confirmed	C53B4.2 /// WBGene00008272	WBGene00008272	-1.59844	0.000114982	0.00107942
177706_at	hypothetical protein /// status:Confirmed	F58D5.7 /// WBGene00010246	WBGene00010246	-1.59859	0.000206247	0.0016149
182027_s_at	status:Confirmed /// hypothetical protein	WBGene00022752 /// ZK484.6	WBGene00022752	-1.59916	0.000233997	0.00177275
187464_at	status:Confirmed /// hypothetical protein	WBGene00022581 /// ZC262.4	WBGene00022581	-1.59944	6.48758e-06	0.000129158
176372_at	status:Confirmed /// hypothetical protein	WBGene00022202 /// Y72A10A.1	WBGene00022202	-1.59945	4.91104e-08	2.89518e-06
180715_at	status:Partially_confirmed /// Major sperm protein	WBGene00012979 /// Y48B6A.5	WBGene00012979	-1.59972	0.00054175	0.00319997
183287_at	hypothetical protein	Y4C6B.2	WBGene00021156	-1.60041	0.0116908	0.0284123
171923_x_at	Iron-containing alcohol dehydrogenases /// Probable hydroxyacid-oxoacid transhydrogenase, mitochondrial	WBGene00012608 /// Y38F1A.6	WBGene00012608	-1.60097	0.00271181	0.00991805
180843_at	hypothetical protein /// status:Confirmed /// status:Partially_confirmed /// pseudo	W03G1.2 /// WBGene00021010 /// WBGene00021792 /// Y52D5A.1	WBGene00021010	-1.60144	0.00183977	0.00754052
184890_at	status:Confirmed /// hypothetical protein	WBGene00021532 /// Y42G9A.2	WBGene00021532	-1.60344	6.09055e-05	0.000686422
189924_at	thrombospondin-like /// hypothetical protein	WBGene00021171 /// Y8A9A.2	WBGene00021171	-1.60498	3.61669e-05	0.000473745
192086_s_at	Sugar (and other) transporter /// hypothetical protein	WBGene00013083 /// Y51A2D.18	WBGene00013083	-1.6055	0.00196295	0.00787531
177335_at	hypothetical protein /// status:Partially_confirmed	VC5.2 /// WBGene00020908	WBGene00020908	-1.60648	1.56849e-06	4.37888e-05
189672_at	hypothetical protein /// carboxylesterase	C17H12.4 /// WBGene00015930	WBGene00015930	-1.60655	8.75007e-05	0.000894468
179316_at	hypothetical protein /// status:Confirmed	F58H1.6 /// WBGene00010289	WBGene00010289	-1.60861	8.26352e-06	0.000155107
185953_at	Palmitoyltransferase /// status:Partially_confirmed	dhhc-13 /// WBGene00019257	WBGene00019257	-1.6088	9.69034e-05	0.000955985
190161_at	Putative sodium/calcium exchanger 6 /// locus:ncx-6	ncx-6 /// WBGene00003571	WBGene00003571	-1.60915	0.000358357	0.00238857
193763_at	C-type LECtin /// locus:clec-31	clec-31 /// WBGene00009854	WBGene00009854	-1.60939	0.000748854	0.00400568
193268_at	LIM domain containing proteins (2 domains) /// hypothetical protein	WBGene00012379 /// Y1A5A.1	WBGene00012379	-1.60962	0.00122459	0.00564176
193056_s_at	hypothetical protein /// locus:mrp-3	mrp-3 /// WBGene00003409	WBGene00003409	-1.6099	3.34244e-05	0.000448523
171892_x_at	GLutamiNe synthetase (glutamate-ammonia ligase) /// locus:gln-1	gln-1 /// WBGene00001602	WBGene00001602	-1.61098	7.98904e-05	0.000836385
191988_s_at	hypothetical protein	K09A9.6	WBGene00010703	-1.61112	5.90607e-06	0.000119741
181334_s_at	hypothetical protein	C27H5.4	WBGene00016174	-1.61133	0.00014998	0.00129767
189107_at	hypothetical protein /// locus:tag-344	tag-344 /// WBGene00015230	WBGene00015230	-1.61144	0.000552551	0.00324303
175632_at	Sex determination and Dosage Compensation defect /// locus:sdc-2	sdc-2 /// WBGene00004746	WBGene00004746	-1.61203	0.000122196	0.0011285
190905_at	TransThyretin-Related family domain /// locus:ttr-31	ttr-31 /// WBGene00010225	WBGene00010225	-1.61247	2.56914e-05	0.000363611
184280_at	hypothetical protein /// status:Partially_confirmed	C16C8.18 /// WBGene00015855	WBGene00015855	-1.61287	0.000769445	0.00408942
192970_at	hypothetical protein /// status:Confirmed	T14E8.4 /// WBGene00043981	WBGene00043981	-1.61378	2.29031e-05	0.00033621
181573_at	hypothetical protein /// status:Confirmed	K05F1.8 /// WBGene00019409	WBGene00019409	-1.61389	0.00828904	0.0220658
191275_at	Uncharacterized serine carboxypeptidase F32A5.3 /// Serine carboxypeptidase	F32A5.3 /// WBGene00017969	WBGene00017969	-1.61395	1.16292e-06	3.50127e-05
188729_at	hypothetical protein /// locus:gmeb-4	spe-44 /// WBGene00007732	WBGene00007732	-1.61436	3.21859e-05	0.000435421
191756_s_at	hypothetical protein /// sodium/phosphate transporter	R10D12.1 /// WBGene00011185	WBGene00011185	-1.61458	0.000250685	0.00186314
176826_at	Catechol-O-MethylTransferase family /// status:Confirmed	comt-3 /// WBGene00021487	WBGene00021487	-1.61506	6.32066e-06	0.000126457
191984_at	pseudo /// protein-tyrosine phosphatase	R06B10.1 /// WBGene00019912	WBGene00019912	-1.61509	4.91424e-05	0.000587062
191693_at	Probable maleylacetoacetate isomerase /// locus:gst-42	gst-42 /// WBGene00001790	WBGene00001790	-1.61522	0.000592932	0.00341427
180929_s_at	hypothetical protein	C10G8.8	WBGene00015684	-1.61611	3.88191e-08	2.36997e-06
180944_s_at	hypothetical protein /// status:Confirmed	F14B8.6 /// WBGene00017448	WBGene00017448	-1.61662	1.89149e-06	5.1046e-05
192715_s_at	Serine/threonine-protein phosphatase /// serine/threonine protein phosphatase /// Ser/Thr protein phosphatase /// Serine/threonine-protein phosphatase	T25B9.2 /// WBGene00012008 /// WBGene00013476 /// Y69E1A.4	WBGene00012008 /// WBGene00013476	-1.61698	0.00337548	0.0115754
181125_at	Nuclear Hormone Receptor family	nhr-121	WBGene00003711	-1.61811	5.03766e-05	0.000598031
193518_s_at	hypothetical protein	avr-15	WBGene00000233	-1.62023	0.00219183	0.00850689
172866_x_at	Organic Anion Transporter /// locus:oat-1	oat-1 /// WBGene00003837	WBGene00003837	-1.62062	0.000344353	0.00232328
182858_at	hypothetical protein /// status:Confirmed	T15B7.1 /// WBGene00020516	WBGene00020516	-1.62129	7.47037e-07	2.49922e-05
189328_at	aldose reductase /// hypothetical protein	WBGene00013896 /// ZC443.1	WBGene00013896	-1.62184	0.00556427	0.0165744
190293_at	Na(+)/H(+) exchanger protein 2 /// locus:nhx-2	nhx-2 /// WBGene00003730	WBGene00003730	-1.62201	7.9209e-05	0.000832841
172268_x_at	Nematode Specific Peptide family, group C /// Nematode Specific Peptide family, group C /// Nematode Specific Peptide family, group C /// Nematode Specific Peptide family, group C /// locus:nspc-20 /// locus:nspc-16 /// locus:nspc-17 /// locus:nspc-19	nspc-16 /// nspc-17 /// nspc-19 /// nspc-20 /// WBGene00008356 /// WBGene00008357 /// WBGene00008359 /// WBGene00008360	WBGene00008356 /// WBGene00008357 /// WBGene00008360	-1.62212	5.28433e-05	0.000622759
172074_x_at	---	---	---	-1.62236	0.00049434	0.00299421
172814_x_at	Tyrosine-protein kinase	C35E7.10	WBGene00016462	-1.62356	2.83774e-05	0.000390727
180150_at	hypothetical protein /// status:Confirmed	F54E2.1 /// WBGene00018823	WBGene00018823	-1.62362	1.82496e-05	0.000285971
177533_at	---	---	---	-1.62365	0.000121145	0.00112135
192722_s_at	Serine/threonine-protein phosphatase /// serine/threonine protein phosphatase /// protein phosphatase /// Serine/threonine-protein phosphatase	F25B3.4 /// WBGene00009101 /// WBGene00022710 /// ZK354.9	WBGene00009101	-1.62373	0.000975122	0.00480995
172984_s_at	KELch-repeat containing protein /// locus:kel-8	kel-8 /// WBGene00020952	WBGene00020952	-1.62404	7.55176e-06	0.000145803
190421_at	TetraSPanin family /// locus:tsp-19	tsp-19 /// WBGene00006645	WBGene00006645	-1.62465	0.000971821	0.00480013
191223_at	serine/threonine kinase /// Putative serine/threonine-protein kinase ZK507.1	WBGene00013978 /// ZK507.1	WBGene00013978	-1.62574	3.18578e-05	0.000431796
190193_s_at	SUPpressor of ROller /// locus:suro-1	suro-1 /// WBGene00011235	WBGene00011235	-1.62578	1.94131e-05	0.000299217
179056_s_at	hypothetical protein	F52A8.3	WBGene00009916	-1.62589	0.00396822	0.0130175
173495_at	hypothetical protein /// status:Partially_confirmed	K11G9.5 /// WBGene00019655	WBGene00019655	-1.62612	0.000209124	0.00163427
180728_at	hypothetical protein /// status:Partially_confirmed	F17A9.5 /// WBGene00017537	WBGene00017537	-1.62634	0.000801865	0.00421629
179378_at	hypothetical protein /// status:Partially_confirmed	C44F1.1 /// WBGene00008091	WBGene00008091	-1.62711	0.0128288	0.030411
181939_at	hypothetical protein /// status:Partially_confirmed	F35C11.4 /// WBGene00009403	WBGene00009403	-1.62712	1.33258e-05	0.000222297
175714_at	Innexin	inx-1	WBGene00002123	-1.62784	5.9375e-05	0.000673892
185826_at	hypothetical protein /// status:Confirmed	T03F1.11 /// WBGene00020192	WBGene00020192	-1.62961	0.00652159	0.0186122
172541_x_at	MiRP K channel accessory Subunit	mps-2	WBGene00019282	-1.62987	0.000133565	0.00120241
175347_s_at	HAlF transporter (PGP related) /// locus:haf-4	haf-4 /// WBGene00001814	WBGene00001814	-1.63025	0.000882694	0.0044893
192157_at	Dihydropyrimidinase 2 /// locus:dhp-2	dhp-2 /// WBGene00000964	WBGene00000964	-1.63101	0.000340327	0.00230251
181617_at	F-box A protein /// locus:fbxa-201	fbxa-201 /// WBGene00020342	WBGene00020342	-1.6316	4.03607e-05	0.000511638
177351_at	hypothetical protein /// status:Partially_confirmed	R102.3 /// WBGene00011290	WBGene00011290	-1.6317	0.000221607	0.00170873
183148_at	hypothetical protein /// status:Partially_confirmed	F20D6.1 /// WBGene00017633	WBGene00017633	-1.63178	0.00175242	0.0072659
187054_at	hypothetical protein	Y53G8AR.7	WBGene00021814	-1.63208	0.000110812	0.00105053
176463_at	RiboFlavin Transporter /// RiboFlavin Transporter /// status:Partially_confirmed	rft-1 /// rft-2 /// WBGene00044637	WBGene00021626 /// WBGene00044637	-1.63249	8.60913e-05	0.000881545
183539_s_at	hypothetical protein /// status:Confirmed	C06E7.4 /// WBGene00015541	WBGene00015541	-1.63251	0.0019413	0.00783242
193604_at	UDP-glucuronosyltransferase /// locus:ugt-22	ugt-22 /// WBGene00007455	WBGene00007455	-1.63436	0.00100163	0.00489498
175622_at	Serine/threonine-protein kinase flr-4 /// locus:flr-4	flr-4 /// WBGene00001468	WBGene00001468	-1.63487	0.000259324	0.0019052
173609_at	status:Confirmed /// hypothetical protein	WBGene00012664 /// Y39B6A.1	WBGene00012664	-1.63527	0.0213459	0.0443963
176863_at	status:Partially_confirmed /// hypothetical protein /// hypothetical protein	WBGene00022778 /// ZK616.65 /// ZK616.8	WBGene00235383	-1.63556	0.000462552	0.00284962
183780_at	hypothetical protein /// status:Partially_confirmed	F01G10.5 /// WBGene00008508	WBGene00008508	-1.63563	0.000119901	0.00111493
193483_at	Nuclear Hormone Receptor family /// locus:nhr-43	nhr-43 /// WBGene00003633	WBGene00003633	-1.63612	0.0148769	0.0339694
174816_at	PaTched Related family /// locus:ptr-23	ptr-23 /// WBGene00004237	WBGene00004237	-1.63777	0.004454	0.0141376
180252_at	hypothetical protein /// status:Partially_confirmed	F07E5.8 /// WBGene00017213	WBGene00017213	-1.63879	0.00118574	0.00550874
187888_s_at	Activated in Blocked Unfolded protein response /// locus:abu-4	abu-4 /// WBGene00000027	WBGene00000027	-1.63916	0.000453081	0.00281161
178336_at	hypothetical protein /// status:Confirmed	M05B5.3 /// WBGene00010871	WBGene00010871	-1.64045	6.13618e-05	0.000688081
175801_at	Erythroid-Like Transcription factor family	elt-3	WBGene00001251	-1.64107	0.000918425	0.00462228
178376_s_at	status:Confirmed /// hypothetical protein	WBGene00014141 /// ZK899.2	WBGene00014141	-1.64143	0.000209787	0.00163524
179642_at	SaPosin-like Protein family /// locus:spp-16	spp-16 /// WBGene00005001	WBGene00005001	-1.64178	8.14666e-06	0.000153626
191105_s_at	Acetylcholine receptor-like protein cup-4 /// locus:cup-4	cup-4 /// WBGene00000845	WBGene00000845	-1.64456	1.31403e-06	3.81295e-05
186824_at	hypothetical protein /// locus:spe-19	spe-19 /// WBGene00013747	WBGene00013747	-1.64458	0.000630017	0.00355533
193022_s_at	Zinc finger, C3HC4 type (RING finger) /// Zinc finger, C3HC4 type (RING finger) /// hypothetical protein /// hypothetical protein	WBGene00012872 /// WBGene00012873 /// Y45F10B.8 /// Y45F10B.9	WBGene00012872 /// WBGene00012873	-1.64459	1.57053e-05	0.000253166
180014_s_at	hypothetical protein /// status:Confirmed	K07A1.13 /// WBGene00010617	WBGene00010617	-1.64481	0.00134254	0.00604977
182004_at	hypothetical protein /// status:Confirmed	F19C7.5 /// WBGene00017595	WBGene00017595	-1.64484	7.15529e-07	2.41376e-05
186607_s_at	status:Partially_confirmed /// status:Predicted /// hypothetical protein /// hypothetical protein	WBGene00021998 /// WBGene00022003 /// Y59E9AR.2 /// Y59E9AR.8	WBGene00021998 /// WBGene00022003	-1.64556	0.000115853	0.00108477
184143_at	SCRaMblase (phospholipid scramblase) /// locus:scrm-7	scrm-7 /// WBGene00013052	WBGene00013052	-1.6461	2.2923e-05	0.00033621
177276_at	status:Partially_confirmed /// hypothetical protein	WBGene00022643 /// ZK6.8	WBGene00022643	-1.64643	2.84371e-06	6.92078e-05
191020_at	Cation Diffusion Facilitator family /// locus:cdf-2	cdf-2 /// WBGene00011821	WBGene00011821	-1.64758	0.000310986	0.00215934
191554_at	C. Elegans Homeobox /// locus:ceh-60	ceh-60 /// WBGene00017690	WBGene00017690	-1.64911	2.50215e-05	0.00035707
184345_at	status:Partially_confirmed /// hypothetical protein	WBGene00013524 /// Y73F8A.15	WBGene00013524	-1.64978	0.00103915	0.00503579
183764_at	Probable ceramide synthase lagr-1 /// locus:lagr-1	lagr-1 /// WBGene00006505	WBGene00006505	-1.65037	0.0011055	0.00526692
190551_at	hypothetical protein /// carboxypeptidase b like	W01A8.6 /// WBGene00012168	WBGene00012168	-1.65058	1.00108e-05	0.000177044
172139_x_at	status:Partially_confirmed /// hypothetical protein	WBGene00021608 /// Y46H3D.1	WBGene00021608	-1.65127	1.9775e-05	0.000302078
191989_at	hypothetical protein /// Mitochondrial carrier proteins	F20D1.9 /// WBGene00008979	WBGene00008979	-1.652	6.13287e-08	3.48033e-06
181393_at	hypothetical protein /// hypothetical protein /// status:Confirmed /// status:Confirmed	F17C11.13 /// F17C11.6 /// WBGene00008917 /// WBGene00023503	WBGene00008917 /// WBGene00023503	-1.65238	1.2553e-05	0.000211732
180541_s_at	hypothetical protein /// locus:hpo-15	hpo-15 /// WBGene00016061	WBGene00016061	-1.65353	0.00111986	0.00531661
193859_at	Spermatogenesis-defective protein spe-17 /// locus:spe-17	spe-17 /// WBGene00004971	WBGene00004971	-1.6536	1.76744e-05	0.000279482
189190_s_at	hypothetical protein /// helicase domain	R03D7.2 /// WBGene00010989	WBGene00010989	-1.65386	0.00120993	0.00559311
179699_at	Palmitoyltransferase /// status:Partially_confirmed	dhhc-5 /// WBGene00020066	WBGene00020066	-1.65498	0.000446406	0.00278957
178306_at	hypothetical protein /// status:Confirmed	R04B5.1 /// WBGene00011001	WBGene00011001	-1.65552	7.0198e-05	0.000758453
190294_at	hypothetical protein /// Protein phosphatase 2C	F33A8.6 /// WBGene00009354	WBGene00009354	-1.65552	2.51655e-05	0.000358284
190835_at	Innexin-8 /// locus:inx-8	inx-8 /// WBGene00002130	WBGene00002130	-1.65641	0.000881397	0.0044893
174576_at	LONg /// locus:lon-2	lon-2 /// WBGene00003056	WBGene00003056	-1.65644	5.63302e-05	0.000647197
173668_s_at	hypothetical protein /// status:Partially_confirmed	F52G2.3 /// WBGene00009943	WBGene00009943	-1.65673	5.51656e-06	0.000113832
189515_s_at	SCAVenger receptor (CD36 family) related /// locus:scav-1	scav-1 /// WBGene00015389	WBGene00015389	-1.65698	1.05276e-09	1.20613e-07
189571_at	ABC Transporter family /// locus:abt-5	abt-5 /// WBGene00000023	WBGene00000023	-1.65839	0.000137592	0.00122864
186239_at	C-type LECtin /// locus:clec-53	clec-53 /// WBGene00020191	WBGene00020191	-1.65846	1.28799e-06	3.75101e-05
190011_at	hypothetical protein /// polyketide synthase	C41A3.1 /// WBGene00016558	WBGene00016558	-1.65918	4.37952e-05	0.000540507
191838_at	protein phosphatase /// Protein-tyrosine-phosphatase	WBGene00022709 /// ZK354.8	WBGene00022709	-1.65974	0.00420008	0.0135512
177312_at	status:Partially_confirmed /// hypothetical protein	WBGene00022012 /// Y59H11AR.4	WBGene00022012	-1.6603	8.6871e-05	0.000888779
190432_at	hypothetical protein /// GTP binding protein	R07B1.8 /// WBGene00001608	WBGene00001608	-1.66064	0.00502394	0.0153721
184620_at	CUTiclin-Like /// locus:cutl-5	cutl-5 /// WBGene00017351	WBGene00017351	-1.66085	5.71291e-06	0.000116603
184176_at	TropoNin T	tnt-4	WBGene00006589	-1.6617	4.48777e-05	0.000547193
177734_at	hypothetical protein	R10E9.3	WBGene00011215	-1.66208	4.7843e-05	0.000575263
188890_at	Troponin C /// locus:tnc-2	tnc-2 /// WBGene00006583	WBGene00006583	-1.6624	1.17053e-06	3.50127e-05
189460_at	Choline kinase B2 /// locus:ckb-2	ckb-2 /// WBGene00000512	WBGene00000512	-1.66257	0.000985555	0.0048363
180145_s_at	status:Confirmed /// Probable urocanate hydratase	WBGene00013103 /// Y51H4A.7	WBGene00013103	-1.66271	0.000344718	0.00232386
188321_at	TWiK family of potassium channels /// locus:twk-26	twk-26 /// WBGene00006679	WBGene00006679	-1.66329	1.73056e-06	4.7656e-05
188839_at	NEPrilysin metallopeptidase family /// Neprilysin	nep-5 /// WBGene00017393	WBGene00017393	-1.66417	0.00016106	0.00136303
174308_at	status:Partially_confirmed /// hypothetical protein	WBGene00022615 /// ZC449.5	WBGene00022615	-1.66431	0.000481544	0.00294016
192962_at	hypothetical protein /// bacterial regulatory protein UHPC like	T11G6.3 /// WBGene00011718	WBGene00011718	-1.66507	1.03751e-06	3.20605e-05
173836_at	Zinc metalloproteinase nas-26 /// locus:toh-1	toh-1 /// WBGene00006591	WBGene00006591	-1.66538	0.0199534	0.0423627
181869_at	hypothetical protein /// status:Confirmed	C34B2.4 /// WBGene00016389	WBGene00016389	-1.66697	0.00050183	0.003029
178071_at	hypothetical protein /// status:Partially_confirmed	F56D5.2 /// WBGene00010147	WBGene00010147	-1.66923	0.00011525	0.00108079
189114_at	Adenosine MonoPhosphate Deaminase homolog	ampd-1	WBGene00016415	-1.66962	4.5912e-05	0.000558124
177784_at	hypothetical protein /// status:Confirmed	F07C6.3 /// WBGene00008554	WBGene00008554	-1.67058	9.91477e-06	0.000176034
183940_at	hypothetical protein /// status:Partially_confirmed	F56D2.5 /// WBGene00018966	WBGene00018966	-1.671	7.15772e-05	0.000769929
172978_s_at	Adenosine MonoPhosphate Deaminase homolog	ampd-1	WBGene00016415	-1.67129	8.36494e-10	1.03659e-07
180320_at	hypothetical protein /// status:Confirmed	F35A5.2 /// WBGene00018025	WBGene00018025	-1.6714	1.04791e-05	0.000183372
181156_at	SaPosin-like Protein family /// locus:spp-4	spp-4 /// WBGene00004989	WBGene00004989	-1.6718	4.63288e-05	0.000561892
174684_s_at	hypothetical protein /// hypothetical protein /// status:Partially_confirmed /// A. faecalis PHB depolymerase; zinc finger protein 40	H43E16.1 /// T19D12.1 /// WBGene00019273 /// WBGene00020576	WBGene00019273	-1.67256	4.72113e-05	0.000569925
179139_at	hypothetical protein	osm-7	WBGene00003887	-1.67311	7.43468e-05	0.000793396
172266_x_at	hypothetical protein	C01B9.1	WBGene00007220	-1.67312	6.51012e-05	0.000722013
182272_at	hypothetical protein /// status:Partially_confirmed	F45E4.6 /// WBGene00018471	WBGene00018471	-1.67339	4.75276e-06	0.000101617
192829_at	Serine/threonine-protein phosphatase /// serine/threonine protein phosphatase	F23B12.1 /// WBGene00009079	WBGene00009079	-1.67498	0.00044302	0.00277831
190837_at	AQuaPorin or aquaglyceroporin related /// locus:aqp-4	aqp-4 /// WBGene00000172	WBGene00000172	-1.67555	0.000253091	0.00187643
193450_at	Transporter /// locus:snf-7	snf-7 /// WBGene00004906	WBGene00004906	-1.67696	1.95289e-06	5.23539e-05
177519_at	hypothetical protein /// status:Partially_confirmed	F35E2.9 /// WBGene00009416	WBGene00009416	-1.67734	1.36709e-05	0.000226189
188758_at	hypothetical protein /// keratin like	F07H5.8 /// WBGene00008559	WBGene00008559	-1.67736	0.000509718	0.00306139
192692_s_at	hypothetical protein /// yeast hyothetical YET1 like protein	F54D5.12 /// WBGene00010055	WBGene00010055	-1.67741	4.52272e-07	1.70574e-05
176539_at	status:Confirmed /// hypothetical protein	WBGene00022417 /// Y102A11A.7	WBGene00022417	-1.67774	0.00354711	0.0120125
175241_at	Na+/K+ ATPase, Beta subunit /// locus:nkb-3	nkb-3 /// WBGene00010117	WBGene00010117	-1.67809	1.04149e-06	3.21017e-05
194092_s_at	Protein lin-10	lin-10	WBGene00002999	-1.67822	5.3763e-05	0.000628721
180308_at	hypothetical protein /// status:Partially_confirmed	C18E3.1 /// WBGene00015970	WBGene00015970	-1.67863	3.3317e-05	0.000447577
190587_at	TetraSPanin family /// locus:tsp-18	tsp-18 /// WBGene00006644	WBGene00006644	-1.67935	7.67107e-05	0.000813393
172594_x_at	F-box A protein /// locus:fbxa-60	fbxa-60 /// WBGene00020456	WBGene00020456	-1.67935	1.34836e-05	0.000224006
182615_at	hypothetical protein /// status:Partially_confirmed	C54D10.9 /// WBGene00008303	WBGene00008303	-1.67985	0.00298684	0.0106216
179094_s_at	hypothetical protein /// status:Partially_confirmed	T16G1.4 /// WBGene00011798	WBGene00011798	-1.67996	0.00802655	0.021538
189627_at	carboxypeptidase /// hypothetical protein	WBGene00021984 /// Y59C2A.1	WBGene00021984	-1.6806	0.000717819	0.00389217
179402_at	Tetratricopeptide repeat protein 36 homolog /// status:Partially_confirmed	F52H3.5 /// WBGene00009947	WBGene00009947	-1.68127	2.58757e-05	0.000364884
189296_s_at	Carboxylic ester hydrolase /// carboxylesterase	T02B5.3 /// WBGene00011364	WBGene00011364	-1.68137	0.00112564	0.00533512
182551_s_at	PHAryngeal gland Toxin-related /// locus:phat-6	phat-6 /// WBGene00011683	WBGene00011683	-1.682	3.45639e-06	7.86052e-05
180170_at	pseudo /// status:Partially_confirmed	T10B5.2 /// WBGene00020388	WBGene00020388	-1.68232	1.15071e-06	3.4849e-05
188470_s_at	protease /// hypothetical protein	WBGene00022610 /// ZC416.6	WBGene00022610	-1.68368	0.00624293	0.0179999
193529_at	---	---	---	-1.68429	0.000735454	0.00395901
189882_at	HAlF transporter (PGP related)	haf-9	WBGene00001819	-1.68695	0.000554885	0.00324754
188278_s_at	Troponin I 3 /// locus:tni-3	tni-3 /// WBGene00006585	WBGene00006585	-1.68785	1.02816e-08	7.7554e-07
184258_at	status:Partially_confirmed /// hypothetical protein	WBGene00013374 /// Y62E10A.3	WBGene00013374	-1.6885	0.000171175	0.00142189
179843_s_at	status:Partially_confirmed /// hypothetical protein	WBGene00050904 /// Y70C5A.3	WBGene00050904	-1.68866	0.000235039	0.00177679
177658_at	hypothetical protein /// status:Partially_confirmed	F46C3.2 /// WBGene00009777	WBGene00009777	-1.68868	0.000141076	0.00125389
180765_at	C-type LECtin /// hypothetical protein /// locus:clec-218 /// status:Confirmed	clec-218 /// W02D7.12 /// WBGene00020938 /// WBGene00044356	WBGene00020938 /// WBGene00044356	-1.68952	0.000128308	0.00116892
193472_at	Presenilin spe-4 /// locus:spe-4	spe-4 /// WBGene00004958	WBGene00004958	-1.69021	2.63869e-05	0.000370638
189095_at	Pyruvate kinase	pyk-2	WBGene00014001	-1.69031	1.84505e-06	5.03522e-05
181050_at	hypothetical protein /// Spectrin alpha chain	C50C3.2 /// WBGene00016800	WBGene00016800	-1.69091	5.00673e-05	0.000595523
192648_at	hypothetical protein /// sodium/phosphate transport protein	C18H9.5 /// WBGene00016003	WBGene00016003	-1.69115	0.00194499	0.00783902
192200_at	Putative methionine synthase reductase	mtrr-1	WBGene00006510	-1.69133	0.000433468	0.00273558
184840_at	status:Confirmed /// hypothetical protein	WBGene00012910 /// Y46G5A.20	WBGene00012910	-1.69313	3.29917e-05	0.00044419
173507_s_at	hypothetical protein	mig-13	WBGene00003245	-1.6936	4.40939e-07	1.67864e-05
179377_at	hypothetical protein /// status:Partially_confirmed	F19B6.3 /// WBGene00008949	WBGene00008949	-1.69456	9.46112e-05	0.000943334
188259_at	CYclophyliN /// status:Confirmed /// hypothetical protein	cyn-17 /// WBGene00045306 /// ZC250.5	WBGene00000893 /// WBGene00045306	-1.6946	1.18156e-05	0.000202309
191896_at	Protein-tyrosine-phosphatase /// protein-tyrosine phoshatase	H06I04.5 /// WBGene00019169	WBGene00019169	-1.69487	0.000175614	0.00144983
171932_x_at	hypothetical protein /// phospholipase precursor	F09C8.1 /// WBGene00008621	WBGene00008621	-1.69513	1.90075e-05	0.000294428
187961_s_at	PaTched Related family /// locus:ptr-3	ptr-3 /// WBGene00004218	WBGene00004218	-1.69545	0.0130836	0.0308345
183268_at	status:Partially_confirmed /// hypothetical protein	WBGene00012753 /// Y41C4A.6	WBGene00012753	-1.69657	2.17477e-05	0.00032312
185792_at	hypothetical protein	H12D21.10	WBGene00010386	-1.69827	3.70302e-07	1.43675e-05
189316_at	Choline Kinase C	ckc-1	WBGene00000515	-1.69875	6.72468e-06	0.00013279
188327_at	Probable insulin-like peptide beta-type 5 /// locus:ins-6	ins-6 /// WBGene00002089	WBGene00002089	-1.69932	7.96939e-06	0.000151459
187085_s_at	hypothetical protein /// Glutathione S-Transferase /// locus:gst-10 /// status:Confirmed	F56A4.3 /// gst-10 /// WBGene00001758 /// WBGene00018911	WBGene00001758 /// WBGene00018911	-1.70059	0.000122482	0.00113028
184151_at	hypothetical protein /// status:Confirmed	F26A1.9 /// WBGene00017807	WBGene00017807	-1.70162	0.00578717	0.0170631
193091_at	Uncharacterized RING finger protein T02C1.1 /// Zinc finger, C3HC4 type (RING finger)	T02C1.1 /// WBGene00011365	WBGene00011365	-1.70173	0.00831183	0.0221167
189472_at	hypothetical protein	C32C4.1	WBGene00007862	-1.703	0.000960755	0.00476993
179318_at	hypothetical protein /// status:Confirmed	F31D4.8 /// WBGene00009293	WBGene00009293	-1.70315	0.000219925	0.00169684
187502_s_at	hypothetical protein /// hypothetical protein /// status:Confirmed /// status:Predicted	D1022.3 /// K02A2.1 /// WBGene00017022 /// WBGene00019288	WBGene00017022 /// WBGene00019288	-1.70344	0.000263717	0.00192814
183323_at	hypothetical protein /// status:Partially_confirmed	K11C4.2 /// WBGene00019643	WBGene00019643	-1.70448	1.94152e-05	0.000299217
177718_at	hypothetical protein /// status:Partially_confirmed	F36G9.3 /// WBGene00009485	WBGene00009485	-1.70497	0.0192569	0.0412743
190498_at	---	---	---	-1.70499	0.00216792	0.00843568
189975_at	C-type LECtin /// locus:clec-227	clec-227 /// WBGene00008593	WBGene00008593	-1.70501	3.35287e-05	0.000449427
175021_at	ACyLtransferase-like	acl-4	WBGene00018657	-1.70555	6.13097e-05	0.000688081
179778_at	hypothetical protein /// status:Confirmed	F27D9.2 /// WBGene00017861	WBGene00017861	-1.70612	0.000101025	0.000983071
178577_at	hypothetical protein /// status:Partially_confirmed	C49F8.1 /// WBGene00008213	WBGene00008213	-1.70622	0.000376399	0.0024762
191524_at	Na+/K+ ATPase, Beta subunit /// locus:nkb-3	nkb-3 /// WBGene00010117	WBGene00010117	-1.70639	8.92701e-07	2.87564e-05
175444_at	O-ACyltransferase homolog	oac-59	WBGene00016585	-1.70676	1.01137e-06	3.14932e-05
186260_at	SeQueSTosome related /// status:Confirmed	sqst-2 /// WBGene00021495	WBGene00021495	-1.70727	0.000850594	0.00437224
173294_at	Putative carbonic anhydrase 3 /// locus:cah-3	cah-3 /// WBGene00000281	WBGene00000281	-1.70844	4.2083e-06	9.15889e-05
185354_at	Dynein Light Chain /// locus:dlc-6	dlc-6 /// WBGene00013712	WBGene00013712	-1.71028	5.97034e-05	0.000676985
188010_at	ASpartyl Protease /// status:Confirmed	asp-17 /// WBGene00012683	WBGene00012683	-1.71062	1.86475e-06	5.07757e-05
174878_at	hypothetical protein /// status:Partially_confirmed	T19D2.1 /// WBGene00020567	WBGene00020567	-1.71309	0.000130934	0.00118222
173862_s_at	hypothetical protein /// xanthine dehydrogenase	F15E6.6 /// WBGene00017487	WBGene00017487	-1.71353	2.28637e-06	5.93296e-05
190509_at	hypothetical protein /// locus:tag-191	tag-191 /// WBGene00007049	WBGene00007049	-1.71377	0.00161461	0.00685642
187110_at	---	---	---	-1.71434	1.17701e-06	3.51202e-05
187929_s_at	hypothetical protein	ndg-4	WBGene00003577	-1.71454	0.00229225	0.00877052
180377_at	Innexin-17	inx-17	WBGene00002139	-1.71565	1.7106e-07	7.75147e-06
174930_at	MonoCarboxylate Transporter family	mct-4	WBGene00003986	-1.71636	7.29731e-06	0.000142248
184713_at	hypothetical protein /// status:Partially_confirmed	F35F10.5 /// WBGene00018055	WBGene00018055	-1.71877	0.00283538	0.0102481
179424_at	SaPosin-like Protein family /// locus:spp-18	spp-18 /// WBGene00005003	WBGene00005003	-1.71917	0.00332837	0.0114706
183703_s_at	UDP-glucuronosyltransferase /// locus:ugt-22 /// status:Partially_confirmed /// hypothetical protein	ugt-22 /// WBGene00007455 /// WBGene00012788 /// Y43D4A.2	WBGene00007455 /// WBGene00012788	-1.7209	9.85909e-05	0.000966353
172170_at	hypothetical protein	Y59H11AR.10	WBGene00235290	-1.72114	7.33498e-05	0.000784134
190622_at	serine/threonine kinase /// hypothetical protein	WBGene00014048 /// ZK666.8	WBGene00014048	-1.72145	3.22061e-05	0.000435421
186743_at	hypothetical protein /// status:Partially_confirmed	C09G5.7 /// WBGene00007489	WBGene00007489	-1.7215	7.03193e-06	0.00013796
192782_at	Nuclear Hormone Receptor family /// locus:nhr-68	nhr-68 /// WBGene00003658	WBGene00003658	-1.72366	1.36557e-06	3.92981e-05
180343_at	hypothetical protein /// status:Partially_confirmed	B0496.1 /// WBGene00015210	WBGene00015210	-1.72379	8.50373e-06	0.000157666
178744_at	hypothetical protein /// status:Confirmed	M02G9.2 /// WBGene00010831	WBGene00010831	-1.72549	1.53077e-05	0.00024953
190231_at	hypothetical protein /// threonine dehydratase	T01H8.2 /// WBGene00011353	WBGene00011353	-1.72648	0.000746955	0.0040031
182552_at	TransThyretin-Related family domain /// locus:ttr-35	ttr-35 /// WBGene00017688	WBGene00017688	-1.72799	9.14614e-06	0.000165533
192135_at	hypothetical protein /// enoyl-CoA hydratase/isomerase	B0272.4 /// WBGene00007130	WBGene00007130	-1.72845	9.5328e-06	0.000171002
180913_at	AQuaPorin or aquaglyceroporin related	aqp-1	WBGene00000169	-1.73005	6.84363e-05	0.000746056
189391_s_at	hypothetical protein	ZC434.9	WBGene00013895	-1.73222	0.00431999	0.0138352
192820_at	Glutathione S-Transferase	gst-5	WBGene00001753	-1.73328	6.32186e-05	0.000706294
193061_at	PDZ domain (Also known as DHR or GLGF). /// hypothetical protein	WBGene00014100 /// ZK849.1	WBGene00014100	-1.73359	0.000312467	0.00216467
180930_s_at	hypothetical protein	F25E2.2	WBGene00017780	-1.73361	6.71392e-05	0.000736544
182935_at	hypothetical protein /// status:Partially_confirmed	F36A4.3 /// WBGene00018082	WBGene00018082	-1.73458	0.00299963	0.0106378
176407_at	hypothetical protein /// status:Partially_confirmed	F28A10.1 /// WBGene00017869	WBGene00017869	-1.73587	0.00256414	0.00952278
191638_s_at	Protein-tyrosine-phosphatase /// Protein-tyrosine-phosphatase /// protein-tyrosine phosphatase	C55B7.3 /// F10G8.1 /// WBGene00016942	WBGene00008661 /// WBGene00016942	-1.73602	4.04118e-06	8.85867e-05
187117_at	hypothetical protein /// status:Partially_confirmed	T09B9.4 /// WBGene00011645	WBGene00011645	-1.7363	3.73834e-06	8.34546e-05
192407_at	Glutathione S-transferase 4 /// locus:gst-4	gst-4 /// WBGene00001752	WBGene00001752	-1.74178	3.37888e-06	7.81599e-05
191886_s_at	Probable succinyl-CoA:3-ketoacid coenzyme A transferase, mitochondrial /// 3-oxoacid CoA-transferase	C05C10.3 /// WBGene00007330	WBGene00007330	-1.74244	6.00794e-05	0.000679346
191860_at	hypothetical protein	ZK822.5	WBGene00014092	-1.74292	0.000366332	0.00242706
191382_at	Glutathione S-Transferase /// locus:gst-38	gst-38 /// WBGene00001786	WBGene00001786	-1.74345	0.000497737	0.00301131
174854_at	status:Confirmed /// hypothetical protein	WBGene00012529 /// Y32F6A.4	WBGene00012529	-1.74359	2.12876e-05	0.000318769
175512_s_at	Cystathionine Beta Lyase	cbl-1	WBGene00007533	-1.74437	0.000563516	0.00328539
178409_s_at	LYSozyme /// locus:lys-6	lys-6 /// WBGene00003095	WBGene00003095	-1.74717	2.94559e-05	0.000403291
191219_at	WD domain, G-beta repeat /// hypothetical protein	WBGene00012757 /// Y41C4A.11	WBGene00012757	-1.74778	0.00216337	0.00842794
189725_at	Sodium-dependent high-affinity dicarboxylate transporter 3	nac-3	WBGene00003519	-1.74818	0.000703533	0.00383994
180450_at	hypothetical protein /// status:Confirmed	F52E1.14 /// WBGene00044696	WBGene00044696	-1.74905	4.56397e-06	9.82728e-05
185968_at	Nuclear Hormone Receptor family	nhr-137	WBGene00003727	-1.7494	0.000185624	0.00150184
173571_s_at	O-ACyltransferase homolog /// locus:oac-50	oac-50 /// WBGene00020864	WBGene00020864	-1.75137	0.00111761	0.00530798
189525_s_at	Esterase CM06B1 /// carboxylesterase	F13H6.3 /// WBGene00017431	WBGene00017431	-1.75255	0.0020053	0.00798391
192513_at	Tyrosine-protein kinase /// locus:kin-24	kin-24 /// WBGene00002206	WBGene00002206	-1.75281	0.000129126	0.001172
176529_at	yeast SMF (divalent cation transporter) homolog /// locus:smf-3	smf-3 /// WBGene00004878	WBGene00004878	-1.75331	4.34511e-05	0.000537832
183120_at	hypothetical protein	C06G1.1	WBGene00015545	-1.75931	2.06547e-06	5.48873e-05
180429_at	hypothetical protein /// status:Confirmed	K10H10.7 /// WBGene00010763	WBGene00010763	-1.75958	1.00154e-05	0.000177044
184786_at	F-box A protein	fbxa-218	WBGene00013036	-1.76247	3.01732e-05	0.000411257
188945_at	hypothetical protein /// dehydrogenase	F20G2.2 /// WBGene00008986	WBGene00008986	-1.76355	1.60315e-05	0.000257526
192357_at	Delta(9)-fatty-acid desaturase fat-5 /// locus:fat-5	fat-5 /// WBGene00001397	WBGene00001397	-1.76423	0.00326804	0.0113071
190661_s_at	Uncharacterized calcium-binding protein C07A9.5 /// hypothetical protein /// Actin-binding protein /// Spectrin alpha chain	C07A9.5 /// C50C3.2 /// WBGene00007401 /// WBGene00016800	WBGene00007401 /// WBGene00016800	-1.76501	0.000323253	0.00222417
192556_s_at	Amino acid transporter /// locus:glt-5	glt-5 /// WBGene00001623	WBGene00001623	-1.76554	7.16422e-05	0.000769947
189718_at	TuBulin, Beta /// locus:tbb-6	tbb-6 /// WBGene00006539	WBGene00006539	-1.76586	0.00115743	0.00542078
177696_at	hypothetical protein /// status:Partially_confirmed	C30H6.5 /// WBGene00007823	WBGene00007823	-1.7668	4.94342e-05	0.000589147
186790_at	Deoxyribonuclease-2 /// locus:nuc-1	nuc-1 /// WBGene00003828	WBGene00003828	-1.76988	1.60778e-07	7.36804e-06
183913_s_at	hypothetical protein /// status:Partially_confirmed	T10E9.3 /// WBGene00020413	WBGene00020413	-1.77097	0.000874067	0.00446566
189929_at	hypothetical protein /// amino acid permease	C50D2.2 /// WBGene00016806	WBGene00016806	-1.77143	2.60673e-06	6.50036e-05
190702_at	Adenine Nucleotide Translocator /// locus:ant-1.3	ant-1.3 /// WBGene00010485	WBGene00010485	-1.77161	0.000170685	0.0014217
172371_x_at	hypothetical protein /// status:Partially_confirmed	F44E7.3 /// WBGene00018425	WBGene00018425	-1.77236	0.000297713	0.00209959
190368_s_at	hypothetical protein /// f-spondin like protein	T21B6.3 /// WBGene00011880	WBGene00011880	-1.77354	1.29019e-07	6.29252e-06
186477_at	---	---	---	-1.77442	0.000760664	0.00405339
184236_at	hypothetical protein /// status:Partially_confirmed	T24C12.4 /// WBGene00020766	WBGene00020766	-1.77716	4.90006e-07	1.79781e-05
186935_at	Delta and osm-11 homolog protein 1 /// locus:dos-1	dos-1 /// WBGene00013980	WBGene00013980	-1.77946	1.28787e-05	0.000216324
190968_at	hypothetical protein /// status:Partially_confirmed	F11D5.7 /// WBGene00043980	WBGene00043980	-1.78307	9.47091e-06	0.000170395
188156_at	Carboxylic ester hydrolase /// carboxylesterase	C52A10.1 /// WBGene00016862	WBGene00016862	-1.78343	7.4423e-05	0.000793511
176779_s_at	hypothetical protein /// status:Confirmed	C03F11.4 /// WBGene00015390	WBGene00015390	-1.78354	5.86286e-06	0.000119063
171792_x_at	Troponin I 3 /// locus:tni-3	tni-3 /// WBGene00006585	WBGene00006585	-1.78441	3.60769e-08	2.25838e-06
184168_at	hypothetical protein /// status:Partially_confirmed	R02F2.8 /// WBGene00019837	WBGene00019837	-1.78485	8.85501e-05	0.000902915
185693_at	Alkaline ceramidase /// status:Confirmed	W02F12.2 /// WBGene00020947	WBGene00020947	-1.78706	0.000296342	0.00209114
177434_at	---	---	---	-1.78732	5.04308e-05	0.00059809
183905_at	C-type LECtin /// locus:clec-247	clec-247 /// WBGene00013058	WBGene00013058	-1.78766	0.000118853	0.00110689
189405_at	CYtochrome P450 family /// locus:cyp-35D1	cyp-35D1 /// WBGene00008829	WBGene00008829	-1.78769	0.00105146	0.0050821
190092_at	Amino Acid Transporter /// locus:aat-2	aat-2 /// WBGene00000003	WBGene00000003	-1.78829	4.62298e-07	1.7328e-05
175166_at	FMRF-Like Peptide	flp-8	WBGene00001451	-1.78978	2.02197e-05	0.000306557
177668_s_at	hypothetical protein /// status:Partially_confirmed	B0393.4 /// WBGene00007169	WBGene00007169	-1.79097	0.00012657	0.00115999
182839_at	hypothetical protein	Y11D7A.3	WBGene00012428	-1.79402	9.08605e-06	0.000164691
181618_at	hypothetical protein	ZK418.2	WBGene00022732	-1.79872	0.000189938	0.00152254
192721_at	Serine/threonine-protein phosphatase /// serine/threonine protein phosphatase	F25B3.4 /// WBGene00009101	WBGene00009101	-1.80117	1.77156e-05	0.000279769
185506_at	Amine N-MethylTransferase /// status:Confirmed	anmt-2 /// WBGene00018340	WBGene00018340	-1.80161	5.26784e-06	0.000109921
189385_s_at	UMP-CMP kinase 1 /// uridylate kinase	C29F7.3 /// WBGene00007812	WBGene00007812	-1.80431	0.00111733	0.00530798
182974_at	hypothetical protein /// status:Partially_confirmed	T01C8.3 /// WBGene00020144	WBGene00020144	-1.80621	0.00165786	0.00698025
175585_at	Protein lin-10	lin-10	WBGene00002999	-1.80841	1.44045e-06	4.08718e-05
185106_at	status:Confirmed /// hypothetical protein	WBGene00013647 /// Y105C5B.5	WBGene00013647	-1.81008	0.00144971	0.00634895
174337_at	Sodium-dependent high-affinity dicarboxylate transporter 3	nac-3	WBGene00003519	-1.81036	0.000248288	0.00184759
193394_at	dietary restriction down regulated /// D-beta-hydroxybutyrate dehydrogenase (BDH)	drd-5 /// WBGene00018885	WBGene00018885	-1.81042	4.93122e-06	0.000105063
177814_s_at	hypothetical protein /// status:Confirmed	T11B7.5 /// WBGene00011708	WBGene00011708	-1.81118	7.71972e-06	0.000147871
183107_at	status:Partially_confirmed /// hypothetical protein	WBGene00022628 /// ZC513.3	WBGene00022628	-1.81225	2.64028e-05	0.000370638
188465_s_at	CHItinase-Like /// CHItinase-Like /// chitinase /// chitinase	chil-19 /// chil-21 /// WBGene00011162 /// WBGene00011164	WBGene00011162 /// WBGene00011164	-1.81554	4.68534e-07	1.74006e-05
173825_at	hypothetical protein /// f-spondin like protein	T21B6.3 /// WBGene00011880	WBGene00011880	-1.81666	1.39209e-07	6.68215e-06
188813_at	GRound-Like (grd related) /// locus:grl-30	grl-30 /// WBGene00001739	WBGene00001739	-1.81742	6.95334e-05	0.000755146
193749_at	Nuclear hormone receptor family member nhr-8	nhr-8	WBGene00003607	-1.8179	0.000321157	0.00221477
188563_s_at	Putative serine/threonine-protein phosphatase C23G10.1	C23G10.1	WBGene00016010	-1.8192	0.00015158	0.00130555
181585_at	hypothetical protein /// status:Partially_confirmed	C29F5.3 /// WBGene00016212	WBGene00016212	-1.82139	5.25353e-05	0.00062002
187377_at	hypothetical protein /// status:Partially_confirmed	F37A4.5 /// WBGene00018135	WBGene00018135	-1.82471	0.00011448	0.0010769
188495_at	PIT (mammalian phosphate transporter) Related /// permease	pitr-5 /// WBGene00017312	WBGene00017312	-1.82561	0.00277511	0.0100752
185439_at	hypothetical protein /// status:Partially_confirmed	H20J04.1 /// WBGene00019216	WBGene00019216	-1.82569	2.00014e-05	0.000304007
183269_s_at	UDP-GlucuronosylTransferase /// locus:ugt-64	ugt-64 /// WBGene00015577	WBGene00015577	-1.82601	0.000149236	0.00129362
190473_at	TransThyretin-Related family domain /// locus:ttr-27	ttr-27 /// WBGene00011284	WBGene00011284	-1.82603	0.0208901	0.0436802
188865_at	hypothetical protein /// transposase	B0545.4 /// WBGene00015247	WBGene00015247	-1.82842	0.000300288	0.00211407
176276_s_at	status:Partially_confirmed /// status:Partially_confirmed /// hypothetical protein /// hypothetical protein	WBGene00022083 /// WBGene00022096 /// Y69A2AR.12 /// Y69A2AR.25	WBGene00022083 /// WBGene00022096	-1.829	0.00178118	0.00735749
184555_at	hypothetical protein /// status:Confirmed	T20D4.12 /// WBGene00020618	WBGene00020618	-1.82911	1.23919e-05	0.000209596
174377_at	hypothetical protein /// status:Confirmed	M02F4.3 /// WBGene00019737	WBGene00019737	-1.83055	1.88026e-06	5.08559e-05
178302_at	hypothetical protein /// status:Confirmed	F58B4.5 /// WBGene00010238	WBGene00010238	-1.83221	4.63595e-05	0.000561892
182687_at	hypothetical protein /// hypothetical protein /// status:Confirmed	T21F4.1 /// T22B7.8 /// WBGene00044570	WBGene00020658	-1.83601	1.74671e-07	7.85646e-06
187925_at	LIPase Like	lipl-5	WBGene00022642	-1.83661	2.62802e-06	6.52665e-05
182904_at	hypothetical protein /// hypothetical protein /// status:Partially_confirmed	W03D2.13 /// W03D2.6 /// WBGene00020981	WBGene00020981	-1.83664	3.22329e-05	0.000435421
175938_s_at	hypothetical protein /// Serine/threonine-protein phosphatase /// status:Predicted /// Protein phosphatase	C30A5.4 /// R13A5.11 /// WBGene00016239 /// WBGene00020053	WBGene00016239 /// WBGene00020053	-1.83728	7.40632e-06	0.00014406
175502_at	Equilibrative Nucleoside Transporter	ent-7	WBGene00009686	-1.83798	0.000294541	0.00207964
180528_at	F-box C protein /// locus:fbxc-48	fbxc-48 /// WBGene00015615	WBGene00015615	-1.83918	9.03088e-06	0.000164181
190572_at	hypothetical protein /// dystrophin like protein	F21A3.4 /// WBGene00008994	WBGene00008994	-1.83957	3.81542e-06	8.48633e-05
177833_s_at	hypothetical protein /// status:Confirmed	F19B2.5 /// WBGene00008944	WBGene00008944	-1.84042	0.00048265	0.00294247
193100_s_at	Acid Alpha Glucosidase Relate /// locus:aagr-2	aagr-2 /// WBGene00019895	WBGene00019895	-1.84547	1.50536e-09	1.57599e-07
188642_s_at	TREhalase	tre-3	WBGene00006609	-1.84582	2.21348e-08	1.46891e-06
191900_s_at	Protein-tyrosine-phosphatase /// protein-tyrosine phosphatase /// status:Partially_confirmed /// hypothetical protein /// hypothetical protein	M04G7.2 /// WBGene00019773 /// WBGene00022778 /// ZK616.65 /// ZK616.8	WBGene00019773 /// WBGene00235383	-1.84722	0.000451619	0.00280828
178093_at	Putative selT-like protein F28H7.4 /// status:Partially_confirmed	F28H7.4 /// WBGene00009238	WBGene00009238	-1.84796	2.17543e-05	0.00032312
183122_at	hypothetical protein /// status:Confirmed	C45E5.1 /// WBGene00016664	WBGene00016664	-1.84802	0.000228428	0.00174361
189282_at	CYtochrome P450 family /// locus:cyp-35C1	cyp-35C1 /// WBGene00007362	WBGene00007362	-1.84887	0.00157873	0.00674664
193837_at	Cystathionine Beta Lyase	cbl-1	WBGene00007533	-1.84925	0.000108931	0.00103674
188412_at	hypothetical protein /// esterase	C42D4.2 /// WBGene00016595	WBGene00016595	-1.84936	2.71637e-05	0.0003773
179165_at	hypothetical protein /// status:Partially_confirmed	W04A4.2 /// WBGene00012231	WBGene00012231	-1.85004	1.15336e-05	0.000198676
187084_at	Glutathione S-Transferase /// locus:gst-10	gst-10 /// WBGene00001758	WBGene00001758	-1.85295	3.92503e-05	0.000503341
190145_s_at	hypothetical protein	F32D8.12	WBGene00009334	-1.8531	6.09624e-05	0.000686422
189194_at	hypothetical protein /// homeobox domain	F27E5.3 /// WBGene00009193	WBGene00009193	-1.85664	6.63352e-05	0.000732354
172135_x_at	status:Predicted /// hypothetical protein	WBGene00044521 /// Y5H2A.4	WBGene00044521	-1.85699	0.00711952	0.0198135
182098_s_at	Serpentine Receptor, class T /// Serpentine Receptor, class T /// locus:srt-36 /// locus:srt-37	srt-36 /// srt-37 /// WBGene00018556 /// WBGene00018559	WBGene00018556 /// WBGene00018559	-1.85975	5.34622e-08	3.11364e-06
190817_s_at	serine/threonine kinase /// hypothetical protein	WBGene00013091 /// Y51B9A.9	WBGene00013091	-1.86021	1.01593e-06	3.15543e-05
178543_at	hypothetical protein /// status:Partially_confirmed	K07G5.5 /// WBGene00010644	WBGene00010644	-1.86104	0.000366075	0.00242669
184026_at	MonoCarboxylate Transporter family	mct-4	WBGene00003986	-1.86147	4.50426e-06	9.71594e-05
182121_at	hypothetical protein /// status:Confirmed	F11C7.2 /// WBGene00017376	WBGene00017376	-1.86627	3.39289e-06	7.82247e-05
190282_at	Putative carbonic anhydrase 5 /// locus:cah-5	cah-5 /// WBGene00000283	WBGene00000283	-1.86725	1.07891e-08	8.03834e-07
179173_at	status:Partially_confirmed /// hypothetical protein	WBGene00014155 /// ZK930.5	WBGene00014155	-1.86743	1.33704e-05	0.000222533
182039_at	O-ACyltransferase homolog /// locus:oac-23	oac-23 /// WBGene00018143	WBGene00018143	-1.86805	8.93315e-06	0.000163283
192439_s_at	MLP/CRP family (Muscle LIM Protein/Cysteine-rich Protein)	mlp-1	WBGene00003375	-1.86865	1.28758e-07	6.29252e-06
184718_at	hypothetical protein /// status:Confirmed	F26F12.2 /// WBGene00017833	WBGene00017833	-1.86888	6.44614e-05	0.000717538
189283_s_at	CYtochrome P450 family /// locus:cyp-35C1	cyp-35C1 /// WBGene00007362	WBGene00007362	-1.86916	0.00216606	0.00843113
176702_at	Dihydropyrimidine dehydrogenase [NADP(+)] /// locus:dpyd-1	dpyd-1 /// WBGene00016103	WBGene00016103	-1.87153	5.81369e-07	2.05839e-05
188932_at	hypothetical protein /// dehydrogenase	D1054.8 /// WBGene00008375	WBGene00008375	-1.87187	1.03618e-05	0.000181843
185864_at	Serpentine Receptor, class R	srr-4	WBGene00005655	-1.87622	5.3419e-06	0.000111275
177365_at	hypothetical protein /// status:Confirmed	R102.2 /// WBGene00011289	WBGene00011289	-1.87981	2.33514e-07	9.95036e-06
174173_at	hypothetical protein /// status:Confirmed	C53C9.2 /// WBGene00016898	WBGene00016898	-1.88041	1.23618e-06	3.65818e-05
178433_at	hypothetical protein /// status:Partially_confirmed	C01G6.9 /// WBGene00007229	WBGene00007229	-1.88159	0.00123741	0.00568985
189534_at	Carboxylic ester hydrolase	F55F3.2	WBGene00010116	-1.88203	3.10064e-12	1.21467e-09
183141_at	hypothetical protein /// status:Partially_confirmed	W03A5.1 /// WBGene00020966	WBGene00020966	-1.88239	6.69607e-05	0.000736544
189773_s_at	hypothetical protein /// sugar transporter	C35A11.4 /// WBGene00016431	WBGene00016431	-1.8824	2.13569e-07	9.26296e-06
190646_s_at	D-aspartate oxidase 2	ddo-2	WBGene00017565	-1.88391	4.32526e-06	9.37981e-05
193639_at	Putative 1-acyl-sn-glycerol-3-phosphate acyltransferase acl-1 /// locus:acl-1	acl-1 /// WBGene00010339	WBGene00010339	-1.88682	2.31168e-07	9.91836e-06
180660_at	Elongation of very long chain fatty acids protein /// locus:elo-9	elo-9 /// WBGene00001247	WBGene00001247	-1.8885	2.62328e-06	6.52665e-05
176141_s_at	status:Partially_confirmed /// hypothetical protein	WBGene00021977 /// Y58A7A.3	WBGene00021977	-1.8885	0.00369241	0.0123906
192505_at	Zinc finger putative Transcription Factor family	ztf-26	WBGene00010137	-1.89149	0.000866512	0.00443639
184065_at	status:Partially_confirmed /// hypothetical protein	WBGene00012609 /// Y38F1A.7	WBGene00012609	-1.89508	0.000102495	0.000993558
193236_at	Putative 6-pyruvoyl tetrahydrobiopterin synthase	ptps-1	WBGene00015010	-1.89514	1.64532e-06	4.56189e-05
193007_s_at	Multidrug resistance protein pgp-1 /// locus:pgp-1	pgp-1 /// WBGene00003995	WBGene00003995	-1.89733	5.5237e-05	0.000639726
179681_at	F-box A protein /// locus:fbxa-147	fbxa-147 /// WBGene00011135	WBGene00011135	-1.89752	0.00202271	0.00802754
176658_at	hypothetical protein /// status:Partially_confirmed	AC7.3 /// WBGene00014997	WBGene00014997	-1.89835	2.42769e-06	6.21992e-05
175874_at	status:Partially_confirmed /// hypothetical protein	WBGene00022654 /// ZK105.3	WBGene00022654	-1.89843	7.46746e-06	0.000144636
189796_s_at	Putative carbonic anhydrase 3 /// locus:cah-3	cah-3 /// WBGene00000281	WBGene00000281	-1.89973	2.09334e-06	5.53856e-05
188653_at	GMEB (Glucocorticoid Modulatory Element Binding protein) transcriptional regulator homolog /// locus:gmeb-3	gmeb-3 /// WBGene00008092	WBGene00008092	-1.90044	1.83949e-05	0.000287875
189883_at	hypothetical protein /// glucose transporter	F53H8.3 /// WBGene00018779	WBGene00018779	-1.90361	1.28289e-05	0.000215925
191702_at	Transthyretin-like protein 1 /// locus:ttr-1	ttr-1 /// WBGene00010541	WBGene00010541	-1.90397	2.80867e-10	4.10953e-08
185418_at	status:Partially_confirmed /// hypothetical protein	WBGene00022230 /// Y73B6A.3	WBGene00022230	-1.90486	8.32236e-05	0.000859427
189402_s_at	Peroxisomal Membrane Protein related	pmp-5	WBGene00004062	-1.90501	0.000163818	0.00137964
180532_s_at	HEXosaminidase /// locus:hex-5	hex-5 /// WBGene00013497	WBGene00013497	-1.91018	0.0009237	0.00463922
181168_at	Serine/threonine-protein phosphatase /// status:Partially_confirmed	C34D4.2 /// WBGene00016398	WBGene00016398	-1.91073	1.68786e-05	0.000268296
176505_at	status:Confirmed /// hypothetical protein	WBGene00021190 /// Y14H12A.1	WBGene00021190	-1.91302	5.72542e-05	0.000655333
183433_at	GALacTosyltransferase /// locus:galt-1	galt-1 /// WBGene00019763	WBGene00019763	-1.91343	7.93646e-07	2.62622e-05
189740_at	Alpha-mannosidase /// locus:aman-1	aman-1 /// WBGene00018877	WBGene00018877	-1.9173	2.47294e-08	1.62335e-06
183001_s_at	hypothetical protein	F55D12.2	WBGene00010111	-1.9178	1.02392e-05	0.000180214
176774_at	hypothetical protein /// locus:hpo-29	hpo-29 /// WBGene00021754	WBGene00021754	-1.92074	8.01008e-06	0.000151897
183379_at	hypothetical protein /// status:Confirmed	K01D12.9 /// WBGene00010468	WBGene00010468	-1.92318	7.06678e-05	0.000762172
186130_at	hypothetical protein /// status:Confirmed	F15B10.3 /// WBGene00017481	WBGene00017481	-1.92644	6.364e-07	2.21449e-05
190404_s_at	Folate-like transporter 2 /// locus:folt-2	folt-2 /// WBGene00018138	WBGene00018138	-1.92677	8.40204e-06	0.000156738
186541_at	hypothetical protein /// status:Confirmed	F43C1.5 /// WBGene00009649	WBGene00009649	-1.92776	9.30238e-07	2.94961e-05
189343_at	CYtochrome P450 family /// locus:cyp-34A4	cyp-34A4 /// WBGene00020386	WBGene00020386	-1.92978	6.01507e-05	0.000679519
178853_at	hypothetical protein	F30F8.5	WBGene00009274	-1.93176	8.84331e-08	4.6291e-06
189345_at	intestinal acid PHOsphatase	pho-13	WBGene00008560	-1.9364	5.9667e-07	2.10032e-05
192138_at	hypothetical protein /// serine/threonine-protein kinase	B0207.7 /// WBGene00015030	WBGene00015030	-1.93946	1.84462e-05	0.000288308
191470_s_at	hypothetical protein	tag-10	WBGene00006404	-1.94128	0.000665753	0.00370195
183741_s_at	status:Confirmed /// DOMON domain-containing protein Y73F4A.1	WBGene00013514 /// Y73F4A.1	WBGene00013514	-1.94182	6.70183e-05	0.000736544
183653_at	hypothetical protein	F41D9.2	WBGene00018282	-1.94307	0.000278146	0.00199803
179711_s_at	hypothetical protein /// status:Confirmed	F17A9.4 /// WBGene00017536	WBGene00017536	-1.94374	3.18996e-08	2.02825e-06
177877_at	hypothetical protein /// status:Partially_confirmed	F35E2.5 /// WBGene00009412	WBGene00009412	-1.94483	1.86241e-05	0.00029034
185522_at	status:Confirmed /// hypothetical protein	WBGene00013716 /// Y106G6H.1	WBGene00013716	-1.94692	2.88851e-09	2.71928e-07
186182_s_at	Heme transporter hrg-1 /// locus:hrg-1	hrg-1 /// WBGene00019830	WBGene00019830	-1.95306	0.000136972	0.001224
182597_at	hypothetical protein	T07E3.4	WBGene00020315	-1.9532	0.000426678	0.00271082
181328_at	hypothetical protein /// status:Partially_confirmed	K02E11.4 /// WBGene00010513	WBGene00010513	-1.9532	8.813e-06	0.000161672
191530_at	Bestrophin homolog 26 /// Putative membrane protein	best-26 /// WBGene00014103	WBGene00014103	-1.95457	9.28693e-06	0.000167333
191301_s_at	Histidine ammonia-lyase /// locus:haly-1	haly-1 /// WBGene00009813	WBGene00009813	-1.95582	2.07046e-05	0.00031228
190375_at	GRounDhog (hedgehog-like family) /// locus:grd-2	grd-2 /// WBGene00001691	WBGene00001691	-1.96032	0.0113181	0.0277676
186261_at	hypothetical protein	Y71F9B.9	WBGene00022130	-1.96354	0.000638905	0.00358549
191830_at	hypothetical protein /// RAS-related proteins (weak)	C52B11.5 /// WBGene00016874	WBGene00016874	-1.96473	3.66524e-06	8.21245e-05
192349_at	hypothetical protein /// Zinc finger, C2H2 type (2 domains)	F48F7.5 /// WBGene00009850	WBGene00009850	-1.96492	0.000680911	0.00376212
178656_at	hypothetical protein /// status:Partially_confirmed	F36D1.6 /// WBGene00009465	WBGene00009465	-1.96561	2.04496e-05	0.000309271
181688_at	Histone-lysine N-methyltransferase, H3 lysine-79 specific /// status:Partially_confirmed	dot-1.3 /// WBGene00012302	WBGene00012302	-1.96598	2.957e-06	7.15347e-05
172386_x_at	GMW-amide /// locus:nlp-30	nlp-30 /// WBGene00003768	WBGene00003768	-1.97035	0.000197491	0.00156757
189362_at	Elongation of very long chain fatty acids protein	elo-7	WBGene00001245	-1.97076	7.82851e-05	0.000825988
183736_at	F-box A protein /// locus:fbxa-125	fbxa-125 /// WBGene00015229	WBGene00015229	-1.97694	5.44179e-05	0.000633618
176571_at	Niemann-Pick C1 protein homolog 2 /// locus:ncr-2	ncr-2 /// WBGene00003562	WBGene00003562	-1.9802	1.10907e-07	5.58872e-06
188598_at	CHItinase-Like	chil-23	WBGene00011167	-1.98268	1.87784e-09	1.90041e-07
185675_at	status:Partially_confirmed /// hypothetical protein	WBGene00013158 /// Y53F4B.11	WBGene00013158	-1.98418	0.000249778	0.00185754
192023_s_at	hypothetical protein /// protein tyrosine phosphatase	C33F10.8 /// WBGene00016356	WBGene00016356	-1.98698	2.24843e-06	5.84755e-05
184295_at	status:Confirmed /// hypothetical protein	WBGene00045416 /// Y37H2A.14	WBGene00045416	-1.98743	0.000334488	0.00228336
175095_at	hypothetical protein /// status:Confirmed	B0410.3 /// WBGene00015172	WBGene00015172	-1.99006	0.000279373	0.002004
172859_x_at	hypothetical protein /// Protein-tyrosine phosphatase	C07E3.4 /// WBGene00007415	WBGene00007415	-1.9927	0.000103924	0.00100324
183355_s_at	Gon-Two Like (TRP subfamily) /// locus:gtl-1	gtl-1 /// WBGene00001795	WBGene00001795	-1.99577	0.00103867	0.00503579
176183_at	status:Partially_confirmed /// hypothetical protein	WBGene00022096 /// Y69A2AR.25	WBGene00022096	-1.99728	0.000471302	0.00289217
175271_s_at	hypothetical protein /// oxidoreductase	F20D6.11 /// WBGene00017640	WBGene00017640	-1.99807	3.58296e-06	8.04294e-05
173724_at	MonoCarboxylate Transporter family /// sugar transporter	mct-6 /// WBGene00015676	WBGene00015676	-1.9994	4.91741e-09	4.2055e-07
184886_at	status:Confirmed /// hypothetical protein	WBGene00012720 /// Y39E4B.11	WBGene00012720	-2.0016	1.65339e-05	0.000263507
183815_at	TransThyretin-Related family domain /// locus:ttr-37	ttr-37 /// WBGene00017667	WBGene00017667	-2.0024	1.33077e-05	0.000222297
177958_at	hypothetical protein /// status:Confirmed	F36D1.7 /// WBGene00009466	WBGene00009466	-2.00359	1.06923e-08	8.01541e-07
184215_at	BESTrophin (chloride channel) homolog /// status:Confirmed	best-21 /// WBGene00013520	WBGene00013520	-2.00463	7.7382e-06	0.000147991
179914_at	Cub (CUB) Like Domain containing protein	cld-9	WBGene00009432	-2.00655	8.02172e-05	0.00083764
173282_s_at	TREhalase	tre-3	WBGene00006609	-2.00896	8.98897e-06	0.00016391
192943_at	3-oxo-5-alpha-steroid 4-dehydrogenase /// hypothetical protein	WBGene00014241 /// ZK1251.3	WBGene00014241	-2.01278	5.60083e-06	0.000114775
191469_at	hypothetical protein	tag-10	WBGene00006404	-2.01506	1.40805e-05	0.000231704
172786_x_at	hypothetical protein /// phosphatase	F57H12.5 /// WBGene00019020	WBGene00019020	-2.01684	4.19717e-05	0.000526021
189836_at	Choline/EthanolaminePhosphoTransferase	cept-1	WBGene00009057	-2.01703	2.67442e-06	6.62831e-05
193836_s_at	C-type LECtin /// locus:clec-50	clec-50 /// WBGene00012253	WBGene00012253	-2.0197	4.18663e-09	3.6843e-07
178755_s_at	hypothetical protein /// status:Partially_confirmed	C25F9.5 /// WBGene00007725	WBGene00007725	-2.02048	3.06826e-06	7.37856e-05
194223_x_at	Nematode Specific Peptide family, group C /// Nematode Specific Peptide family, group C /// Nematode Specific Peptide family, group C /// locus:nspc-2 /// locus:nspc-5 /// locus:nspc-6	nspc-2 /// nspc-5 /// nspc-6 /// WBGene00044337 /// WBGene00044340 /// WBGene00044357	WBGene00044337 /// WBGene00044340 /// WBGene00044357	-2.02103	1.17879e-07	5.84305e-06
179131_at	hypothetical protein	T08G5.3	WBGene00011624	-2.02568	0.00155237	0.00667574
188672_at	GRounDhog (hedgehog-like family) /// locus:grd-11	grd-11 /// WBGene00001700	WBGene00001700	-2.02768	1.53509e-06	4.2955e-05
183207_at	Acid Alpha Glucosidase Relate /// locus:aagr-1	aagr-1 /// WBGene00017071	WBGene00017071	-2.02835	2.04564e-06	5.44796e-05
184224_at	status:Partially_confirmed /// hypothetical protein	WBGene00012886 /// Y45F10D.6	WBGene00012886	-2.03021	7.54145e-05	0.000802674
180661_at	hypothetical protein /// status:Confirmed	W04E12.4 /// WBGene00012249	WBGene00012249	-2.03698	1.79838e-07	8e-06
184849_at	hypothetical protein	T28A11.2	WBGene00020869	-2.03767	2.65979e-07	1.11383e-05
186706_at	hypothetical protein /// status:Confirmed	K08D10.14 /// WBGene00219216	WBGene00219216	-2.0387	4.78872e-07	1.77303e-05
189304_at	CYtochrome P450 family /// locus:cyp-35A3	cyp-35A3 /// WBGene00019565	WBGene00019565	-2.04081	0.0229395	0.0468049
186789_s_at	hypothetical protein /// status:Confirmed	F36G3.2 /// WBGene00009483	WBGene00009483	-2.04114	7.11993e-07	2.40852e-05
184733_at	Ceramide glucosyltransferase 1 /// locus:cgt-1	cgt-1 /// WBGene00011517	WBGene00011517	-2.04297	9.64655e-06	0.000172533
190183_at	hypothetical protein /// alcohol dehydrogenase	C55A6.4 /// WBGene00008333	WBGene00008333	-2.04529	0.000284927	0.00203132
193641_at	Ectonucleotide pyrophosphatase/phosphodiesterase C27A7.1	C27A7.1	WBGene00007753	-2.04587	0.000271286	0.00196808
181229_at	hypothetical protein /// status:Confirmed	F23F1.2 /// WBGene00017743	WBGene00017743	-2.04619	0.00246615	0.00927802
191776_at	UDP-GlucuronosylTransferase	ugt-9	WBGene00020587	-2.04725	0.00212616	0.00830777
185193_at	hypothetical protein	Y50E8A.12	WBGene00013055	-2.05106	0.000458615	0.00283725
186046_at	hypothetical protein /// status:Predicted	T05B4.12 /// WBGene00020243	WBGene00020243	-2.05247	2.77745e-06	6.79256e-05
178086_at	LYSozyme /// locus:lys-5	lys-5 /// WBGene00003094	WBGene00003094	-2.05333	1.53846e-05	0.000250112
180622_at	beta-LACTamase domain containing /// locus:lact-1	lact-1 /// WBGene00018523	WBGene00018523	-2.05432	1.51395e-05	0.00024712
193213_at	Intermediate filament protein ifc-1 /// locus:ifc-1	ifc-1 /// WBGene00002055	WBGene00002055	-2.05498	4.12169e-08	2.49029e-06
185168_s_at	status:Partially_confirmed /// status:Partially_confirmed /// hypothetical protein /// hypothetical protein	WBGene00013775 /// WBGene00013776 /// Y116A8A.4 /// Y116A8A.6	WBGene00013775 /// WBGene00013776	-2.05505	9.48505e-06	0.000170397
186832_at	hypothetical protein /// status:Confirmed	F27E5.1 /// WBGene00009192	WBGene00009192	-2.05557	2.53731e-08	1.65665e-06
187036_at	hypothetical protein /// status:Partially_confirmed	F13E9.13 /// WBGene00044797	WBGene00044797	-2.05708	0.000323088	0.00222417
187644_at	Putative endoplasmic reticulum metallopeptidase 1-B /// status:Partially_confirmed	C44B7.11 /// WBGene00016631	WBGene00016631	-2.05857	1.31452e-07	6.38552e-06
189219_s_at	CYtochrome P450 family /// CYtochrome P450 family /// locus:cyp-13A11 /// locus:cyp-13A12	cyp-13A11 /// cyp-13A12 /// WBGene00008809 /// WBGene00008810	WBGene00008809 /// WBGene00008810	-2.06632	0.000594873	0.00342382
189429_at	hypothetical protein /// oxidoreductase	F20D6.11 /// WBGene00017640	WBGene00017640	-2.07339	2.86345e-07	1.1828e-05
192924_s_at	Ornithine decarboxylase /// locus:odc-1	odc-1 /// WBGene00003844	WBGene00003844	-2.07356	1.23805e-06	3.65818e-05
186241_s_at	hypothetical protein /// status:Confirmed	F49C12.14 /// WBGene00009883	WBGene00009883	-2.08421	4.66321e-07	1.74006e-05
176292_at	status:Partially_confirmed /// pseudo	WBGene00021265 /// Y22D7AR.12	WBGene00021265	-2.08453	4.09335e-05	0.000516206
181635_at	hypothetical protein /// status:Confirmed	F55G11.2 /// WBGene00010123	WBGene00010123	-2.09086	0.00069605	0.00381558
188592_at	Histone H3.3-like type 1 /// locus:his-70	his-70 /// WBGene00001944	WBGene00001944	-2.09275	7.10875e-06	0.000139242
180786_at	hypothetical protein /// status:Confirmed	K09C6.9 /// WBGene00019563	WBGene00019563	-2.09322	5.56317e-06	0.000114509
191899_at	Protein-tyrosine-phosphatase /// protein-tyrosine phosphatase	M04G7.2 /// WBGene00019773	WBGene00019773	-2.09517	6.80309e-05	0.000743221
190591_at	GTP cyclohydrolase 1 /// locus:cat-4	cat-4 /// WBGene00000298	WBGene00000298	-2.0964	9.69695e-06	0.000173179
181876_at	hypothetical protein /// hypothetical protein /// status:Confirmed /// status:Partially_confirmed	C04G6.13 /// C04G6.2 /// WBGene00015453 /// WBGene00077489	WBGene00015453 /// WBGene00077489	-2.09663	0.00191957	0.00777056
181552_at	hypothetical protein /// status:Confirmed	T22B7.3 /// WBGene00020672	WBGene00020672	-2.10083	0.0006663	0.00370329
186262_s_at	hypothetical protein	Y71F9B.9	WBGene00022130	-2.10256	0.000493968	0.00299421
179296_at	Equilibrative Nucleoside Transporter	ent-4	WBGene00008123	-2.10663	8.83419e-07	2.86857e-05
178073_s_at	Insulin/EGF-Receptor L Domain protein /// status:Partially_confirmed	irld-6 /// WBGene00009239	WBGene00009239	-2.10817	6.55387e-07	2.26757e-05
187428_at	hypothetical protein /// status:Confirmed	T25E4.1 /// WBGene00020803	WBGene00020803	-2.10913	0.000135481	0.00121695
189500_at	Putative UDP-glucuronosyltransferase ugt-48 /// locus:ugt-48	ugt-48 /// WBGene00015965	WBGene00015965	-2.11325	8.21867e-08	4.35849e-06
191331_at	Glutathione S-Transferase /// locus:gst-28	gst-28 /// WBGene00001776	WBGene00001776	-2.11994	1.77077e-07	7.93531e-06
175236_at	hypothetical protein /// status:Partially_confirmed	T09B9.4 /// WBGene00011645	WBGene00011645	-2.12339	1.11907e-09	1.27011e-07
187186_at	Glutathione S-transferase kappa 1 /// locus:gstk-1	gstk-1 /// WBGene00014251	WBGene00014251	-2.12462	8.64989e-06	0.000159403
190166_at	Adenine Nucleotide Translocator /// locus:ant-1.4	ant-1.4 /// WBGene00020140	WBGene00020140	-2.12925	8.60033e-05	0.000881387
173045_at	FerroPortiN /// locus:fpn-1.1	fpn-1.1 /// WBGene00021354	WBGene00021354	-2.13303	4.12209e-06	9.00353e-05
192112_s_at	Tryptophan 2,3-dioxygenase	tdo-2	WBGene00016201	-2.14027	1.80011e-05	0.000283173
181827_at	hypothetical protein /// status:Partially_confirmed	F45E1.4 /// WBGene00018465	WBGene00018465	-2.14381	2.44896e-06	6.24427e-05
173344_at	status:Partially_confirmed /// hypothetical protein	WBGene00021858 /// Y54F10BM.3	WBGene00021858	-2.14524	5.47309e-06	0.000113331
192122_s_at	H(+) MyoInositol coTransporter /// locus:hmit-1.2	hmit-1.2 /// WBGene00013074	WBGene00013074	-2.14642	0.000265549	0.00193687
182856_at	GRound-Like (grd related) /// locus:grl-27	grl-27 /// WBGene00001736	WBGene00001736	-2.1465	0.000129494	0.00117447
187972_at	Feminization Of Germline /// locus:fog-3	fog-3 /// WBGene00001483	WBGene00001483	-2.14817	0.000353041	0.00236221
175270_at	Nuclear Hormone Receptor family	nhr-101	WBGene00003691	-2.1487	4.4706e-07	1.69134e-05
177235_s_at	hypothetical protein /// status:Partially_confirmed	DH11.2 /// WBGene00008436	WBGene00008436	-2.14883	7.84e-10	9.91778e-08
184166_at	hypothetical protein /// status:Confirmed	F43C9.1 /// WBGene00018375	WBGene00018375	-2.15891	0.000466299	0.002866
177666_at	hypothetical protein /// status:Confirmed	D1086.5 /// WBGene00008392	WBGene00008392	-2.16144	1.35356e-05	0.000224255
189736_s_at	Carnitine Palmitoyl Transferase /// locus:cpt-4	cpt-4 /// WBGene00019644	WBGene00019644	-2.1616	0.00128048	0.00584166
189851_at	CytiDine Deaminase /// locus:cdd-1	cdd-1 /// WBGene00000391	WBGene00000391	-2.16268	1.87518e-06	5.08317e-05
187497_at	Uncharacterized transporter C02C2.4 /// status:Partially_confirmed	slc-17.3 /// WBGene00015333	WBGene00015333	-2.16555	0.00158154	0.00675338
188245_at	COLlagen /// locus:col-184	col-184 /// WBGene00000757	WBGene00000757	-2.17061	0.0201428	0.0426313
182519_at	hypothetical protein /// status:Partially_confirmed	F20D6.5 /// WBGene00017635	WBGene00017635	-2.17124	3.62851e-07	1.42147e-05
184254_at	hypothetical protein /// status:Partially_confirmed	C46H11.7 /// WBGene00016731	WBGene00016731	-2.17129	8.04929e-06	0.000152262
189350_at	CYtochrome P450 family /// locus:cyp-29A2	cyp-29A2 /// WBGene00011830	WBGene00011830	-2.1822	0.00273519	0.00997497
187996_s_at	hypothetical protein /// lipase	F28H7.3 /// WBGene00009237	WBGene00009237	-2.18498	6.02809e-09	4.88043e-07
171730_x_at	Venom-Allergen-like Protein	vap-1	WBGene00006886	-2.187	3.60315e-07	1.4161e-05
179051_s_at	status:Partially_confirmed /// hypothetical protein	WBGene00013946 /// ZK228.3	WBGene00013946	-2.20238	0.00224877	0.00865873
190637_s_at	hypothetical protein /// xanthine dehydrogenase	F55B11.1 /// WBGene00010083	WBGene00010083	-2.2035	1.2864e-06	3.75101e-05
192459_s_at	ADP-ribosylation factor 1-like 1 /// locus:arf-1.1	arf-1.1 /// WBGene00000190	WBGene00000190	-2.20385	1.33686e-08	9.60657e-07
190778_at	Battenin	cln-3.1	WBGene00000539	-2.21509	7.71139e-08	4.13621e-06
189227_at	Cysteine PRotease related /// thiol protease	cpr-8 /// WBGene00021070	WBGene00021070	-2.21859	2.33336e-05	0.000338435
173003_s_at	Nuclear hormone receptor family member nhr-65	nhr-65	WBGene00003655	-2.22413	1.14578e-05	0.000197651
189501_s_at	Putative UDP-glucuronosyltransferase ugt-48 /// locus:ugt-48	ugt-48 /// WBGene00015965	WBGene00015965	-2.2244	5.15217e-08	3.02267e-06
191917_at	SLC (SoLute Carrier) homolog	slc-17.4	WBGene00012130	-2.22779	0.00539014	0.0162228
172585_x_at	Prion-like-(Q/N-rich)-domain-bearing protein /// Prion-like-(Q/N-rich)-domain-bearing protein /// Prion-like-(Q/N-rich)-domain-bearing protein /// locus:pqn-76 /// locus:pqn-78 /// locus:pqn-79	pqn-76 /// pqn-78 /// pqn-79 /// WBGene00004158 /// WBGene00004159 /// WBGene00004160	WBGene00004158 /// WBGene00004159 /// WBGene00004160	-2.23273	0.000882932	0.0044893
184850_at	hypothetical protein /// status:Confirmed	F35F10.6 /// WBGene00018056	WBGene00018056	-2.24188	3.92986e-05	0.00050343
182286_at	hypothetical protein /// status:Partially_confirmed	F45E1.4 /// WBGene00018465	WBGene00018465	-2.24436	1.18348e-05	0.000202309
194020_s_at	Receptor-like tyrosine-protein kinase kin-16 /// locus:kin-16	kin-16 /// WBGene00002200	WBGene00002200	-2.25083	0.0086352	0.0228023
184070_at	TRansport Protein Particle /// status:Confirmed	trpp-12 /// WBGene00016614	WBGene00016614	-2.2532	2.96275e-09	2.74659e-07
190450_s_at	hypothetical protein /// phospholipase precursor	F09C8.1 /// WBGene00008621	WBGene00008621	-2.25949	3.61735e-05	0.000473745
190776_at	ADP-ribosylation factor 1-like 1 /// locus:arf-1.1	arf-1.1 /// WBGene00000190	WBGene00000190	-2.25997	3.23606e-06	7.62182e-05
173817_at	P-GlycoProtein related /// locus:pgp-14	pgp-14 /// WBGene00004008	WBGene00004008	-2.2638	0.0194152	0.0415184
183602_at	TRansport Protein Particle /// status:Confirmed	trpp-12 /// WBGene00016614	WBGene00016614	-2.26498	1.06352e-07	5.40403e-06
190916_at	UDP-glucuronosyltransferase /// UDP-glucosyltransferase	C23G10.6 /// WBGene00016013	WBGene00016013	-2.26704	2.77677e-06	6.79256e-05
178767_at	hypothetical protein /// status:Partially_confirmed	C10C5.2 /// WBGene00007506	WBGene00007506	-2.2709	0.00105264	0.0050821
186532_at	Fatty Acyl-CoA ReDuctase /// status:Partially_confirmed	fard-1 /// WBGene00022200	WBGene00022200	-2.27556	3.85607e-06	8.54545e-05
179313_at	Glycine Cleavage System H protein /// locus:gcsh-1	gcsh-1 /// WBGene00008354	WBGene00008354	-2.27853	4.08449e-07	1.5747e-05
190067_at	hypothetical protein	F09F7.4	WBGene00017301	-2.27854	6.42782e-11	1.35167e-08
172395_at	hypothetical protein	F22F4.4	WBGene00017717	-2.28549	2.32584e-06	6.02249e-05
193735_at	hypothetical protein /// Gonadotropin-releasing hormone receptor like protein	B0334.6 /// WBGene00007146	WBGene00007146	-2.28904	5.60445e-06	0.000114775
173238_s_at	Carnitine Palmitoyl Transferase /// locus:cpt-4	cpt-4 /// WBGene00019644	WBGene00019644	-2.29476	0.00105661	0.00509195
173204_s_at	Putative UDP-glucuronosyltransferase ugt-46 /// locus:ugt-46	ugt-46 /// WBGene00015141	WBGene00015141	-2.29543	5.07502e-06	0.00010663
188335_at	COLlagen /// locus:col-122	col-122 /// WBGene00000696	WBGene00000696	-2.29843	0.024922	0.0498367
181653_at	Piwi-like protein /// locus:wago-10	wago-10 /// WBGene00020707	WBGene00020707	-2.30248	5.73471e-06	0.000116852
181460_at	Ligand-Gated ion Channel /// locus:lgc-32	lgc-32 /// WBGene00020569	WBGene00020569	-2.30343	2.28215e-09	2.2172e-07
173905_s_at	Putative UDP-glucuronosyltransferase ugt-46 /// locus:ugt-46	ugt-46 /// WBGene00015141	WBGene00015141	-2.30402	6.38967e-08	3.55952e-06
190508_at	Glutathione peroxidase	gpx-7	WBGene00019846	-2.31677	2.26005e-10	3.51879e-08
172552_x_at	Activated in Blocked Unfolded protein response /// Prion-like-(Q/N-rich)-domain-bearing protein /// Prion-like-(Q/N-rich)-domain-bearing protein /// Prion-like-(Q/N-rich)-domain-bearing protein /// Prion-like-(Q/N-rich)-domain-bearing protein /// locus:abu-5 /// locus:pqn-76 /// locus:pqn-78 /// locus:pqn-79 /// locus:pqn-91	abu-5 /// pqn-76 /// pqn-78 /// pqn-79 /// pqn-91 /// WBGene00000028 /// WBGene00004158 /// WBGene00004159 /// WBGene00004160 /// WBGene00004171	WBGene00000028 /// WBGene00004158 /// WBGene00004159 /// WBGene00004171	-2.31684	0.000237072	0.00178713
188123_at	hypothetical protein /// lipase	B0035.13 /// WBGene00007112	WBGene00007112	-2.32109	1.16852e-06	3.50127e-05
179012_at	hypothetical protein /// status:Partially_confirmed	K08E4.7 /// WBGene00045036	WBGene00045036	-2.32484	5.57936e-06	0.000114648
174281_at	status:Confirmed /// hypothetical protein	WBGene00022314 /// Y77E11A.14	WBGene00022314	-2.3259	1.93438e-07	8.48069e-06
181121_at	hypothetical protein /// status:Partially_confirmed	C46F2.1 /// WBGene00016714	WBGene00016714	-2.33449	1.03569e-05	0.000181843
172573_x_at	Prion-like-(Q/N-rich)-domain-bearing protein /// Prion-like-(Q/N-rich)-domain-bearing protein /// locus:pqn-76 /// locus:pqn-79	pqn-76 /// pqn-79 /// WBGene00004158 /// WBGene00004160	WBGene00004158 /// WBGene00004160	-2.34	0.00139195	0.00619654
186008_at	hypothetical protein /// status:Partially_confirmed	F54B11.11 /// WBGene00010034	WBGene00010034	-2.34756	1.57183e-05	0.000253166
172243_x_at	hypothetical protein /// status:Confirmed	R102.2 /// WBGene00011289	WBGene00011289	-2.35258	1.96417e-08	1.32105e-06
190937_s_at	BESTrophin (chloride channel) homolog /// Putative membrane protein	best-11 /// WBGene00008186	WBGene00008186	-2.35764	0.000179748	0.00147593
179396_at	hypothetical protein	C35A5.6	WBGene00007950	-2.35787	5.10448e-07	1.84494e-05
185583_at	hypothetical protein	H06H21.8	WBGene00019164	-2.38	8.60337e-07	2.80864e-05
180616_at	hypothetical protein /// status:Confirmed	T22B7.3 /// WBGene00020672	WBGene00020672	-2.38367	0.000632841	0.00356629
183717_at	hypothetical protein /// status:Partially_confirmed	F20B10.3 /// WBGene00008967	WBGene00008967	-2.38375	1.96563e-05	0.000301452
177489_at	hypothetical protein /// status:Partially_confirmed	C05E7.2 /// WBGene00007344	WBGene00007344	-2.38543	0.00103744	0.00503354
186628_at	Nuclear Hormone Receptor family /// locus:nhr-234	nhr-234 /// WBGene00012596	WBGene00012596	-2.41162	0.00144965	0.00634895
177629_at	status:Partially_confirmed /// hypothetical protein	WBGene00014003 /// ZK593.3	WBGene00014003	-2.41185	2.71328e-09	2.57428e-07
193838_s_at	C-type LECtin /// locus:clec-49	clec-49 /// WBGene00012251	WBGene00012251	-2.4212	1.2646e-09	1.39614e-07
188961_at	Putative glutaminase 2 /// locus:glna-2	glna-2 /// WBGene00008435	WBGene00008435	-2.42324	6.57326e-06	0.000130437
187028_s_at	hypothetical protein /// hypothetical protein /// status:Partially_confirmed /// status:Partially_confirmed	C33E10.10 /// T25G12.13 /// WBGene00016350 /// WBGene00219274	WBGene00016350 /// WBGene00219274	-2.43145	2.09398e-05	0.000314725
182628_s_at	hypothetical protein /// hypothetical protein /// status:Confirmed	T21F4.1 /// T22B7.8 /// WBGene00044570	WBGene00020658	-2.43443	0.000147167	0.00128623
176274_at	PLugged Excretory Pore /// status:Partially_confirmed	plep-1 /// WBGene00021797	WBGene00021797	-2.43819	0.000811446	0.0042421
173837_s_at	hypothetical protein	D2023.1	WBGene00014300	-2.44334	4.15997e-05	0.000522085
189561_at	COLlagen	col-181	WBGene00000754	-2.44606	0.0162031	0.036265
192974_at	Fatty acid-binding protein homolog 5 /// locus:lbp-5	lbp-5 /// WBGene00002257	WBGene00002257	-2.45091	2.70624e-07	1.12939e-05
178087_s_at	LYSozyme /// LYSozyme /// locus:lys-5 /// locus:lys-6	lys-5 /// lys-6 /// WBGene00003094 /// WBGene00003095	WBGene00003094 /// WBGene00003095	-2.45251	2.93513e-07	1.20422e-05
187222_at	Uncharacterized kinase-like protein D1044.1 /// status:Partially_confirmed	D1044.1 /// WBGene00017027	WBGene00017027	-2.45731	4.92278e-07	1.8007e-05
182077_at	hypothetical protein /// status:Confirmed	C50A2.3 /// WBGene00016797	WBGene00016797	-2.4744	1.13691e-07	5.68185e-06
189394_at	CYtochrome P450 family /// locus:cyp-35A5	cyp-35A5 /// WBGene00019473	WBGene00019473	-2.48623	9.52427e-05	0.000948073
180256_at	SKN-1 Dependent Zygotic transcript /// locus:sdz-24	sdz-24 /// WBGene00019495	WBGene00019495	-2.49701	0.00124751	0.00572562
180370_at	Fatty Acid/Retinol binding protein /// locus:far-8	far-8 /// WBGene00001392	WBGene00001392	-2.50029	5.13444e-09	4.24673e-07
178680_at	hypothetical protein /// status:Partially_confirmed	M04C9.4 /// WBGene00010859	WBGene00010859	-2.53982	1.03479e-09	1.19683e-07
173815_s_at	TropoNin T	tnt-3	WBGene00006588	-2.55516	5.07948e-07	1.84139e-05
185328_at	UDP-GlucuronosylTransferase /// locus:ugt-28	ugt-28 /// WBGene00015693	WBGene00015693	-2.55544	1.92878e-06	5.19208e-05
175257_s_at	hypothetical protein	T05C3.6	WBGene00020256	-2.55561	1.97324e-07	8.61995e-06
190223_at	hypothetical protein /// Src homology domain 2	K11E4.2 /// WBGene00010774	WBGene00010774	-2.558	1.12203e-07	5.63065e-06
172605_x_at	Activated in Blocked Unfolded protein response /// Prion-like-(Q/N-rich)-domain-bearing protein /// Prion-like-(Q/N-rich)-domain-bearing protein /// Prion-like-(Q/N-rich)-domain-bearing protein /// Prion-like-(Q/N-rich)-domain-bearing protein /// locus:abu-5 /// locus:pqn-76 /// locus:pqn-78 /// locus:pqn-79 /// locus:pqn-91	abu-5 /// pqn-76 /// pqn-78 /// pqn-79 /// pqn-91 /// WBGene00000028 /// WBGene00004158 /// WBGene00004159 /// WBGene00004160 /// WBGene00004171	WBGene00000028 /// WBGene00004158 /// WBGene00004159 /// WBGene00004171	-2.56185	0.00014915	0.00129362
182409_s_at	Venom-Allergen-like Protein	vap-1	WBGene00006886	-2.57799	1.21217e-06	3.59924e-05
172026_x_at	Venom-Allergen-like Protein	vap-1	WBGene00006886	-2.57913	1.5349e-07	7.25161e-06
193592_s_at	hypothetical protein /// tyrosine-protein kinase (KIN15/KIN16 subfamily)	T01G5.1 /// WBGene00011339	WBGene00011339	-2.58799	5.39848e-08	3.12192e-06
187249_s_at	Cell death-related nuclease 6	crn-6	WBGene00000799	-2.59986	3.18835e-09	2.88956e-07
172443_x_at	Prion-like-(Q/N-rich)-domain-bearing protein /// locus:pqn-90 /// locus:pqn-91	pqn-91 /// WBGene00004170 /// WBGene00004171	WBGene00004170 /// WBGene00004171	-2.62425	4.63631e-05	0.000561892
185902_at	hypothetical protein /// status:Confirmed	F21C10.9 /// WBGene00017658	WBGene00017658	-2.65501	7.67565e-05	0.000813393
178935_at	hypothetical protein /// status:Partially_confirmed	F07D3.3 /// WBGene00008556	WBGene00008556	-2.65789	2.70397e-05	0.000376579
177144_at	Nuclear Hormone Receptor family	nhr-114	WBGene00003704	-2.67211	1.35681e-06	3.91387e-05
193903_at	P-GlycoProtein related /// locus:pgp-9	pgp-9 /// WBGene00004003	WBGene00004003	-2.67615	1.58943e-05	0.000255661
188028_at	GRounDhog (hedgehog-like family) /// locus:grd-6	grd-6 /// WBGene00001695	WBGene00001695	-2.68012	0.000997361	0.00488001
191541_at	CaDmium Responsive /// locus:cdr-2	cdr-2 /// WBGene00008296	WBGene00008296	-2.7085	8.94246e-08	4.64099e-06
182755_at	O-ACyltransferase homolog /// locus:oac-30	oac-30 /// WBGene00018573	WBGene00018573	-2.72187	2.46549e-05	0.000353083
172442_x_at	Prion-like-(Q/N-rich)-domain-bearing protein /// locus:pqn-90 /// locus:pqn-91	pqn-90 /// WBGene00004170 /// WBGene00004171	WBGene00004170 /// WBGene00004171	-2.72756	2.38236e-05	0.000343609
184059_at	C-type LECtin /// locus:clec-206	clec-206 /// WBGene00019089	WBGene00019089	-2.73151	1.38298e-06	3.97049e-05
179743_at	hypothetical protein /// status:Partially_confirmed	B0454.8 /// WBGene00015199	WBGene00015199	-2.73879	0.000126539	0.00115999
189341_s_at	carboxylesterase /// hypothetical protein	WBGene00013875 /// ZC376.3	WBGene00013875	-2.76525	1.00308e-10	1.79556e-08
179398_at	hypothetical protein /// status:Partially_confirmed	F16H6.7 /// WBGene00008897	WBGene00008897	-2.78716	8.60982e-06	0.000158905
178563_at	hypothetical protein /// status:Confirmed	T16G1.6 /// WBGene00011800	WBGene00011800	-2.79605	1.21639e-05	0.000206378
189993_at	C-type LECtin /// locus:clec-54	clec-54 /// WBGene00008596	WBGene00008596	-2.80841	5.99387e-10	7.74372e-08
178752_at	hypothetical protein	W06A7.4	WBGene00012293	-2.83193	0.00101308	0.00493903
190377_s_at	DeHydrogenases, Short chain /// locus:dhs-7	dhs-7 /// WBGene00000971	WBGene00000971	-2.83211	1.62864e-07	7.43555e-06
185711_at	hypothetical protein /// status:Partially_confirmed	T15B7.14 /// WBGene00020526	WBGene00020526	-2.85768	2.70603e-06	6.693e-05
191094_at	UDP-glucuronosyltransferase /// locus:ugt-30	ugt-30 /// WBGene00011340	WBGene00011340	-2.86243	1.60304e-06	4.45485e-05
175314_s_at	Cell death-related nuclease 6	crn-6	WBGene00000799	-2.86711	6.64918e-08	3.68718e-06
185812_at	hypothetical protein /// status:Confirmed	C04E12.2 /// WBGene00015433	WBGene00015433	-2.88366	4.99208e-10	6.66208e-08
193098_at	Battenin /// locus:cln-3.3	cln-3.3 /// WBGene00000541	WBGene00000541	-2.8876	6.87404e-07	2.35819e-05
191778_s_at	UDP-GlucuronosylTransferase /// locus:ugt-12	ugt-12 /// WBGene00020592	WBGene00020592	-2.90411	3.52105e-10	4.915e-08
181946_at	C-type LECtin /// locus:clec-10	clec-10 /// WBGene00015403	WBGene00015403	-2.92353	3.36215e-08	2.11558e-06
182487_s_at	intestinal acid PHOsphatase /// locus:pho-1	pho-1 /// WBGene00004020	WBGene00004020	-2.92363	7.68536e-12	2.3914e-09
191747_s_at	hypothetical protein /// multidrug resistance protein	W05E10.1 /// WBGene00012280	WBGene00012280	-2.92431	7.65479e-10	9.78542e-08
188294_at	COLlagen /// locus:col-152	col-152 /// WBGene00000725	WBGene00000725	-2.92702	1.78713e-07	7.97915e-06
185055_at	UDP-glucuronosyltransferase	ugt-26	WBGene00015695	-2.92876	1.9935e-05	0.000303378
190306_s_at	locus:wrt-8 /// Warthog protein 8 N-product	WBGene00006954 /// wrt-8	WBGene00006954	-2.97274	1.25011e-06	3.68487e-05
190080_at	Putative acid phosphatase F26C11.1 /// status:Partially_confirmed	F26C11.1 /// WBGene00009146	WBGene00009146	-2.97457	2.17658e-07	9.40671e-06
179240_at	hypothetical protein /// status:Confirmed	M03B6.1 /// WBGene00010833	WBGene00010833	-2.98306	3.56779e-06	8.0386e-05
192751_at	Ligand-Gated ion Channel /// locus:lgc-54	lgc-54 /// WBGene00020528	WBGene00020528	-2.99478	4.82326e-07	1.77499e-05
183902_at	Methionine Sulfoxide Reductase A /// locus:msra-1	msra-1 /// WBGene00018393	WBGene00018393	-3.01427	7.4259e-06	0.00014406
191274_s_at	Prolyl Carboxy Peptidase like /// locus:pcp-3	pcp-3 /// WBGene00003958	WBGene00003958	-3.02273	1.04085e-07	5.31105e-06
191623_at	UDP-GlucuronosylTransferase /// locus:ugt-53	ugt-53 /// WBGene00020182	WBGene00020182	-3.08814	1.27697e-06	3.73683e-05
176819_s_at	UDP-GlucuronosylTransferase	ugt-29	WBGene00021709	-3.10264	5.14232e-07	1.8531e-05
187180_at	ABHydrolase Domain containing homolog	abhd-3.2	WBGene00016644	-3.13521	1.96892e-08	1.32105e-06
192528_at	hypothetical protein /// sodium/phosphate transport protein	C35A5.3 /// WBGene00007947	WBGene00007947	-3.15405	8.33209e-08	4.38038e-06
183117_at	status:Confirmed /// hypothetical protein	WBGene00022813 /// ZK742.3	WBGene00022813	-3.18145	9.88909e-09	7.50596e-07
190499_s_at	C-type LECtin /// locus:clec-5	clec-5 /// WBGene00016450	WBGene00016450	-3.22087	3.75105e-08	2.31237e-06
183187_at	Downstream Of DAF-16 (regulated by DAF-16) /// locus:dod-17	dod-17 /// WBGene00010745	WBGene00010745	-3.23521	6.23001e-07	2.1741e-05
181259_at	C-type LECtin /// locus:clec-51	clec-51 /// WBGene00015050	WBGene00015050	-3.27034	7.22696e-11	1.43878e-08
180398_s_at	hypothetical protein /// status:Confirmed	F15E6.4 /// WBGene00017485	WBGene00017485	-3.27041	8.59606e-07	2.80864e-05
175238_s_at	intestinal acid PHOsphatase /// locus:pho-1	pho-1 /// WBGene00004020	WBGene00004020	-3.30963	1.48818e-09	1.57155e-07
190340_s_at	locus:wrt-4 /// Warthog protein 4 N-product	WBGene00006950 /// wrt-4	WBGene00006950	-3.31138	0.000217997	0.0016884
192650_at	DeHydrogenases, Short chain /// locus:dhs-25	dhs-25 /// WBGene00000988	WBGene00000988	-3.3201	7.85544e-09	6.1195e-07
182575_at	hypothetical protein /// status:Partially_confirmed	C36C5.5 /// WBGene00016474	WBGene00016474	-3.33944	2.01394e-09	2.00473e-07
187964_at	Lipase /// locus:lipl-1	lipl-1 /// WBGene00010062	WBGene00010062	-3.35679	5.3982e-06	0.000112209
186313_at	status:Confirmed /// hypothetical protein	WBGene00013037 /// Y49E10.18	WBGene00013037	-3.42581	3.31823e-06	7.76518e-05
179909_at	O-ACyltransferase homolog /// locus:oac-20	oac-20 /// WBGene00009488	WBGene00009488	-3.55208	7.50378e-08	4.0682e-06
193659_at	Glycerol-3-phosphate dehydrogenase [NAD(+)] /// locus:gpdh-1	gpdh-1 /// WBGene00009824	WBGene00009824	-3.55271	5.59739e-05	0.000645296
174184_at	hypothetical protein	Y54G2A.10	WBGene00021875	-3.56068	4.00905e-08	2.43434e-06
186492_s_at	Protein Up-regulated in Daf-2(gf) /// Protein Up-regulated in Daf-2(gf) /// status:Predicted /// status:Partially_confirmed	pud-2.1 /// pud-2.2 /// WBGene00017490 /// WBGene00017500	WBGene00017490 /// WBGene00017500	-3.56256	1.39893e-08	9.9935e-07
181947_s_at	C-type LECtin /// locus:clec-10	clec-10 /// WBGene00015403	WBGene00015403	-3.58219	3.15399e-06	7.46643e-05
179599_at	hypothetical protein	ZK228.4	WBGene00013947	-3.58679	5.35853e-08	3.11364e-06
183907_at	Biofilm Absent on Head (after Yersinia exposure) /// locus:bah-1	bah-1 /// WBGene00050875	WBGene00050875	-3.59355	5.82374e-05	0.000664083
190688_s_at	hypothetical protein /// hypothetical protein /// hypothetical protein /// status:Confirmed /// nitrophenylphosphatase /// nitrophenylphosphatase	C53A3.2 /// F44E7.2 /// K09H11.7 /// WBGene00016892 /// WBGene00018424 /// WBGene00019604	WBGene00016892 /// WBGene00018424 /// WBGene00019604	-3.60752	2.16857e-05	0.00032312
186781_at	hypothetical protein /// status:Partially_confirmed	F35F10.13 /// WBGene00018062	WBGene00018062	-3.68199	2.49452e-10	3.77622e-08
190541_at	hypothetical protein /// Alcohol dehydrogenase	C30G12.2 /// WBGene00016274	WBGene00016274	-3.77619	1.20035e-09	1.34975e-07
179856_at	hypothetical protein /// status:Partially_confirmed	F22E5.1 /// WBGene00017703	WBGene00017703	-3.79209	1.70374e-07	7.74931e-06
183361_at	hypothetical protein /// status:Confirmed	K01D12.8 /// WBGene00010467	WBGene00010467	-3.80946	1.41242e-06	4.03516e-05
192195_at	fatty Acid CoA Synthetase family /// locus:acs-2	acs-2 /// WBGene00009221	WBGene00009221	-3.81042	5.60585e-05	0.000645296
178467_at	hypothetical protein /// status:Partially_confirmed	F36D1.8 /// WBGene00009467	WBGene00009467	-3.81115	9.02155e-07	2.89172e-05
179857_s_at	hypothetical protein /// status:Partially_confirmed /// status:Partially_confirmed /// hypothetical protein	F22E5.1 /// WBGene00017703 /// WBGene00021298 /// Y27F2A.6	WBGene00017703 /// WBGene00021298	-3.82126	1.53497e-07	7.25161e-06
186111_at	hypothetical protein /// status:Partially_confirmed	F54D10.8 /// WBGene00018809	WBGene00018809	-3.82722	0.000115465	0.00108197
174675_at	fatty Acid CoA Synthetase family /// locus:acs-2	acs-2 /// WBGene00009221	WBGene00009221	-3.86901	1.1024e-07	5.57827e-06
191210_at	Seven TM Receptor /// locus:str-146	str-146 /// WBGene00006193	WBGene00006193	-3.92478	3.69611e-07	1.43675e-05
186655_at	hypothetical protein /// status:Partially_confirmed	T28A11.16 /// WBGene00020878	WBGene00020878	-3.95065	3.34339e-10	4.72126e-08
192255_at	hypothetical protein	F14D7.6	WBGene00008793	-4.04789	7.42936e-09	5.90564e-07
185944_at	LIPaSe related /// locus:lips-15	lips-15 /// WBGene00012585	WBGene00012585	-4.10853	1.33543e-10	2.25247e-08
186443_at	hypothetical protein /// status:Confirmed	F42A10.7 /// WBGene00018343	WBGene00018343	-4.15053	1.65624e-09	1.71913e-07
184194_s_at	Biofilm Absent on Head (after Yersinia exposure) /// locus:bah-1	bah-1 /// WBGene00050875	WBGene00050875	-4.19933	3.63939e-05	0.000475243
190189_at	hypothetical protein /// threonine dehydratase	K01C8.1 /// WBGene00010456	WBGene00010456	-4.24409	5.14046e-09	4.24673e-07
172595_x_at	Nematode Specific Peptide family, group B /// locus:nspb-3 /// locus:nspb-2	nspb-2 /// WBGene00018162 /// WBGene00018169	WBGene00018162 /// WBGene00018169	-4.34743	0.0127674	0.0303247
177131_s_at	Protein Up-regulated in Daf-2(gf) /// Protein Up-regulated in Daf-2(gf) /// status:Partially_confirmed /// status:Partially_confirmed	pud-1.1 /// pud-1.2 /// WBGene00017499 /// WBGene00021236	WBGene00017499 /// WBGene00021236	-4.4067	2.07381e-08	1.38378e-06
172417_x_at	Nematode Specific Peptide family, group B /// locus:nspb-3 /// locus:nspb-2	nspb-3 /// WBGene00018162 /// WBGene00018169	WBGene00018162 /// WBGene00018169	-4.55346	0.00849746	0.0225317
188128_at	Alpha-amylase /// amylase	C50B6.7 /// WBGene00008220	WBGene00008220	-4.67518	1.49103e-10	2.44695e-08
189660_at	ASpartyl Protease /// aspartyl protease	asp-8 /// WBGene00019105	WBGene00019105	-4.8323	2.95779e-09	2.74659e-07
185454_s_at	Nematode Specific Peptide family, group B /// Nematode Specific Peptide family, group B /// Nematode Specific Peptide family, group B /// Nematode Specific Peptide family, group B /// Nematode Specific Peptide family, group B /// locus:nspb-3 /// locus:nspb-5 /// locus:nspb-4 /// locus:nspb-2 /// locus:nspb-1	nspb-1 /// nspb-2 /// nspb-3 /// nspb-4 /// nspb-5 /// WBGene00018162 /// WBGene00018166 /// WBGene00018167 /// WBGene00018169 /// WBGene00018170	WBGene00018162 /// WBGene00018166 /// WBGene00018167 /// WBGene00018169 /// WBGene00018170	-4.88328	0.0117722	0.0285472
184328_s_at	C-type LECtin /// locus:clec-173	clec-173 /// WBGene00044469	WBGene00044469	-4.90078	8.73901e-11	1.64087e-08
193588_s_at	THaumatiN family /// THaumatiN family /// locus:thn-1 /// locus:thn-2	thn-1 /// thn-2 /// WBGene00009213 /// WBGene00009215	WBGene00009213 /// WBGene00009215	-5.14645	5.72838e-10	7.48029e-08
173051_s_at	Invertebrate LYSozyme	ilys-5	WBGene00017691	-5.18353	1.71901e-12	7.73187e-10
172400_x_at	Invertebrate LYSozyme	ilys-5	WBGene00017691	-5.51087	7.87665e-12	2.3914e-09
177801_at	C-type LECtin /// locus:clec-230	clec-230 /// WBGene00007806	WBGene00007806	-5.82102	7.24965e-09	5.83056e-07
194255_x_at	Invertebrate LYSozyme	ilys-5	WBGene00017691	-5.88847	3.67511e-13	2.32702e-10
183330_s_at	hypothetical protein /// status:Partially_confirmed	C09B8.4 /// WBGene00015623	WBGene00015623	-5.89329	2.37353e-06	6.1072e-05
190620_s_at	Aldehyde dehydrogenase /// locus:alh-5	alh-5 /// WBGene00000111	WBGene00000111	-6.23726	1.0054e-10	1.79556e-08
181325_s_at	UPF0376 protein C17B7.2 /// hypothetical protein /// status:Partially_confirmed	C17B7.2 /// T28A11.2 /// WBGene00015876	WBGene00015876 /// WBGene00020869	-6.31686	1.90943e-10	3.0115e-08
183895_at	Neuropeptide-Like Protein /// locus:nlp-25	nlp-25 /// WBGene00003763	WBGene00003763	-6.51293	8.47778e-06	0.000157662
189015_at	C-type LECtin /// locus:clec-86	clec-86 /// WBGene00016912	WBGene00016912	-6.56693	3.44141e-11	8.03716e-09
192500_at	locus:zig-3 /// 2 (Zwei) IG domain protein	WBGene00006980 /// zig-3	WBGene00006980	-6.64597	2.24968e-08	1.48481e-06
176209_at	status:Partially_confirmed /// hypothetical protein	WBGene00021979 /// Y58A7A.5	WBGene00021979	-6.73209	0.000188812	0.00151652
192059_at	H(+) MyoInositol coTransporter /// locus:hmit-1.1	hmit-1.1 /// WBGene00013073	WBGene00013073	-7.67188	3.49589e-05	0.000462316
183108_at	hypothetical protein /// status:Partially_confirmed	C12D5.9 /// WBGene00015710	WBGene00015710	-7.76704	7.61835e-12	2.3914e-09
180669_s_at	Putative glucosylceramidase 4 /// status:Confirmed	gba-4 /// WBGene00021160	WBGene00021160	-7.8808	2.74617e-11	6.96775e-09
173996_at	Acyl CoA DeHydrogenase	acdh-2	WBGene00015894	-8.07523	3.94615e-10	5.44579e-08
176686_at	hypothetical protein /// status:Predicted	D1014.7 /// WBGene00017020	WBGene00017020	-8.16289	0.000140088	0.00124726
191652_at	CystaTHionine gamma lyase /// locus:cth-1	cth-1 /// WBGene00009048	WBGene00009048	-8.84103	7.97689e-11	1.53767e-08
184438_at	hypothetical protein /// status:Partially_confirmed	T20D4.11 /// WBGene00020617	WBGene00020617	-8.91537	6.6781e-11	1.35167e-08
190705_s_at	Acyl CoA DeHydrogenase	acdh-2	WBGene00015894	-9.16525	6.85499e-08	3.78402e-06
176677_at	hypothetical protein /// status:Partially_confirmed	D1014.6 /// WBGene00017019	WBGene00017019	-9.19149	3.48017e-06	7.88507e-05
177832_at	hypothetical protein	K02E2.8	WBGene00010509	-9.58349	1.63997e-10	2.62055e-08
187412_at	hypothetical protein /// status:Confirmed	C18H9.6 /// WBGene00016004	WBGene00016004	-9.80446	1.259e-11	3.48732e-09
179590_at	hypothetical protein /// status:Partially_confirmed	R11D1.3 /// WBGene00011244	WBGene00011244	-9.8843	1.30964e-12	6.36181e-10
178773_at	hypothetical protein /// status:Confirmed	T13F3.6 /// WBGene00011753	WBGene00011753	-11.9589	4.03256e-05	0.000511638
192578_at	Delta(9)-fatty-acid desaturase fat-7 /// locus:fat-7	fat-7 /// WBGene00001399	WBGene00001399	-12.0553	4.89316e-11	1.08043e-08
184102_s_at	status:Partially_confirmed /// status:Predicted /// hypothetical protein /// hypothetical protein	WBGene00014182 /// WBGene00014188 /// ZK1025.2 /// ZK1025.8	WBGene00014182 /// WBGene00014188	-13.873	1.48304e-07	7.06287e-06
178774_s_at	hypothetical protein /// status:Confirmed	T13F3.6 /// WBGene00011753	WBGene00011753	-18.2886	1.43752e-05	0.000236233
182104_at	status:Confirmed /// hypothetical protein	WBGene00014183 /// ZK1025.3	WBGene00014183	-21.507	3.05169e-07	1.23948e-05
175239_at	Protein Up-regulated in Daf-2(gf)	pud-3	WBGene00017501	-29.085	9.8355e-11	1.79556e-08
186519_at	Protein Up-regulated in Daf-2(gf) /// status:Confirmed	pud-4 /// WBGene00017498	WBGene00017498	-31.4076	2.88241e-11	7.14381e-09
