# Supplementary material for: Transcriptome analyses describe the consequences of persistent HIF-1 over-activation in Caenorhabditis elegans
Source: PLoS One. 2024 Mar 22;19(3):e0295093. doi: 10.1371/journal.pone.0295093 (PMC10959373; doi:10.1371/journal.pone.0295093)
Supplement: S9 Table — (XLSX) [file pone.0295093.s009.xlsx]

## Sheet: Sheet1
S9 Table. Genes down-regulated in swan-1;vhl-1.
Probe Set ID	Gene Title	Gene Symbol	Ensembl	Fold change (swan-1;vhl-1/N2)	p-value	q-value
177507_at	hypothetical protein /// status:Partially_confirmed	T18D3.6 /// WBGene00011823	WBGene00011823	-1.59633	0.000259426	0.00183912
173825_at	hypothetical protein /// f-spondin like protein	T21B6.3 /// WBGene00011880	WBGene00011880	-1.59667	2.51813e-06	6.45235e-05
189773_s_at	hypothetical protein /// sugar transporter	C35A11.4 /// WBGene00016431	WBGene00016431	-1.59717	7.0878e-06	0.000137388
186770_at	status:Partially_confirmed /// hypothetical protein	WBGene00021452 /// Y39F10A.1	WBGene00021452	-1.59751	0.000114053	0.00102814
178667_at	hypothetical protein /// status:Confirmed	W08E3.4 /// WBGene00012345	WBGene00012345	-1.59758	0.000133701	0.00115783
177295_at	---	---	---	-1.59769	0.000513335	0.00299908
183107_at	status:Partially_confirmed /// hypothetical protein	WBGene00022628 /// ZC513.3	WBGene00022628	-1.59788	0.000269086	0.00188986
175238_s_at	intestinal acid PHOsphatase /// locus:pho-1	pho-1 /// WBGene00004020	WBGene00004020	-1.59804	9.10422e-05	0.00086665
193051_at	Fibronectin type III domain (4 domains) /// hypothetical protein	WBGene00013872 /// ZC374.2	WBGene00013872	-1.59876	0.00526163	0.0158274
185506_at	Amine N-MethylTransferase /// status:Confirmed	anmt-2 /// WBGene00018340	WBGene00018340	-1.5993	5.78358e-05	0.000625337
188405_at	Fatty acid-binding protein homolog 3	lbp-3	WBGene00002255	-1.59967	8.38716e-05	0.00081858
179699_at	Palmitoyltransferase /// status:Partially_confirmed	dhhc-5 /// WBGene00020066	WBGene00020066	-1.59976	0.000805933	0.00412454
173862_s_at	hypothetical protein /// xanthine dehydrogenase	F15E6.6 /// WBGene00017487	WBGene00017487	-1.60148	1.02405e-05	0.000178187
178661_at	hypothetical protein /// status:Partially_confirmed	F14D7.1 /// WBGene00008788	WBGene00008788	-1.6033	0.000733187	0.00386467
188095_at	Resistance to inhibitors of cholinesterase protein 3 /// locus:ric-3	ric-3 /// WBGene00004363	WBGene00004363	-1.60335	0.000129115	0.00113121
190542_at	Tetraspanin /// locus:tsp-11	tsp-11 /// WBGene00006637	WBGene00006637	-1.60356	7.6124e-05	0.000761722
189457_at	CYtochrome P450 family	cyp-34A9	WBGene00015044	-1.60381	0.00438214	0.0138657
187140_s_at	hypothetical protein	C09B9.85	WBGene00220250	-1.60389	7.44644e-06	0.000140935
175732_at	ADDucin	add-1	WBGene00000072	-1.60427	3.07165e-06	7.46181e-05
191614_s_at	Protein PHosphatase /// locus:pph-2 /// protein-tyrosine phosphatase /// hypothetical protein	pph-2 /// WBGene00004084 /// WBGene00014085 /// ZK809.1	WBGene00004084 /// WBGene00014085	-1.6046	0.000105497	0.000968955
189438_s_at	ACid Phosphatase family /// locus:acp-2	acp-2 /// WBGene00008802	WBGene00008802	-1.60463	6.0488e-06	0.00012343
184397_s_at	Flavin-containing monooxygenase /// status:Confirmed	C46H11.2 /// WBGene00016728	WBGene00016728	-1.60485	0.0076229	0.0204243
178818_at	---	---	---	-1.60564	0.000161059	0.00131365
189487_at	protein kinase /// hypothetical protein	WBGene00022102 /// Y69F12A.1	WBGene00022102	-1.60645	0.000450517	0.00274199
175204_at	status:Partially_confirmed /// hypothetical protein	WBGene00014094 /// ZK829.3	WBGene00014094	-1.60657	0.0209703	0.0419776
177421_at	---	---	---	-1.60765	0.000502934	0.00296299
187644_at	Putative endoplasmic reticulum metallopeptidase 1-B /// status:Partially_confirmed	C44B7.11 /// WBGene00016631	WBGene00016631	-1.60804	1.65563e-05	0.000253498
181467_at	hypothetical protein /// status:Partially_confirmed	C17B7.4 /// WBGene00015878	WBGene00015878	-1.60871	5.4512e-07	1.96089e-05
182199_at	status:Partially_confirmed /// hypothetical protein	WBGene00014201 /// ZK1053.6	WBGene00014201	-1.6092	8.69759e-05	0.000840644
181488_at	hypothetical protein /// status:Partially_confirmed	F36A2.14 /// WBGene00023490	WBGene00023490	-1.6102	9.2814e-05	0.000876823
181573_at	hypothetical protein /// status:Confirmed	K05F1.8 /// WBGene00019409	WBGene00019409	-1.61033	0.00852509	0.0222353
186130_at	hypothetical protein /// status:Confirmed	F15B10.3 /// WBGene00017481	WBGene00017481	-1.61071	2.28504e-05	0.000320424
192820_at	Glutathione S-Transferase	gst-5	WBGene00001753	-1.61079	0.000247418	0.00177542
180252_at	hypothetical protein /// status:Partially_confirmed	F07E5.8 /// WBGene00017213	WBGene00017213	-1.61094	0.00156256	0.00663018
191737_at	Bestrophin homolog 25 /// Putative membrane protein	best-25 /// WBGene00014102	WBGene00014102	-1.61133	0.000333465	0.00220149
193267_at	ACid Phosphatase family /// locus:acp-5	acp-5 /// WBGene00017427	WBGene00017427	-1.61194	0.000131752	0.00114827
192768_at	SeRPin /// locus:srp-1	srp-1 /// WBGene00005642	WBGene00005642	-1.61216	5.47202e-07	1.96209e-05
187996_s_at	hypothetical protein /// lipase	F28H7.3 /// WBGene00009237	WBGene00009237	-1.61249	2.51263e-06	6.45235e-05
184258_at	status:Partially_confirmed /// hypothetical protein	WBGene00013374 /// Y62E10A.3	WBGene00013374	-1.61441	0.000385961	0.00244689
191802_at	PhosphatidylSerine SYnthase /// locus:pssy-1	pssy-1 /// WBGene00013920	WBGene00013920	-1.61504	7.00482e-05	0.000716647
177680_at	status:Confirmed /// hypothetical protein	WBGene00014136 /// ZK896.5	WBGene00014136	-1.61557	2.01762e-05	0.000292938
175570_at	ncRNA	F08H9.15	WBGene00235106	-1.61593	1.90005e-05	0.000281816
193863_s_at	High Incidence of Males (increased X chromosome loss)	him-4	WBGene00001863	-1.61607	7.30611e-06	0.000139772
180297_at	hypothetical protein /// status:Confirmed	C06A8.6 /// WBGene00015516	WBGene00015516	-1.61646	0.0016079	0.00677767
187356_s_at	hypothetical protein /// status:Partially_confirmed	F56D1.2 /// WBGene00018960	WBGene00018960	-1.61654	0.000181682	0.00143292
173083_s_at	hypothetical protein /// calcium-binding protein	H10E21.4 /// WBGene00019184	WBGene00019184	-1.61709	0.000194071	0.00149871
186239_at	C-type LECtin /// locus:clec-53	clec-53 /// WBGene00020191	WBGene00020191	-1.61859	2.27769e-06	6.01479e-05
188749_s_at	Uridine MonoPhosphate Synthetase /// locus:umps-1	umps-1 /// WBGene00011559	WBGene00011559	-1.61942	7.52176e-07	2.49718e-05
182687_at	hypothetical protein /// hypothetical protein /// status:Confirmed	T21F4.1 /// T22B7.8 /// WBGene00044570	WBGene00020658	-1.61957	2.70032e-06	6.78565e-05
177017_at	hypothetical protein	Y94H6A.5	WBGene00022378	-1.62049	1.28264e-05	0.00021358
181223_at	Zinc metalloproteinase nas-8 /// locus:nas-8	nas-8 /// WBGene00003527	WBGene00003527	-1.62099	0.00010048	0.000932752
187654_s_at	Putative thiosulfate sulfurtransferase mpst-4 /// locus:mpst-4	mpst-4 /// WBGene00017387	WBGene00017387	-1.62109	0.00142868	0.00621966
185401_at	Insulin/EGF-Receptor L Domain protein /// status:Partially_confirmed	irld-7 /// WBGene00018168	WBGene00018168	-1.62121	7.44796e-05	0.000752382
189385_s_at	UMP-CMP kinase 1 /// uridylate kinase	C29F7.3 /// WBGene00007812	WBGene00007812	-1.62179	0.00480475	0.0148144
177906_s_at	hypothetical protein /// status:Partially_confirmed	F14F7.4 /// WBGene00008811	WBGene00008811	-1.62247	9.18679e-05	0.000871553
173482_s_at	Activated in Blocked Unfolded protein response /// locus:abu-11	abu-11 /// WBGene00000034	WBGene00000034	-1.62255	0.026163	0.048847
185693_at	Alkaline ceramidase /// status:Confirmed	W02F12.2 /// WBGene00020947	WBGene00020947	-1.62283	0.00136362	0.00603639
187522_at	Protein dct-6	dct-6	WBGene00017773	-1.62307	4.08256e-05	0.000479782
183790_s_at	hypothetical protein /// status:Partially_confirmed	F42G10.1 /// WBGene00009645	WBGene00009645	-1.62321	0.000203978	0.0015489
174825_at	Protein vav-1	vav-1	WBGene00006887	-1.62439	4.99604e-05	0.000560713
192829_at	Serine/threonine-protein phosphatase /// serine/threonine protein phosphatase	F23B12.1 /// WBGene00009079	WBGene00009079	-1.62521	0.000739711	0.00388306
172395_at	hypothetical protein	F22F4.4	WBGene00017717	-1.62553	0.000507512	0.00297902
180389_s_at	Uncharacterized MFS-type transporter C09D4.1	C09D4.1	WBGene00015632	-1.62558	0.00154376	0.00656283
177861_at	hypothetical protein /// locus:tag-141	tag-141 /// WBGene00006487	WBGene00006487	-1.62578	6.71998e-05	0.00069447
172357_x_at	Nematode Specific Peptide family, group C /// Nematode Specific Peptide family, group C /// Nematode Specific Peptide family, group C /// Nematode Specific Peptide family, group C /// Nematode Specific Peptide family, group C /// Nematode Specific Peptide family, group C /// locus:nspc-9 /// locus:nspc-13 /// locus:nspc-14 /// locus:nspc-15 /// locus:nspc-10 /// locus:nspc-12	nspc-10 /// nspc-12 /// nspc-13 /// nspc-14 /// nspc-15 /// nspc-9 /// WBGene00009634 /// WBGene00009637 /// WBGene00009638 /// WBGene00009639 /// WBGene00009640 /// WBGene00023493	WBGene00009634 /// WBGene00009637 /// WBGene00009638 /// WBGene00009639 /// WBGene00009640 /// WBGene00023493	-1.62673	4.001e-06	9.10829e-05
179988_s_at	hypothetical protein /// status:Partially_confirmed /// status:Partially_confirmed /// hypothetical protein	F42G4.6 /// WBGene00009643 /// WBGene00013590 /// Y81G3A.1	WBGene00009643 /// WBGene00013590	-1.62742	0.00103824	0.00495843
176539_at	status:Confirmed /// hypothetical protein	WBGene00022417 /// Y102A11A.7	WBGene00022417	-1.62859	0.00529082	0.0158854
174178_at	Prion-like-(Q/N-rich)-domain-bearing protein	pqn-13	WBGene00004104	-1.62877	0.0254411	0.0478982
190849_at	UDP-GlucuronosylTransferase /// locus:ugt-41	ugt-41 /// WBGene00017336	WBGene00017336	-1.62888	0.0036836	0.0122385
190388_at	Serine/threonine-protein phosphatase /// Protein phosphatase 1	T16G12.7 /// WBGene00011808	WBGene00011808	-1.6297	0.0017466	0.00718339
181831_s_at	hypothetical protein	F54D5.15	WBGene00010057	-1.63106	0.000767828	0.00398502
190646_s_at	D-aspartate oxidase 2	ddo-2	WBGene00017565	-1.63203	6.60245e-05	0.000688025
178325_at	hypothetical protein /// status:Partially_confirmed	R05D7.2 /// WBGene00011027	WBGene00011027	-1.63212	0.000130579	0.00114137
177917_at	hypothetical protein /// locus:jud-4	jud-4 /// WBGene00007262	WBGene00007262	-1.63261	0.0251565	0.0474832
176372_at	status:Confirmed /// hypothetical protein	WBGene00022202 /// Y72A10A.1	WBGene00022202	-1.63291	2.8541e-08	1.74087e-06
186764_s_at	hypothetical protein /// status:Partially_confirmed /// status:Partially_confirmed	F16G10.11 /// WBGene00017526 /// WBGene00018535	WBGene00017526 /// WBGene00018535	-1.63334	0.00111117	0.00521123
173611_s_at	COLlagen /// locus:col-120	col-120 /// WBGene00000694	WBGene00000694	-1.63422	0.00039231	0.00246941
183905_at	C-type LECtin /// locus:clec-247	clec-247 /// WBGene00013058	WBGene00013058	-1.63434	0.000544174	0.00312265
178656_at	hypothetical protein /// status:Partially_confirmed	F36D1.6 /// WBGene00009465	WBGene00009465	-1.63578	0.000438177	0.0026887
179080_at	hypothetical protein	C25G4.7	WBGene00007734	-1.6358	0.00131775	0.00590628
183433_at	GALacTosyltransferase /// locus:galt-1	galt-1 /// WBGene00019763	WBGene00019763	-1.63586	1.77838e-05	0.000268266
193774_s_at	Transporter /// locus:snf-2	snf-2 /// WBGene00004901	WBGene00004901	-1.63614	0.000848743	0.00426964
181380_at	hypothetical protein /// status:Partially_confirmed	W09C3.2 /// WBGene00021110	WBGene00021110	-1.63638	0.000220805	0.00162998
189149_at	hypothetical protein /// Protein kinase	F26A1.3 /// WBGene00017802	WBGene00017802	-1.63655	0.000218267	0.00162146
192491_at	Probable 3-hydroxyacyl-CoA dehydrogenase B0272.3 /// 3-hydroxyacyl-CoA dehydrogenase	B0272.3 /// WBGene00007129	WBGene00007129	-1.63875	0.00257889	0.00949894
190808_at	Protein kinase domain /// Putative serine/threonine-protein kinase ZK507.3	WBGene00013979 /// ZK507.3	WBGene00013979	-1.63956	4.41836e-05	0.000508595
184986_at	hypothetical protein /// status:Partially_confirmed	T20D4.15 /// WBGene00020620	WBGene00020620	-1.63971	5.9898e-05	0.000640233
189883_at	hypothetical protein /// glucose transporter	F53H8.3 /// WBGene00018779	WBGene00018779	-1.63973	0.000182415	0.00143567
180993_at	hypothetical protein /// status:Partially_confirmed	C31H1.1 /// WBGene00016286	WBGene00016286	-1.64016	3.27585e-05	0.000414492
194054_s_at	Acyl-coenzyme A oxidase /// Acyl-coenzyme A oxidase /// ACYL-COENZYME A OXIDASE, PEROXISOMAL (EC 1.3.3.6) (PALMITOYL-COA OXIDASE) (AOX) /// ACYL-COENZYME A OXIDASE, PEROXISOMAL (EC 1.3.3.6) (PALMITOYL-COA OXIDASE) (AOX)	acox-3 /// F08A8.4 /// WBGene00008566 /// WBGene00008567	WBGene00008566 /// WBGene00008567	-1.64078	0.00424905	0.0135869
185585_at	hypothetical protein /// status:Partially_confirmed	W09G12.9 /// WBGene00021123	WBGene00021123	-1.64103	2.4863e-05	0.000338906
188755_at	Serpentine receptor class delta-63 /// locus:srd-63	srd-63 /// WBGene00005140	WBGene00005140	-1.6417	3.23596e-05	0.000411766
184620_at	CUTiclin-Like /// locus:cutl-5	cutl-5 /// WBGene00017351	WBGene00017351	-1.64238	7.31043e-06	0.000139772
184143_at	SCRaMblase (phospholipid scramblase) /// locus:scrm-7	scrm-7 /// WBGene00013052	WBGene00013052	-1.64254	2.39945e-05	0.000332461
185354_at	Dynein Light Chain /// locus:dlc-6	dlc-6 /// WBGene00013712	WBGene00013712	-1.64295	0.000127643	0.00112181
181491_at	Equilibrative Nucleoside Transporter	ent-7	WBGene00009686	-1.64329	0.000544224	0.00312265
189428_at	locus:wht-4 /// WHiTe (Drosophila) related ABC transporter	WBGene00017179 /// wht-4	WBGene00017179	-1.64498	2.75352e-07	1.11162e-05
189437_at	---	---	---	-1.64519	8.27746e-05	0.000813478
184221_at	Amino Acid Transporter /// locus:aat-7	aat-7 /// WBGene00000008	WBGene00000008	-1.64544	2.81002e-05	0.000369697
178265_at	hypothetical protein /// status:Confirmed	D2045.9 /// WBGene00008426	WBGene00008426	-1.64602	0.0121749	0.0286339
190622_at	serine/threonine kinase /// hypothetical protein	WBGene00014048 /// ZK666.8	WBGene00014048	-1.64667	7.61508e-05	0.000761722
193639_at	Putative 1-acyl-sn-glycerol-3-phosphate acyltransferase acl-1 /// locus:acl-1	acl-1 /// WBGene00010339	WBGene00010339	-1.64698	3.91165e-06	8.94116e-05
190397_s_at	Kinesin-like protein /// locus:klp-17	klp-17 /// WBGene00002227	WBGene00002227	-1.64786	7.70771e-06	0.000144175
192365_s_at	hypothetical protein /// protein-tyrosine phosphatase like	C18E9.7 /// WBGene00007687	WBGene00007687	-1.64803	8.9352e-05	0.000857837
189718_at	TuBulin, Beta /// locus:tbb-6	tbb-6 /// WBGene00006539	WBGene00006539	-1.64855	0.00305141	0.0107356
172978_s_at	Adenosine MonoPhosphate Deaminase homolog	ampd-1	WBGene00016415	-1.6502	1.16282e-09	1.29213e-07
187770_s_at	5'-nucleotidase	F25B5.3	WBGene00017775	-1.65044	0.00016619	0.00134225
189525_s_at	Esterase CM06B1 /// carboxylesterase	F13H6.3 /// WBGene00017431	WBGene00017431	-1.65186	0.00442783	0.0139669
179907_at	hypothetical protein /// status:Partially_confirmed	T20H4.2 /// WBGene00020635	WBGene00020635	-1.65233	9.55259e-06	0.000168305
183918_s_at	hypothetical protein /// status:Confirmed	T24H7.2 /// WBGene00020781	WBGene00020781	-1.65316	3.98708e-05	0.000473019
188729_at	hypothetical protein /// locus:gmeb-4	spe-44 /// WBGene00007732	WBGene00007732	-1.6536	1.93044e-05	0.000284583
184151_at	hypothetical protein /// status:Confirmed	F26A1.9 /// WBGene00017807	WBGene00017807	-1.65385	0.00818182	0.0215503
184207_at	ARRestin Domain protein /// locus:arrd-7	arrd-7 /// WBGene00012464	WBGene00012464	-1.65408	0.000180547	0.00143
183747_at	hypothetical protein /// status:Partially_confirmed	C27A2.5 /// WBGene00016153	WBGene00016153	-1.6544	0.0041519	0.0133364
181086_at	hypothetical protein /// status:Confirmed	C15A11.2 /// WBGene00007597	WBGene00007597	-1.65449	1.54625e-05	0.000242479
186772_at	hypothetical protein /// status:Partially_confirmed	C15H7.4 /// WBGene00007611	WBGene00007611	-1.65469	1.49003e-05	0.000236533
187597_at	Myc and Mondo-Like	mml-1	WBGene00003378	-1.65498	0.000180704	0.00143023
177351_at	hypothetical protein /// status:Partially_confirmed	R102.3 /// WBGene00011290	WBGene00011290	-1.65527	0.000169559	0.00135637
190011_at	hypothetical protein /// polyketide synthase	C41A3.1 /// WBGene00016558	WBGene00016558	-1.65546	4.58152e-05	0.000522021
187743_at	Eukaryotic translation initiation factor 4E-5 /// locus:ife-5	ife-5 /// WBGene00002063	WBGene00002063	-1.65596	9.78527e-07	3.06764e-05
184107_at	hypothetical protein /// status:Confirmed	K09D9.1 /// WBGene00019564	WBGene00019564	-1.65665	0.00833507	0.0218769
175816_at	Sodium-dependent dopamine transporter /// locus:dat-1	dat-1 /// WBGene00000934	WBGene00000934	-1.65735	0.000683143	0.00368607
190293_at	Na(+)/H(+) exchanger protein 2 /// locus:nhx-2	nhx-2 /// WBGene00003730	WBGene00003730	-1.65735	5.13296e-05	0.000573785
179377_at	hypothetical protein /// status:Partially_confirmed	F19B6.3 /// WBGene00008949	WBGene00008949	-1.65798	0.000141955	0.00120422
191535_at	Protein-tyrosine-phosphatase /// protein-tyrosine phosphatase	T28F4.3 /// WBGene00012138	WBGene00012138	-1.65933	8.35476e-05	0.000817496
180370_at	Fatty Acid/Retinol binding protein /// locus:far-8	far-8 /// WBGene00001392	WBGene00001392	-1.6596	6.76928e-06	0.000133285
175618_s_at	Branched-chain-amino-acid aminotransferase, cytosolic /// locus:bcat-1	bcat-1 /// WBGene00001149	WBGene00001149	-1.65962	4.57838e-05	0.000522021
178306_at	hypothetical protein /// status:Confirmed	R04B5.1 /// WBGene00011001	WBGene00011001	-1.66049	6.61862e-05	0.000688432
188839_at	NEPrilysin metallopeptidase family /// Neprilysin	nep-5 /// WBGene00017393	WBGene00017393	-1.66054	0.000167687	0.00134909
193450_at	Transporter /// locus:snf-7	snf-7 /// WBGene00004906	WBGene00004906	-1.66057	2.43377e-06	6.29369e-05
177706_at	hypothetical protein /// status:Confirmed	F58D5.7 /// WBGene00010246	WBGene00010246	-1.66168	9.73292e-05	0.000909526
179094_s_at	hypothetical protein /// status:Partially_confirmed	T16G1.4 /// WBGene00011798	WBGene00011798	-1.66208	0.00910758	0.0232997
191223_at	serine/threonine kinase /// Putative serine/threonine-protein kinase ZK507.1	WBGene00013978 /// ZK507.1	WBGene00013978	-1.66344	1.9683e-05	0.000287887
179221_s_at	hypothetical protein /// status:Confirmed	D1025.1 /// WBGene00008353	WBGene00008353	-1.66495	0.000124665	0.00110255
172170_at	hypothetical protein	Y59H11AR.10	WBGene00235290	-1.66576	0.000133946	0.00115885
180532_s_at	HEXosaminidase /// locus:hex-5	hex-5 /// WBGene00013497	WBGene00013497	-1.66656	0.00526483	0.0158328
188653_at	GMEB (Glucocorticoid Modulatory Element Binding protein) transcriptional regulator homolog /// locus:gmeb-3	gmeb-3 /// WBGene00008092	WBGene00008092	-1.66677	0.000180051	0.00142809
189061_at	hypothetical protein /// Casein kinase	F26A1.4 /// WBGene00017803	WBGene00017803	-1.66767	0.000313331	0.00211332
188562_at	Putative serine/threonine-protein phosphatase C23G10.1	C23G10.1	WBGene00016010	-1.66826	0.000185207	0.00144443
193375_at	---	---	---	-1.6689	0.000268565	0.00188738
177953_s_at	Equilibrative Nucleoside Transporter /// locus:ent-2	ent-2 /// WBGene00010701	WBGene00010701	-1.66947	6.12297e-08	3.3038e-06
182039_at	O-ACyltransferase homolog /// locus:oac-23	oac-23 /// WBGene00018143	WBGene00018143	-1.66953	7.05543e-05	0.000720511
181598_at	SynDaPiN (synaptic dynamin binding protein) homolog	sdpn-1	WBGene00018467	-1.66989	3.49154e-06	8.28458e-05
189228_at	hypothetical protein /// carboxyesterase	C23H4.3 /// WBGene00007692	WBGene00007692	-1.67069	7.40786e-06	0.000140914
182272_at	hypothetical protein /// status:Partially_confirmed	F45E4.6 /// WBGene00018471	WBGene00018471	-1.67115	4.89297e-06	0.000104799
172811_x_at	Tyrosine-protein kinase	C35E7.10	WBGene00016462	-1.67225	5.16815e-06	0.000109233
180008_at	hypothetical protein /// status:Partially_confirmed	K06A1.2 /// WBGene00019425	WBGene00019425	-1.67238	0.00062445	0.00345747
176939_at	SaPosin-like Protein family /// locus:spp-23	spp-23 /// WBGene00021335	WBGene00021335	-1.67266	0.00133435	0.00595452
184555_at	hypothetical protein /// status:Confirmed	T20D4.12 /// WBGene00020618	WBGene00020618	-1.67364	6.45726e-05	0.000678181
190563_at	hypothetical protein /// carbonic anhydrase like	F39D8.3 /// WBGene00009561	WBGene00009561	-1.6747	0.00136399	0.00603639
182333_at	hypothetical protein /// status:Partially_confirmed	C54G7.1 /// WBGene00016933	WBGene00016933	-1.67487	0.00694992	0.0191721
186532_at	Fatty Acyl-CoA ReDuctase /// status:Partially_confirmed	fard-1 /// WBGene00022200	WBGene00022200	-1.67493	0.000424551	0.00263103
192894_at	hypothetical protein /// 3-oxo-5-alpha-steroid 4-dehydrogenase	F42F12.3 /// WBGene00009635	WBGene00009635	-1.67534	0.00245761	0.00921246
189725_at	Sodium-dependent high-affinity dicarboxylate transporter 3	nac-3	WBGene00003519	-1.67555	0.00133341	0.00595268
188278_s_at	Troponin I 3 /// locus:tni-3	tni-3 /// WBGene00006585	WBGene00006585	-1.67557	1.23086e-08	8.63383e-07
172243_x_at	hypothetical protein /// status:Confirmed	R102.2 /// WBGene00011289	WBGene00011289	-1.67565	8.16664e-06	0.000149764
189535_at	protein kinase /// hypothetical protein	WBGene00021639 /// Y47G6A.13	WBGene00021639	-1.67743	0.000155312	0.00128357
180026_at	hypothetical protein /// status:Confirmed	F07E5.7 /// WBGene00017212	WBGene00017212	-1.6775	0.00600704	0.0172734
184443_at	status:Confirmed /// hypothetical protein	WBGene00012883 /// Y45F10D.2	WBGene00012883	-1.67916	0.0191957	0.0394283
193529_at	---	---	---	-1.67941	0.000770318	0.00398555
172716_x_at	Nematode Specific Peptide family, group C /// Nematode Specific Peptide family, group C /// Nematode Specific Peptide family, group C /// Nematode Specific Peptide family, group C /// Nematode Specific Peptide family, group C /// Nematode Specific Peptide family, group C /// locus:nspc-9 /// locus:nspc-13 /// locus:nspc-14 /// locus:nspc-15 /// locus:nspc-10 /// locus:nspc-12	nspc-10 /// nspc-12 /// nspc-13 /// nspc-14 /// nspc-15 /// nspc-9 /// WBGene00009634 /// WBGene00009637 /// WBGene00009638 /// WBGene00009639 /// WBGene00009640 /// WBGene00023493	WBGene00009634 /// WBGene00009637 /// WBGene00009638 /// WBGene00009639 /// WBGene00009640 /// WBGene00023493	-1.68093	0.000263091	0.00185939
174340_at	status:Partially_confirmed /// hypothetical protein	WBGene00021212 /// Y18H1A.8	WBGene00021212	-1.68183	9.50392e-07	3.02164e-05
176479_at	Lysosomal amino acid transporter 1 /// status:Confirmed	laat-1 /// WBGene00021546	WBGene00021546	-1.68189	0.000244955	0.00176455
172139_x_at	status:Partially_confirmed /// hypothetical protein	WBGene00021608 /// Y46H3D.1	WBGene00021608	-1.68289	1.33139e-05	0.000218137
192187_s_at	hypothetical protein /// hypothetical protein /// protein kinase /// serine/threonine protein kinase	M04F3.3 /// W09C3.1 /// WBGene00019769 /// WBGene00021109	WBGene00019769 /// WBGene00021109	-1.68307	5.82526e-05	0.000628633
189904_at	C-type LECtin /// locus:clec-56	clec-56 /// WBGene00008595	WBGene00008595	-1.68377	7.0012e-06	0.00013618
181050_at	hypothetical protein /// Spectrin alpha chain	C50C3.2 /// WBGene00016800	WBGene00016800	-1.68528	5.33841e-05	0.000590125
185603_at	hypothetical protein /// status:Partially_confirmed	T07F12.1 /// WBGene00020321	WBGene00020321	-1.68589	7.80187e-05	0.000776944
189732_at	dietary restriction down regulated	drd-1	WBGene00009902	-1.68591	0.00443615	0.0139774
178513_at	hypothetical protein /// status:Confirmed	C38D4.7 /// WBGene00008007	WBGene00008007	-1.68609	4.71157e-05	0.000533051
185418_at	status:Partially_confirmed /// hypothetical protein	WBGene00022230 /// Y73B6A.3	WBGene00022230	-1.68622	0.000569385	0.00322417
180429_at	hypothetical protein /// status:Confirmed	K10H10.7 /// WBGene00010763	WBGene00010763	-1.68649	2.30611e-05	0.000322717
192157_at	Dihydropyrimidinase 2 /// locus:dhp-2	dhp-2 /// WBGene00000964	WBGene00000964	-1.68754	0.000184406	0.00144278
189571_at	ABC Transporter family /// locus:abt-5	abt-5 /// WBGene00000023	WBGene00000023	-1.68757	9.93881e-05	0.000925683
187901_s_at	Protein male abnormal 7 /// locus:mab-7	mab-7 /// WBGene00003104	WBGene00003104	-1.68784	0.00992975	0.024661
186882_at	hypothetical protein /// status:Partially_confirmed	K01B6.3 /// WBGene00010454	WBGene00010454	-1.68852	0.000436918	0.00268396
184236_at	hypothetical protein /// status:Partially_confirmed	T24C12.4 /// WBGene00020766	WBGene00020766	-1.68869	1.46704e-06	4.27659e-05
193409_at	LRP X(cross)-hybridizing /// locus:lrx-1	lrx-1 /// WBGene00003075	WBGene00003075	-1.68911	0.000807106	0.00412716
177666_at	hypothetical protein /// status:Confirmed	D1086.5 /// WBGene00008392	WBGene00008392	-1.68968	0.000562288	0.00320175
190040_at	hypothetical protein /// zinc metalloprotease	F54E4.4 /// WBGene00010060	WBGene00010060	-1.68989	0.000160955	0.00131365
191638_s_at	Protein-tyrosine-phosphatase /// Protein-tyrosine-phosphatase /// protein-tyrosine phosphatase	C55B7.3 /// F10G8.1 /// WBGene00016942	WBGene00008661 /// WBGene00016942	-1.69016	7.03518e-06	0.000136604
192924_s_at	Ornithine decarboxylase /// locus:odc-1	odc-1 /// WBGene00003844	WBGene00003844	-1.6902	4.54305e-05	0.00051922
188865_at	hypothetical protein /// transposase	B0545.4 /// WBGene00015247	WBGene00015247	-1.69098	0.000981058	0.00477296
186140_at	hypothetical protein /// status:Partially_confirmed	B0432.11 /// WBGene00015192	WBGene00015192	-1.69213	7.45498e-05	0.000752414
179763_s_at	hypothetical protein /// status:Partially_confirmed	R04E5.2 /// WBGene00019869	WBGene00019869	-1.69491	1.60222e-06	4.58794e-05
189847_at	hypothetical protein /// protease inhibitor	R12A1.3 /// WBGene00020017	WBGene00020017	-1.69604	0.0009736	0.00474668
180528_at	F-box C protein /// locus:fbxc-48	fbxc-48 /// WBGene00015615	WBGene00015615	-1.69658	4.05473e-05	0.000478014
176200_at	---	---	---	-1.69703	0.000557886	0.00318314
191512_at	Serine palmitoyltransferase 3 /// locus:sptl-3	sptl-3 /// WBGene00011932	WBGene00011932	-1.69891	6.65709e-06	0.000132003
172365_x_at	---	---	---	-1.69919	5.05285e-05	0.000566523
181688_at	Histone-lysine N-methyltransferase, H3 lysine-79 specific /// status:Partially_confirmed	dot-1.3 /// WBGene00012302	WBGene00012302	-1.70079	4.01493e-05	0.000474507
184291_s_at	hypothetical protein /// status:Partially_confirmed	T24C12.3 /// WBGene00020765	WBGene00020765	-1.70118	1.69522e-06	4.81664e-05
191455_s_at	P-GlycoProtein related /// locus:pgp-2	pgp-2 /// WBGene00003996	WBGene00003996	-1.7033	3.81905e-05	0.000458906
186008_at	hypothetical protein /// status:Partially_confirmed	F54B11.11 /// WBGene00010034	WBGene00010034	-1.70416	0.00127268	0.0057558
190497_at	C-type LECtin /// locus:clec-239	clec-239 /// WBGene00013621	WBGene00013621	-1.70489	7.04491e-05	0.000720092
189616_at	SLC (SoLute Carrier) homolog	slc-17.8	WBGene00017798	-1.70511	0.000490725	0.0029171
191756_s_at	hypothetical protein /// sodium/phosphate transporter	R10D12.1 /// WBGene00011185	WBGene00011185	-1.70589	8.99198e-05	0.000860344
190609_at	Coiled coil protein /// hypothetical protein	WBGene00014223 /// ZK1098.6	WBGene00014223	-1.70633	1.4115e-05	0.00022849
185703_at	Intracelllar PhosphoLipase A family /// status:Partially_confirmed	ipla-5 /// WBGene00019229	WBGene00019229	-1.707	3.74559e-05	0.000452501
172617_x_at	Putative rRNA methyltransferase	H06I04.3	WBGene00019168	-1.70712	0.000677323	0.00366117
189679_at	hypothetical protein /// EGF-domain protein	F21A3.3 /// WBGene00008993	WBGene00008993	-1.70758	0.0081285	0.0214552
177401_at	ARRestin Domain protein /// locus:arrd-10	arrd-10 /// WBGene00010268	WBGene00010268	-1.70832	0.000653473	0.00358632
189747_at	hypothetical protein /// glucose transporter	F14E5.1 /// WBGene00008799	WBGene00008799	-1.70887	0.00114994	0.00534628
185917_at	hypothetical protein /// status:Partially_confirmed	T28C12.2 /// WBGene00020889	WBGene00020889	-1.70914	0.00069235	0.00371787
176863_at	status:Partially_confirmed /// hypothetical protein /// hypothetical protein	WBGene00022778 /// ZK616.65 /// ZK616.8	WBGene00235383	-1.70933	0.000214657	0.00159862
177131_s_at	Protein Up-regulated in Daf-2(gf) /// Protein Up-regulated in Daf-2(gf) /// status:Partially_confirmed /// status:Partially_confirmed	pud-1.1 /// pud-1.2 /// WBGene00017499 /// WBGene00021236	WBGene00017499 /// WBGene00021236	-1.71064	0.00112267	0.00524992
176884_at	status:Confirmed /// hypothetical protein	WBGene00194816 /// ZK616.61	WBGene00194816	-1.71083	0.00208136	0.00816192
191903_s_at	Protein-tyrosine-phosphatase /// protein-tyrosine phosphatase	W03F11.4 /// WBGene00021007	WBGene00021007	-1.7109	1.86491e-05	0.000278697
174261_at	hypothetical protein	Y71H10B.1	WBGene00022201	-1.71191	9.0427e-07	2.89965e-05
177840_at	hypothetical protein /// status:Partially_confirmed	C53B4.2 /// WBGene00008272	WBGene00008272	-1.71298	2.90463e-05	0.000378619
188259_at	CYclophyliN /// status:Confirmed /// hypothetical protein	cyn-17 /// WBGene00045306 /// ZC250.5	WBGene00000893 /// WBGene00045306	-1.71422	9.34658e-06	0.000165978
174816_at	PaTched Related family /// locus:ptr-23	ptr-23 /// WBGene00004237	WBGene00004237	-1.71576	0.00236364	0.00895134
177489_at	hypothetical protein /// status:Partially_confirmed	C05E7.2 /// WBGene00007344	WBGene00007344	-1.71602	0.0226684	0.044192
173163_s_at	MAP kinase iNtegrating Kinase (MNK) homolog	mnk-1	WBGene00011304	-1.71646	0.000367719	0.00236367
190377_s_at	DeHydrogenases, Short chain /// locus:dhs-7	dhs-7 /// WBGene00000971	WBGene00000971	-1.7169	0.000208289	0.00157206
175106_at	hypothetical protein /// status:Confirmed	F44E2.9 /// WBGene00018422	WBGene00018422	-1.71752	2.80769e-05	0.000369697
178236_s_at	LYSozyme /// locus:lys-4	lys-4 /// WBGene00003093	WBGene00003093	-1.72149	1.88064e-06	5.22444e-05
191210_at	Seven TM Receptor /// locus:str-146	str-146 /// WBGene00006193	WBGene00006193	-1.72201	0.00319017	0.0110506
181375_at	hypothetical protein /// status:Partially_confirmed	K09F6.4 /// WBGene00019587	WBGene00019587	-1.7235	0.00167493	0.00696995
187972_at	Feminization Of Germline /// locus:fog-3	fog-3 /// WBGene00001483	WBGene00001483	-1.72376	0.0049164	0.0150553
191825_at	hypothetical protein /// LDL receptor-related protein	M03E7.4 /// WBGene00019756	WBGene00019756	-1.72472	1.59809e-05	0.000247677
175383_at	hypothetical protein /// status:Partially_confirmed	K01B6.3 /// WBGene00010454	WBGene00010454	-1.72526	4.34536e-06	9.6191e-05
175508_at	Intracelllar PhosphoLipase A family /// status:Confirmed	ipla-7 /// WBGene00011423	WBGene00011423	-1.72537	7.85735e-06	0.000146035
190551_at	hypothetical protein /// carboxypeptidase b like	W01A8.6 /// WBGene00012168	WBGene00012168	-1.72582	3.89614e-06	8.94116e-05
177276_at	status:Partially_confirmed /// hypothetical protein	WBGene00022643 /// ZK6.8	WBGene00022643	-1.72641	9.93894e-07	3.09851e-05
183780_at	hypothetical protein /// status:Partially_confirmed	F01G10.5 /// WBGene00008508	WBGene00008508	-1.73114	4.07168e-05	0.000479508
178708_s_at	Major sperm protein /// status:Confirmed	C14A4.8 /// WBGene00007559	WBGene00007559	-1.73133	8.45787e-06	0.00015335
172056_x_at	Activated in Blocked Unfolded protein response /// locus:abu-4	abu-4 /// WBGene00000027	WBGene00000027	-1.73141	0.0160947	0.0349319
186182_s_at	Heme transporter hrg-1 /// locus:hrg-1	hrg-1 /// WBGene00019830	WBGene00019830	-1.73205	0.000793822	0.00407743
176383_at	hypothetical protein /// status:Partially_confirmed /// status:Partially_confirmed	C52D10.3 /// WBGene00016875 /// WBGene00016877	WBGene00016875	-1.73463	0.0254501	0.0478982
185789_at	status:Partially_confirmed /// hypothetical protein	WBGene00012960 /// Y47H10A.4	WBGene00012960	-1.73525	1.97582e-05	0.000287986
174281_at	status:Confirmed /// hypothetical protein	WBGene00022314 /// Y77E11A.14	WBGene00022314	-1.73631	2.47199e-05	0.000338749
191865_s_at	hypothetical protein /// hypothetical protein /// protein-tyrosine phosphatase /// protein-tyrosine-phosphatase	F35C11.2 /// M05D6.3 /// WBGene00009401 /// WBGene00010876	WBGene00009401 /// WBGene00010876	-1.73951	0.000552547	0.00316071
193472_at	Presenilin spe-4 /// locus:spe-4	spe-4 /// WBGene00004958	WBGene00004958	-1.74234	1.45615e-05	0.0002338
183755_s_at	hypothetical protein /// status:Confirmed	F46C8.8 /// WBGene00018487	WBGene00018487	-1.74427	0.00112313	0.00524992
189190_s_at	hypothetical protein /// helicase domain	R03D7.2 /// WBGene00010989	WBGene00010989	-1.74458	0.00052668	0.00305163
184345_at	status:Partially_confirmed /// hypothetical protein	WBGene00013524 /// Y73F8A.15	WBGene00013524	-1.74553	0.000424292	0.00263088
190193_s_at	SUPpressor of ROller /// locus:suro-1	suro-1 /// WBGene00011235	WBGene00011235	-1.74592	4.36252e-06	9.6191e-05
180765_at	C-type LECtin /// hypothetical protein /// locus:clec-218 /// status:Confirmed	clec-218 /// W02D7.12 /// WBGene00020938 /// WBGene00044356	WBGene00020938 /// WBGene00044356	-1.74773	6.983e-05	0.000715569
180577_at	hypothetical protein /// status:Partially_confirmed	C03H12.1 /// WBGene00007284	WBGene00007284	-1.74794	2.59752e-06	6.62554e-05
188321_at	TWiK family of potassium channels /// locus:twk-26	twk-26 /// WBGene00006679	WBGene00006679	-1.74996	5.66084e-07	2.00836e-05
190509_at	hypothetical protein /// locus:tag-191	tag-191 /// WBGene00007049	WBGene00007049	-1.7507	0.00119291	0.00549373
188428_at	CUTiclin	cut-5	WBGene00011104	-1.75095	0.0131148	0.0301841
193061_at	PDZ domain (Also known as DHR or GLGF). /// hypothetical protein	WBGene00014100 /// ZK849.1	WBGene00014100	-1.75179	0.000263772	0.00186303
183120_at	hypothetical protein	C06G1.1	WBGene00015545	-1.75187	2.25221e-06	5.96153e-05
191746_at	protein tyrosine phosphatase /// Protein-tyrosine-phosphatase	WBGene00022753 /// ZK484.7	WBGene00022753	-1.7529	2.43853e-05	0.000336996
191886_s_at	Probable succinyl-CoA:3-ketoacid coenzyme A transferase, mitochondrial /// 3-oxoacid CoA-transferase	C05C10.3 /// WBGene00007330	WBGene00007330	-1.75304	5.3889e-05	0.000593527
175084_s_at	hypothetical protein /// protein tyrosine kinase	F38E9.5 /// WBGene00018187	WBGene00018187	-1.75409	0.00572685	0.0167422
180715_at	status:Partially_confirmed /// Major sperm protein	WBGene00012979 /// Y48B6A.5	WBGene00012979	-1.75479	0.000105265	0.00096837
172074_x_at	---	---	---	-1.75614	0.000124476	0.00110174
184655_at	hypothetical protein /// status:Partially_confirmed	T21E12.5 /// WBGene00020656	WBGene00020656	-1.75657	0.000182959	0.0014387
192715_s_at	Serine/threonine-protein phosphatase /// serine/threonine protein phosphatase /// Ser/Thr protein phosphatase /// Serine/threonine-protein phosphatase	T25B9.2 /// WBGene00012008 /// WBGene00013476 /// Y69E1A.4	WBGene00012008 /// WBGene00013476	-1.75673	0.00101856	0.00488741
190977_s_at	Tyrosine AminoTraNsferase /// locus:tatn-1	tatn-1 /// WBGene00009628	WBGene00009628	-1.75712	1.14693e-06	3.517e-05
187767_at	OToPetrin-Like /// locus:otpl-3	otpl-3 /// WBGene00017449	WBGene00017449	-1.75735	3.28403e-05	0.000414807
186743_at	hypothetical protein /// status:Partially_confirmed	C09G5.7 /// WBGene00007489	WBGene00007489	-1.75744	4.64403e-06	0.000101009
187693_at	hypothetical protein /// status:Partially_confirmed	C03F11.2 /// WBGene00015388	WBGene00015388	-1.75765	0.00013652	0.00117444
190111_s_at	Beta GALactosidase homolog /// glycosyl hydrolases	bgal-2 /// WBGene00019225	WBGene00019225	-1.75926	4.84125e-07	1.76984e-05
179316_at	hypothetical protein /// status:Confirmed	F58H1.6 /// WBGene00010289	WBGene00010289	-1.7609	1.14571e-06	3.517e-05
188563_s_at	Putative serine/threonine-protein phosphatase C23G10.1	C23G10.1	WBGene00016010	-1.76111	0.00025409	0.00180945
186492_s_at	Protein Up-regulated in Daf-2(gf) /// Protein Up-regulated in Daf-2(gf) /// status:Predicted /// status:Partially_confirmed	pud-2.1 /// pud-2.2 /// WBGene00017490 /// WBGene00017500	WBGene00017490 /// WBGene00017500	-1.763	0.000137116	0.00117651
179173_at	status:Partially_confirmed /// hypothetical protein	WBGene00014155 /// ZK930.5	WBGene00014155	-1.76383	3.65908e-05	0.000444981
173207_at	---	---	---	-1.76406	0.0194968	0.0398572
176779_s_at	hypothetical protein /// status:Confirmed	C03F11.4 /// WBGene00015390	WBGene00015390	-1.76465	7.20037e-06	0.000138375
193710_at	Eukaryotic peptide chain release factor subunit 1 /// locus:etf-1	erfa-1 /// WBGene00020269	WBGene00020269	-1.76494	0.000104181	0.000959701
191984_at	pseudo /// protein-tyrosine phosphatase	R06B10.1 /// WBGene00019912	WBGene00019912	-1.76558	8.14603e-06	0.00014963
193240_s_at	DeHydrogenases, Short chain	dhs-3	WBGene00000967	-1.76598	6.16996e-05	0.000655122
173674_at	hypothetical protein /// status:Confirmed	T04F8.2 /// WBGene00011441	WBGene00011441	-1.7691	4.8927e-06	0.000104799
188123_at	hypothetical protein /// lipase	B0035.13 /// WBGene00007112	WBGene00007112	-1.76951	7.87384e-05	0.00078203
175938_s_at	hypothetical protein /// Serine/threonine-protein phosphatase /// status:Predicted /// Protein phosphatase	C30A5.4 /// R13A5.11 /// WBGene00016239 /// WBGene00020053	WBGene00016239 /// WBGene00020053	-1.76982	1.47523e-05	0.000235516
192692_s_at	hypothetical protein /// yeast hyothetical YET1 like protein	F54D5.12 /// WBGene00010055	WBGene00010055	-1.77032	1.35672e-07	6.34425e-06
174823_at	Branched-chain-amino-acid aminotransferase, cytosolic /// locus:bcat-1	bcat-1 /// WBGene00001149	WBGene00001149	-1.77046	3.55072e-10	5.00323e-08
189296_s_at	Carboxylic ester hydrolase /// carboxylesterase	T02B5.3 /// WBGene00011364	WBGene00011364	-1.772	0.000506856	0.00297828
172989_s_at	SUPpressor of ROller /// locus:suro-1	suro-1 /// WBGene00011235	WBGene00011235	-1.7725	1.7718e-05	0.000267634
183269_s_at	UDP-GlucuronosylTransferase /// locus:ugt-64	ugt-64 /// WBGene00015577	WBGene00015577	-1.77327	0.000237287	0.00172106
175585_at	Protein lin-10	lin-10	WBGene00002999	-1.77417	2.10445e-06	5.64772e-05
175727_s_at	ADDucin	add-1	WBGene00000072	-1.77595	0.000224173	0.00164655
180170_at	pseudo /// status:Partially_confirmed	T10B5.2 /// WBGene00020388	WBGene00020388	-1.77851	3.44256e-07	1.32316e-05
178071_at	hypothetical protein /// status:Partially_confirmed	F56D5.2 /// WBGene00010147	WBGene00010147	-1.77979	3.5682e-05	0.000437666
180930_s_at	hypothetical protein	F25E2.2	WBGene00017780	-1.78162	4.12384e-05	0.000482612
181869_at	hypothetical protein /// status:Confirmed	C34B2.4 /// WBGene00016389	WBGene00016389	-1.7822	0.000166064	0.00134225
180343_at	hypothetical protein /// status:Partially_confirmed	B0496.1 /// WBGene00015210	WBGene00015210	-1.78317	4.35551e-06	9.6191e-05
183736_at	F-box A protein /// locus:fbxa-125	fbxa-125 /// WBGene00015229	WBGene00015229	-1.78346	0.000260896	0.00184504
181585_at	hypothetical protein /// status:Partially_confirmed	C29F5.3 /// WBGene00016212	WBGene00016212	-1.78383	7.4732e-05	0.000752898
175815_at	hypothetical protein	Y34F4.2	WBGene00021337	-1.78438	0.000157961	0.00129782
175874_at	status:Partially_confirmed /// hypothetical protein	WBGene00022654 /// ZK105.3	WBGene00022654	-1.7863	2.18613e-05	0.000311044
179396_at	hypothetical protein	C35A5.6	WBGene00007950	-1.78677	3.96593e-05	0.000471507
183902_at	Methionine Sulfoxide Reductase A /// locus:msra-1	msra-1 /// WBGene00018393	WBGene00018393	-1.78775	0.00273885	0.00994775
189913_at	hypothetical protein	K09C4.1	WBGene00019547	-1.79008	3.67725e-07	1.38957e-05
181939_at	hypothetical protein /// status:Partially_confirmed	F35C11.4 /// WBGene00009403	WBGene00009403	-1.79022	1.80345e-06	5.07277e-05
176804_at	hypothetical protein /// status:Confirmed	cima-1 /// WBGene00018473	WBGene00018473	-1.7908	6.92043e-08	3.64643e-06
180308_at	hypothetical protein /// status:Partially_confirmed	C18E3.1 /// WBGene00015970	WBGene00015970	-1.79121	9.52334e-06	0.000168305
193966_s_at	Tyrosine-protein kinase /// Src homology domain 2, protein tyrosine kinase (ABL subfamily) /// Eukaryotic protein kinase domain /// Tyrosine-protein kinase	T25B9.5 /// WBGene00012011 /// WBGene00013475 /// Y69E1A.3	WBGene00012011 /// WBGene00013475	-1.79267	8.208e-06	0.000150277
182575_at	hypothetical protein /// status:Partially_confirmed	C36C5.5 /// WBGene00016474	WBGene00016474	-1.79338	1.30279e-05	0.000215654
184065_at	status:Partially_confirmed /// hypothetical protein	WBGene00012609 /// Y38F1A.7	WBGene00012609	-1.79422	0.000237778	0.00172169
182068_at	hypothetical protein /// status:Partially_confirmed	T05F1.11 /// WBGene00011495	WBGene00011495	-1.79536	0.000503436	0.00296439
172814_x_at	Tyrosine-protein kinase	C35E7.10	WBGene00016462	-1.79768	3.57489e-06	8.39363e-05
193836_s_at	C-type LECtin /// locus:clec-50	clec-50 /// WBGene00012253	WBGene00012253	-1.79837	4.19501e-08	2.40211e-06
184280_at	hypothetical protein /// status:Partially_confirmed	C16C8.18 /// WBGene00015855	WBGene00015855	-1.79896	0.000122411	0.00108862
178563_at	hypothetical protein /// status:Confirmed	T16G1.6 /// WBGene00011800	WBGene00011800	-1.79967	0.00209483	0.00820029
193673_s_at	Inosine-uridine preferring nucleoside hydrolase /// hypothetical protein	WBGene00012834 /// Y43F8C.13	WBGene00012834	-1.80022	0.000243996	0.00175877
173815_s_at	TropoNin T	tnt-3	WBGene00006588	-1.80089	8.45457e-05	0.000821293
192513_at	Tyrosine-protein kinase /// locus:kin-24	kin-24 /// WBGene00002206	WBGene00002206	-1.80239	8.07554e-05	0.000799938
189213_at	Non-specific serine/threonine protein kinase /// Protein kinase	C56G2.5 /// WBGene00016980	WBGene00016980	-1.80425	4.41268e-06	9.71063e-05
188598_at	CHItinase-Like	chil-23	WBGene00011167	-1.80431	1.27686e-08	8.90084e-07
184713_at	hypothetical protein /// status:Partially_confirmed	F35F10.5 /// WBGene00018055	WBGene00018055	-1.80486	0.00148936	0.00639516
194245_x_at	Nematode Specific Peptide family, group C /// Nematode Specific Peptide family, group C /// Nematode Specific Peptide family, group C /// Nematode Specific Peptide family, group C /// Nematode Specific Peptide family, group C /// Nematode Specific Peptide family, group C /// locus:nspc-9 /// locus:nspc-13 /// locus:nspc-14 /// locus:nspc-15 /// locus:nspc-10 /// locus:nspc-12	nspc-10 /// nspc-12 /// nspc-13 /// nspc-14 /// nspc-15 /// nspc-9 /// WBGene00009634 /// WBGene00009637 /// WBGene00009638 /// WBGene00009639 /// WBGene00009640 /// WBGene00023493	WBGene00009634 /// WBGene00009637 /// WBGene00009638 /// WBGene00009639 /// WBGene00023493	-1.80586	1.86526e-06	5.19456e-05
183287_at	hypothetical protein	Y4C6B.2	WBGene00021156	-1.80754	0.00263594	0.00966468
178336_at	hypothetical protein /// status:Confirmed	M05B5.3 /// WBGene00010871	WBGene00010871	-1.80769	9.43938e-06	0.000167097
188961_at	Putative glutaminase 2 /// locus:glna-2	glna-2 /// WBGene00008435	WBGene00008435	-1.80967	0.000361466	0.00233552
192138_at	hypothetical protein /// serine/threonine-protein kinase	B0207.7 /// WBGene00015030	WBGene00015030	-1.80977	5.75365e-05	0.000622701
186449_at	SPermiDine Synthase	spds-1	WBGene00012909	-1.8104	6.94884e-06	0.000135631
180843_at	hypothetical protein /// status:Confirmed /// status:Partially_confirmed /// pseudo	W03G1.2 /// WBGene00021010 /// WBGene00021792 /// Y52D5A.1	WBGene00021010	-1.81062	0.000268043	0.00188489
176271_at	hypothetical protein /// status:Partially_confirmed /// status:Partially_confirmed	C52D10.3 /// WBGene00016875 /// WBGene00016877	WBGene00016875	-1.81195	0.0265015	0.0492435
193155_s_at	hypothetical protein /// protein phosphatase PP2A subunit A repeat	F46C5.6 /// WBGene00009781	WBGene00009781	-1.81223	1.02609e-07	5.0455e-06
186870_s_at	Putative rRNA methyltransferase	H06I04.3	WBGene00019168	-1.8124	0.000183626	0.00144117
178093_at	Putative selT-like protein F28H7.4 /// status:Partially_confirmed	F28H7.4 /// WBGene00009238	WBGene00009238	-1.81275	3.03254e-05	0.000390305
174295_at	Serine palmitoyltransferase 3 /// locus:sptl-3	sptl-3 /// WBGene00011932	WBGene00011932	-1.81317	4.77271e-06	0.000102812
189227_at	Cysteine PRotease related /// thiol protease	cpr-8 /// WBGene00021070	WBGene00021070	-1.81541	0.000385245	0.00244413
183117_at	status:Confirmed /// hypothetical protein	WBGene00022813 /// ZK742.3	WBGene00022813	-1.81559	2.48824e-05	0.000338906
174278_s_at	hypothetical protein /// hypothetical protein /// protein kinase /// serine/threonine protein kinase	M04F3.3 /// W09C3.1 /// WBGene00019769 /// WBGene00021109	WBGene00019769 /// WBGene00021109	-1.81752	1.94569e-05	0.000286197
173724_at	MonoCarboxylate Transporter family /// sugar transporter	mct-6 /// WBGene00015676	WBGene00015676	-1.81845	3.22932e-08	1.91763e-06
189268_s_at	Kynureninase /// kynureninase	flu-2 /// WBGene00015802	WBGene00015802	-1.82184	9.56864e-07	3.02508e-05
190161_at	Putative sodium/calcium exchanger 6 /// locus:ncx-6	ncx-6 /// WBGene00003571	WBGene00003571	-1.82222	3.8959e-05	0.000466144
173668_s_at	hypothetical protein /// status:Partially_confirmed	F52G2.3 /// WBGene00009943	WBGene00009943	-1.82262	7.54284e-07	2.49718e-05
184108_s_at	status:Partially_confirmed /// hypothetical protein	WBGene00014238 /// ZK1225.4	WBGene00014238	-1.82302	0.00223978	0.00861164
182882_at	O-ACyltransferase homolog /// locus:oac-9	oac-9 /// WBGene00016753	WBGene00016753	-1.82318	0.000149054	0.00124561
179857_s_at	hypothetical protein /// status:Partially_confirmed /// status:Partially_confirmed /// hypothetical protein	F22E5.1 /// WBGene00017703 /// WBGene00021298 /// Y27F2A.6	WBGene00017703 /// WBGene00021298	-1.82371	0.000726212	0.00384453
179830_at	hypothetical protein /// status:Partially_confirmed	F01D5.10 /// WBGene00008500	WBGene00008500	-1.82435	0.00285385	0.0102264
192721_at	Serine/threonine-protein phosphatase /// serine/threonine protein phosphatase	F25B3.4 /// WBGene00009101	WBGene00009101	-1.82754	1.36527e-05	0.00022239
193318_at	Serpentine Receptor, class X /// locus:srx-58	srx-58 /// WBGene00005949	WBGene00005949	-1.82796	6.7931e-05	0.000699792
184718_at	hypothetical protein /// status:Confirmed	F26F12.2 /// WBGene00017833	WBGene00017833	-1.82819	9.17298e-05	0.00087098
178893_at	Membrane Bound O-Acyl transferase, MBOAT /// locus:mboa-4	mboa-4 /// WBGene00007446	WBGene00007446	-1.82879	6.50395e-06	0.000129423
182819_at	hypothetical protein /// status:Partially_confirmed	F13H8.8 /// WBGene00017441	WBGene00017441	-1.82882	0.000560829	0.00319668
173669_s_at	Putative glycerophosphocholine phosphodiesterase GPCPD1 homolog 1	gpcp-1	WBGene00019612	-1.82962	6.12274e-05	0.000651341
176658_at	hypothetical protein /// status:Partially_confirmed	AC7.3 /// WBGene00014997	WBGene00014997	-1.82972	4.74214e-06	0.000102745
184886_at	status:Confirmed /// hypothetical protein	WBGene00012720 /// Y39E4B.11	WBGene00012720	-1.83382	6.62897e-05	0.00068887
194142_x_at	Malate synthase	icl-1	WBGene00001564	-1.83628	2.0949e-06	5.64772e-05
191530_at	Bestrophin homolog 26 /// Putative membrane protein	best-26 /// WBGene00014103	WBGene00014103	-1.83816	2.59058e-05	0.000349453
190358_at	hypothetical protein /// sorbitol dehydrogenase	R04B5.5 /// WBGene00011003	WBGene00011003	-1.84266	2.40646e-06	6.24421e-05
190508_at	Glutathione peroxidase	gpx-7	WBGene00019846	-1.84571	1.39387e-08	9.36744e-07
185685_at	F-box A protein /// locus:fbxa-223	fbxa-223 /// WBGene00022630	WBGene00022630	-1.84613	9.48446e-05	0.000892251
190294_at	hypothetical protein /// Protein phosphatase 2C	F33A8.6 /// WBGene00009354	WBGene00009354	-1.84824	2.90515e-06	7.11899e-05
182418_s_at	hypothetical protein	F11C1.5	WBGene00008694	-1.85022	0.000641977	0.0035336
190702_at	Adenine Nucleotide Translocator /// locus:ant-1.3	ant-1.3 /// WBGene00010485	WBGene00010485	-1.85168	8.36549e-05	0.000817832
176276_s_at	status:Partially_confirmed /// status:Partially_confirmed /// hypothetical protein /// hypothetical protein	WBGene00022083 /// WBGene00022096 /// Y69A2AR.12 /// Y69A2AR.25	WBGene00022083 /// WBGene00022096	-1.85378	0.00150455	0.0064327
188891_at	DeHydrogenases, Short chain	dhs-3	WBGene00000967	-1.85465	4.09139e-05	0.000480116
180014_s_at	hypothetical protein /// status:Confirmed	K07A1.13 /// WBGene00010617	WBGene00010617	-1.85524	0.000211448	0.00158313
176183_at	status:Partially_confirmed /// hypothetical protein	WBGene00022096 /// Y69A2AR.25	WBGene00022096	-1.8562	0.00119242	0.00549373
174833_at	fatty Acid CoA Synthetase family	acs-1	WBGene00018488	-1.858	5.00203e-06	0.000106727
187377_at	hypothetical protein /// status:Partially_confirmed	F37A4.5 /// WBGene00018135	WBGene00018135	-1.85982	8.45943e-05	0.000821293
190590_s_at	ALdehyde deHydrogenase /// locus:alh-10	alh-10 /// WBGene00000116	WBGene00000116	-1.86011	1.31233e-05	0.00021621
181156_at	SaPosin-like Protein family /// locus:spp-4	spp-4 /// WBGene00004989	WBGene00004989	-1.86276	6.08963e-06	0.000123454
188672_at	GRounDhog (hedgehog-like family) /// locus:grd-11	grd-11 /// WBGene00001700	WBGene00001700	-1.86382	6.47472e-06	0.000129071
188178_s_at	---	---	---	-1.86495	7.75175e-06	0.000144757
192135_at	hypothetical protein /// enoyl-CoA hydratase/isomerase	B0272.4 /// WBGene00007130	WBGene00007130	-1.87032	2.10849e-06	5.64772e-05
188470_s_at	protease /// hypothetical protein	WBGene00022610 /// ZC416.6	WBGene00022610	-1.87215	0.00170356	0.00706814
176774_at	hypothetical protein /// locus:hpo-29	hpo-29 /// WBGene00021754	WBGene00021754	-1.8728	1.23101e-05	0.000208341
182877_at	status:Partially_confirmed /// hypothetical protein	WBGene00022683 /// ZK185.3	WBGene00022683	-1.87363	5.52548e-07	1.97495e-05
192086_s_at	Sugar (and other) transporter /// hypothetical protein	WBGene00013083 /// Y51A2D.18	WBGene00013083	-1.87567	0.000179243	0.00142421
179398_at	hypothetical protein /// status:Partially_confirmed	F16H6.7 /// WBGene00008897	WBGene00008897	-1.87667	0.000933989	0.00459952
192349_at	hypothetical protein /// Zinc finger, C2H2 type (2 domains)	F48F7.5 /// WBGene00009850	WBGene00009850	-1.87685	0.00120741	0.00553325
179051_s_at	status:Partially_confirmed /// hypothetical protein	WBGene00013946 /// ZK228.3	WBGene00013946	-1.87963	0.0099409	0.0246778
187502_s_at	hypothetical protein /// hypothetical protein /// status:Confirmed /// status:Predicted	D1022.3 /// K02A2.1 /// WBGene00017022 /// WBGene00019288	WBGene00017022 /// WBGene00019288	-1.87974	5.1941e-05	0.000580042
182125_at	hypothetical protein	acd-3	WBGene00007775	-1.88219	3.55319e-06	8.38832e-05
190587_at	TetraSPanin family /// locus:tsp-18	tsp-18 /// WBGene00006644	WBGene00006644	-1.88302	9.65936e-06	0.000169919
185439_at	hypothetical protein /// status:Partially_confirmed	H20J04.1 /// WBGene00019216	WBGene00019216	-1.88327	1.16863e-05	0.000199629
190572_at	hypothetical protein /// dystrophin like protein	F21A3.4 /// WBGene00008994	WBGene00008994	-1.88767	2.38154e-06	6.20148e-05
194092_s_at	Protein lin-10	lin-10	WBGene00002999	-1.88885	6.09397e-06	0.000123454
193838_s_at	C-type LECtin /// locus:clec-49	clec-49 /// WBGene00012251	WBGene00012251	-1.89247	8.27214e-08	4.23925e-06
171792_x_at	Troponin I 3 /// locus:tni-3	tni-3 /// WBGene00006585	WBGene00006585	-1.8948	1.03008e-08	7.55603e-07
179891_s_at	hypothetical protein	T07D3.9	WBGene00020311	-1.89484	2.46154e-07	1.01567e-05
189194_at	hypothetical protein /// homeobox domain	F27E5.3 /// WBGene00009193	WBGene00009193	-1.8956	4.76472e-05	0.000537979
191900_s_at	Protein-tyrosine-phosphatase /// protein-tyrosine phosphatase /// status:Partially_confirmed /// hypothetical protein /// hypothetical protein	M04G7.2 /// WBGene00019773 /// WBGene00022778 /// ZK616.65 /// ZK616.8	WBGene00019773 /// WBGene00235383	-1.89628	0.000312313	0.00211021
179856_at	hypothetical protein /// status:Partially_confirmed	F22E5.1 /// WBGene00017703	WBGene00017703	-1.89745	0.000431345	0.00265992
182974_at	hypothetical protein /// status:Partially_confirmed	T01C8.3 /// WBGene00020144	WBGene00020144	-1.9	0.000864992	0.00433003
180913_at	AQuaPorin or aquaglyceroporin related	aqp-1	WBGene00000169	-1.90001	1.33841e-05	0.000218968
188813_at	GRound-Like (grd related) /// locus:grl-30	grl-30 /// WBGene00001739	WBGene00001739	-1.90199	3.31248e-05	0.000417152
189316_at	Choline Kinase C	ckc-1	WBGene00000515	-1.90522	7.11305e-07	2.38301e-05
183309_at	hypothetical protein /// status:Partially_confirmed	K03H6.2 /// WBGene00019368	WBGene00019368	-1.90544	0.00722047	0.0196786
188952_at	hypothetical protein /// LIM protein	F33D11.1 /// WBGene00018000	WBGene00018000	-1.90683	0.000539806	0.00310683
181121_at	hypothetical protein /// status:Partially_confirmed	C46F2.1 /// WBGene00016714	WBGene00016714	-1.9094	0.000161719	0.00131808
176439_at	hypothetical protein /// status:Partially_confirmed	F54H12.8 /// WBGene00045247	WBGene00045247	-1.90977	0.000193995	0.00149871
179165_at	hypothetical protein /// status:Partially_confirmed	W04A4.2 /// WBGene00012231	WBGene00012231	-1.91502	6.34554e-06	0.000127173
182935_at	hypothetical protein /// status:Partially_confirmed	F36A4.3 /// WBGene00018082	WBGene00018082	-1.9151	0.00084544	0.00426258
191896_at	Protein-tyrosine-phosphatase /// protein-tyrosine phoshatase	H06I04.5 /// WBGene00019169	WBGene00019169	-1.91564	2.20545e-05	0.000313318
192417_at	fatty Acid CoA Synthetase family	acs-1	WBGene00018488	-1.9157	7.65001e-06	0.000143814
173073_s_at	hypothetical protein	T07D3.9	WBGene00020311	-1.91626	2.9554e-09	2.71876e-07
172859_x_at	hypothetical protein /// Protein-tyrosine phosphatase	C07E3.4 /// WBGene00007415	WBGene00007415	-1.91748	0.000179309	0.00142421
189849_at	Cysteine protease /// hypothetical protein	WBGene00012747 /// Y40H7A.10	WBGene00012747	-1.91842	9.77892e-06	0.000171217
192722_s_at	Serine/threonine-protein phosphatase /// serine/threonine protein phosphatase /// protein phosphatase /// Serine/threonine-protein phosphatase	F25B3.4 /// WBGene00009101 /// WBGene00022710 /// ZK354.9	WBGene00009101	-1.91927	6.70861e-05	0.00069394
188932_at	hypothetical protein /// dehydrogenase	D1054.8 /// WBGene00008375	WBGene00008375	-1.91974	6.72225e-06	0.00013306
176407_at	hypothetical protein /// status:Partially_confirmed	F28A10.1 /// WBGene00017869	WBGene00017869	-1.9221	0.000681053	0.00367656
178376_s_at	status:Confirmed /// hypothetical protein	WBGene00014141 /// ZK899.2	WBGene00014141	-1.92217	1.31385e-05	0.00021621
182121_at	hypothetical protein /// status:Confirmed	F11C7.2 /// WBGene00017376	WBGene00017376	-1.92297	1.9874e-06	5.41381e-05
175270_at	Nuclear Hormone Receptor family	nhr-101	WBGene00003691	-1.92416	2.76847e-06	6.90377e-05
178073_s_at	Insulin/EGF-Receptor L Domain protein /// status:Partially_confirmed	irld-6 /// WBGene00009239	WBGene00009239	-1.92476	2.97695e-06	7.27905e-05
182490_at	status:Partially_confirmed /// hypothetical protein	WBGene00022747 /// ZK470.6	WBGene00022747	-1.92859	0.0071502	0.0195722
192023_s_at	hypothetical protein /// protein tyrosine phosphatase	C33F10.8 /// WBGene00016356	WBGene00016356	-1.92958	3.6939e-06	8.58328e-05
192552_at	locus:zig-2 /// 2 (Zwei) IG domain protein	WBGene00006979 /// zig-2	WBGene00006979	-1.9316	9.53319e-08	4.74297e-06
185168_s_at	status:Partially_confirmed /// status:Partially_confirmed /// hypothetical protein /// hypothetical protein	WBGene00013775 /// WBGene00013776 /// Y116A8A.4 /// Y116A8A.6	WBGene00013775 /// WBGene00013776	-1.93165	2.47767e-05	0.000338906
176571_at	Niemann-Pick C1 protein homolog 2 /// locus:ncr-2	ncr-2 /// WBGene00003562	WBGene00003562	-1.93209	1.74053e-07	7.63058e-06
181618_at	hypothetical protein	ZK418.2	WBGene00022732	-1.93383	6.19367e-05	0.000657019
178577_at	hypothetical protein /// status:Partially_confirmed	C49F8.1 /// WBGene00008213	WBGene00008213	-1.93511	5.08349e-05	0.000569389
181653_at	Piwi-like protein /// locus:wago-10	wago-10 /// WBGene00020707	WBGene00020707	-1.93561	6.70868e-05	0.00069394
187036_at	hypothetical protein /// status:Partially_confirmed	F13E9.13 /// WBGene00044797	WBGene00044797	-1.9369	0.000686646	0.00369963
173571_s_at	O-ACyltransferase homolog /// locus:oac-50	oac-50 /// WBGene00020864	WBGene00020864	-1.93826	0.000270976	0.00190041
172303_x_at	ncRNA /// status:Confirmed	W05H9.3 /// WBGene00021050	WBGene00021050	-1.93832	1.05506e-07	5.14831e-06
172786_x_at	hypothetical protein /// phosphatase	F57H12.5 /// WBGene00019020	WBGene00019020	-1.93996	7.43184e-05	0.00075143
174576_at	LONg /// locus:lon-2	lon-2 /// WBGene00003056	WBGene00003056	-1.94044	3.02459e-06	7.36343e-05
180929_s_at	hypothetical protein	C10G8.8	WBGene00015684	-1.94242	5.86828e-10	7.15877e-08
191830_at	hypothetical protein /// RAS-related proteins (weak)	C52B11.5 /// WBGene00016874	WBGene00016874	-1.94518	4.33536e-06	9.6191e-05
180945_s_at	hypothetical protein	F49C12.7	WBGene00009877	-1.94611	1.51415e-06	4.36851e-05
175449_s_at	status:Confirmed /// hypothetical protein	WBGene00012592 /// Y38E10A.14	WBGene00012592	-1.94928	0.000183056	0.0014387
184850_at	hypothetical protein /// status:Confirmed	F35F10.6 /// WBGene00018056	WBGene00018056	-1.95003	0.000246337	0.0017711
189740_at	Alpha-mannosidase /// locus:aman-1	aman-1 /// WBGene00018877	WBGene00018877	-1.95235	1.74532e-08	1.11931e-06
186789_s_at	hypothetical protein /// status:Confirmed	F36G3.2 /// WBGene00009483	WBGene00009483	-1.95242	1.51377e-06	4.36851e-05
184786_at	F-box A protein	fbxa-218	WBGene00013036	-1.95375	4.98939e-06	0.00010666
186477_at	---	---	---	-1.95405	0.000194106	0.00149871
193016_s_at	Iron-containing alcohol dehydrogenases /// Probable hydroxyacid-oxoacid transhydrogenase, mitochondrial	WBGene00012608 /// Y38F1A.6	WBGene00012608	-1.95531	4.3178e-09	3.71095e-07
193271_s_at	hypothetical protein	F11C1.5	WBGene00008694	-1.95631	4.23591e-07	1.5587e-05
193078_s_at	Seven WD repeats, AN11 family /// locus:swan-1	swan-1 /// WBGene00009977	WBGene00009977	-1.95659	1.11067e-06	3.4245e-05
191838_at	protein phosphatase /// Protein-tyrosine-phosphatase	WBGene00022709 /// ZK354.8	WBGene00022709	-1.95825	0.000473608	0.00283941
186706_at	hypothetical protein /// status:Confirmed	K08D10.14 /// WBGene00219216	WBGene00219216	-1.95828	9.5472e-07	3.02508e-05
190183_at	hypothetical protein /// alcohol dehydrogenase	C55A6.4 /// WBGene00008333	WBGene00008333	-1.96025	0.000488826	0.00291043
187186_at	Glutathione S-transferase kappa 1 /// locus:gstk-1	gstk-1 /// WBGene00014251	WBGene00014251	-1.96301	2.82475e-05	0.000370791
185193_at	hypothetical protein	Y50E8A.12	WBGene00013055	-1.96531	0.000771104	0.00398555
180994_at	hypothetical protein /// status:Partially_confirmed	C10G8.3 /// WBGene00015682	WBGene00015682	-1.96579	0.00050945	0.00298189
178744_at	hypothetical protein /// status:Confirmed	M02G9.2 /// WBGene00010831	WBGene00010831	-1.96603	1.39144e-06	4.08804e-05
173495_at	hypothetical protein /// status:Partially_confirmed	K11G9.5 /// WBGene00019655	WBGene00019655	-1.96622	7.33793e-06	0.000140059
179733_s_at	hypothetical protein /// status:Partially_confirmed	K11G9.5 /// WBGene00019655	WBGene00019655	-1.96684	6.51732e-05	0.000682322
191469_at	hypothetical protein	tag-10	WBGene00006404	-1.96715	2.04211e-05	0.000295728
178853_at	hypothetical protein	F30F8.5	WBGene00009274	-1.9704	6.117e-08	3.3038e-06
177519_at	hypothetical protein /// status:Partially_confirmed	F35E2.9 /// WBGene00009416	WBGene00009416	-1.97578	6.02395e-07	2.10616e-05
179246_s_at	hypothetical protein /// hypothetical protein /// status:Partially_confirmed /// status:Partially_confirmed	F54B8.1 /// M01B2.8 /// WBGene00010016 /// WBGene00010801	WBGene00010016 /// WBGene00010801	-1.97781	0.000389693	0.00245984
189350_at	CYtochrome P450 family /// locus:cyp-29A2	cyp-29A2 /// WBGene00011830	WBGene00011830	-1.98369	0.0066063	0.0185359
182552_at	TransThyretin-Related family domain /// locus:ttr-35	ttr-35 /// WBGene00017688	WBGene00017688	-1.98449	6.97726e-07	2.35156e-05
177668_s_at	hypothetical protein /// status:Partially_confirmed	B0393.4 /// WBGene00007169	WBGene00007169	-1.98525	2.48264e-05	0.000338906
177658_at	hypothetical protein /// status:Partially_confirmed	F46C3.2 /// WBGene00009777	WBGene00009777	-1.98824	8.77953e-06	0.000158161
193213_at	Intermediate filament protein ifc-1 /// locus:ifc-1	ifc-1 /// WBGene00002055	WBGene00002055	-1.98859	7.38725e-08	3.8562e-06
177877_at	hypothetical protein /// status:Partially_confirmed	F35E2.5 /// WBGene00009412	WBGene00009412	-1.99057	1.2904e-05	0.000214361
190579_at	UDP-glucuronosyltransferase	ugt-23	WBGene00007650	-1.99107	4.53234e-08	2.58209e-06
183147_at	hypothetical protein /// status:Confirmed	C06G1.2 /// WBGene00015546	WBGene00015546	-1.99173	0.0136197	0.0310556
180612_s_at	hypothetical protein /// status:Confirmed	F53A9.8 /// WBGene00018731	WBGene00018731	-1.99173	0.000239904	0.00173373
191712_s_at	Malate synthase	icl-1	WBGene00001564	-1.99591	2.16173e-06	5.76281e-05
191702_at	Transthyretin-like protein 1 /// locus:ttr-1	ttr-1 /// WBGene00010541	WBGene00010541	-1.99685	1.0842e-10	2.10903e-08
179674_s_at	hypothetical protein /// status:Confirmed	T04F8.2 /// WBGene00011441	WBGene00011441	-1.99989	8.57393e-07	2.76513e-05
176292_at	status:Partially_confirmed /// pseudo	WBGene00021265 /// Y22D7AR.12	WBGene00021265	-2.00206	7.21966e-05	0.000733943
193483_at	Nuclear Hormone Receptor family /// locus:nhr-43	nhr-43 /// WBGene00003633	WBGene00003633	-2.00395	0.00154323	0.00656283
192943_at	3-oxo-5-alpha-steroid 4-dehydrogenase /// hypothetical protein	WBGene00014241 /// ZK1251.3	WBGene00014241	-2.00398	6.00558e-06	0.000122771
174377_at	hypothetical protein /// status:Confirmed	M02F4.3 /// WBGene00019737	WBGene00019737	-2.0102	3.43726e-07	1.32316e-05
189410_s_at	hypothetical protein /// carboxyesterase	T22D1.11 /// WBGene00020688	WBGene00020688	-2.01101	3.33513e-07	1.29968e-05
186628_at	Nuclear Hormone Receptor family /// locus:nhr-234	nhr-234 /// WBGene00012596	WBGene00012596	-2.01599	0.00714029	0.0195642
190858_s_at	H(+) MyoInositol coTransporter /// locus:hmit-1.3	hmit-1.3 /// WBGene00010811	WBGene00010811	-2.02502	2.81582e-07	1.1327e-05
184396_at	Flavin-containing monooxygenase /// status:Confirmed	C46H11.2 /// WBGene00016728	WBGene00016728	-2.02662	0.00221147	0.0085425
171932_x_at	hypothetical protein /// phospholipase precursor	F09C8.1 /// WBGene00008621	WBGene00008621	-2.02902	7.01348e-07	2.35669e-05
190661_s_at	Uncharacterized calcium-binding protein C07A9.5 /// hypothetical protein /// Actin-binding protein /// Spectrin alpha chain	C07A9.5 /// C50C3.2 /// WBGene00007401 /// WBGene00016800	WBGene00007401 /// WBGene00016800	-2.02974	3.92426e-05	0.00046804
183001_s_at	hypothetical protein	F55D12.2	WBGene00010111	-2.03126	4.01623e-06	9.12445e-05
183141_at	hypothetical protein /// status:Partially_confirmed	W03A5.1 /// WBGene00020966	WBGene00020966	-2.03543	2.02987e-05	0.000294335
186541_at	hypothetical protein /// status:Confirmed	F43C1.5 /// WBGene00009649	WBGene00009649	-2.04051	3.45813e-07	1.32461e-05
192194_s_at	Putative sphingomyelin phosphodiesterase asm-3	asm-3	WBGene00000213	-2.04131	0.00019437	0.00149871
185675_at	status:Partially_confirmed /// hypothetical protein	WBGene00013158 /// Y53F4B.11	WBGene00013158	-2.04259	0.000170325	0.00136056
191554_at	C. Elegans Homeobox /// locus:ceh-60	ceh-60 /// WBGene00017690	WBGene00017690	-2.04343	4.49234e-07	1.64766e-05
186124_at	hypothetical protein /// status:Confirmed	T02B11.4 /// WBGene00020156	WBGene00020156	-2.04826	0.000207859	0.00157112
193115_s_at	Probable ornithine aminotransferase, mitochondrial	C16A3.10	WBGene00015814	-2.04867	2.8337e-06	7.00508e-05
187729_s_at	Trehalase /// locus:tre-5	tre-5 /// WBGene00006611	WBGene00006611	-2.0554	6.14479e-05	0.000653068
174337_at	Sodium-dependent high-affinity dicarboxylate transporter 3	nac-3	WBGene00003519	-2.05565	3.79255e-05	0.000456863
193100_s_at	Acid Alpha Glucosidase Relate /// locus:aagr-2	aagr-2 /// WBGene00019895	WBGene00019895	-2.05855	1.71767e-10	3.01215e-08
189402_s_at	Peroxisomal Membrane Protein related	pmp-5	WBGene00004062	-2.0608	5.35123e-05	0.000590538
184144_at	hypothetical protein /// status:Partially_confirmed	R193.2 /// WBGene00020128	WBGene00020128	-2.06659	0.00128918	0.00581307
173301_s_at	Malate synthase	icl-1	WBGene00001564	-2.07075	3.16088e-08	1.89706e-06
182751_at	hypothetical protein /// status:Partially_confirmed	C16D9.5 /// WBGene00015860	WBGene00015860	-2.07165	1.79471e-06	5.06087e-05
179424_at	SaPosin-like Protein family /// locus:spp-18	spp-18 /// WBGene00005003	WBGene00005003	-2.07419	0.000308417	0.00208896
188642_s_at	TREhalase	tre-3	WBGene00006609	-2.07439	2.34624e-09	2.21279e-07
186046_at	hypothetical protein /// status:Predicted	T05B4.12 /// WBGene00020243	WBGene00020243	-2.07475	2.34263e-06	6.11435e-05
190968_at	hypothetical protein /// status:Partially_confirmed	F11D5.7 /// WBGene00043980	WBGene00043980	-2.07888	6.45005e-07	2.21376e-05
178086_at	LYSozyme /// locus:lys-5	lys-5 /// WBGene00003094	WBGene00003094	-2.08012	1.2703e-05	0.000212489
189076_at	CUTiclin-Like /// locus:cutl-15	cutl-15 /// WBGene00011888	WBGene00011888	-2.09041	0.000484116	0.00288818
181168_at	Serine/threonine-protein phosphatase /// status:Partially_confirmed	C34D4.2 /// WBGene00016398	WBGene00016398	-2.09274	3.99708e-06	9.10829e-05
183332_at	hypothetical protein /// status:Confirmed	K09E2.3 /// WBGene00019572	WBGene00019572	-2.09533	3.87614e-09	3.39863e-07
187180_at	ABHydrolase Domain containing homolog	abhd-3.2	WBGene00016644	-2.10232	3.55777e-06	8.38832e-05
189176_at	CYtochrome P450 family /// locus:cyp-25A1	cyp-25A1 /// WBGene00007963	WBGene00007963	-2.1062	3.89378e-05	0.000466144
181229_at	hypothetical protein /// status:Confirmed	F23F1.2 /// WBGene00017743	WBGene00017743	-2.10861	0.00181702	0.00737798
189836_at	Choline/EthanolaminePhosphoTransferase	cept-1	WBGene00009057	-2.11054	1.29928e-06	3.8679e-05
174109_at	---	---	---	-2.11127	0.0025937	0.00953471
176505_at	status:Confirmed /// hypothetical protein	WBGene00021190 /// Y14H12A.1	WBGene00021190	-2.11186	1.31037e-05	0.00021621
189345_at	intestinal acid PHOsphatase	pho-13	WBGene00008560	-2.11486	1.30941e-07	6.17468e-06
191776_at	UDP-GlucuronosylTransferase	ugt-9	WBGene00020587	-2.11615	0.00151004	0.00644984
184849_at	hypothetical protein	T28A11.2	WBGene00020869	-2.12099	1.36233e-07	6.34425e-06
188426_at	Carboxylic ester hydrolase /// esterase	K11G9.2 /// WBGene00019653	WBGene00019653	-2.12111	0.00128241	0.00579417
172268_x_at	Nematode Specific Peptide family, group C /// Nematode Specific Peptide family, group C /// Nematode Specific Peptide family, group C /// Nematode Specific Peptide family, group C /// locus:nspc-20 /// locus:nspc-16 /// locus:nspc-17 /// locus:nspc-19	nspc-16 /// nspc-17 /// nspc-19 /// nspc-20 /// WBGene00008356 /// WBGene00008357 /// WBGene00008359 /// WBGene00008360	WBGene00008356 /// WBGene00008357 /// WBGene00008360	-2.12434	3.81732e-07	1.42334e-05
177337_at	---	---	---	-2.12914	6.88198e-05	0.000707303
173344_at	status:Partially_confirmed /// hypothetical protein	WBGene00021858 /// Y54F10BM.3	WBGene00021858	-2.13563	5.84415e-06	0.00012057
191274_s_at	Prolyl Carboxy Peptidase like /// locus:pcp-3	pcp-3 /// WBGene00003958	WBGene00003958	-2.13817	8.45471e-06	0.00015335
172135_x_at	status:Predicted /// hypothetical protein	WBGene00044521 /// Y5H2A.4	WBGene00044521	-2.14032	0.00169843	0.00705468
185902_at	hypothetical protein /// status:Confirmed	F21C10.9 /// WBGene00017658	WBGene00017658	-2.14649	0.000718444	0.00382015
190166_at	Adenine Nucleotide Translocator /// locus:ant-1.4	ant-1.4 /// WBGene00020140	WBGene00020140	-2.15122	7.53325e-05	0.000756233
192974_at	Fatty acid-binding protein homolog 5 /// locus:lbp-5	lbp-5 /// WBGene00002257	WBGene00002257	-2.15226	1.73163e-06	4.90766e-05
189219_s_at	CYtochrome P450 family /// CYtochrome P450 family /// locus:cyp-13A11 /// locus:cyp-13A12	cyp-13A11 /// cyp-13A12 /// WBGene00008809 /// WBGene00008810	WBGene00008809 /// WBGene00008810	-2.15618	0.000363064	0.00234449
192195_at	fatty Acid CoA Synthetase family /// locus:acs-2	acs-2 /// WBGene00009221	WBGene00009221	-2.15847	0.00557176	0.0164517
186832_at	hypothetical protein /// status:Confirmed	F27E5.1 /// WBGene00009192	WBGene00009192	-2.16065	1.08225e-08	7.88721e-07
187961_s_at	PaTched Related family /// locus:ptr-3	ptr-3 /// WBGene00004218	WBGene00004218	-2.16184	0.000984415	0.00478072
193735_at	hypothetical protein /// Gonadotropin-releasing hormone receptor like protein	B0334.6 /// WBGene00007146	WBGene00007146	-2.16524	1.20062e-05	0.00020401
183076_at	hypothetical protein /// status:Confirmed	T15B7.1 /// WBGene00020516	WBGene00020516	-2.17036	7.27911e-10	8.50985e-08
187428_at	hypothetical protein /// status:Confirmed	T25E4.1 /// WBGene00020803	WBGene00020803	-2.18959	8.44861e-05	0.000821293
182077_at	hypothetical protein /// status:Confirmed	C50A2.3 /// WBGene00016797	WBGene00016797	-2.19033	6.5518e-07	2.22824e-05
189401_s_at	carboxylesterase /// hypothetical protein	WBGene00013874 /// ZC376.2	WBGene00013874	-2.1909	8.46646e-07	2.73834e-05
191515_at	hypothetical protein /// hypothetical protein /// lysosomal carboxypeptidase /// status:Partially_confirmed	F19C7.2 /// F28E10.5 /// WBGene00017592 /// WBGene00044302	WBGene00017592	-2.1914	5.75189e-09	4.67785e-07
188592_at	Histone H3.3-like type 1 /// locus:his-70	his-70 /// WBGene00001944	WBGene00001944	-2.19146	3.617e-06	8.47477e-05
178752_at	hypothetical protein	W06A7.4	WBGene00012293	-2.20161	0.00732104	0.0198803
185494_at	hypothetical protein /// status:Confirmed	F42A10.6 /// WBGene00018342	WBGene00018342	-2.20425	1.35909e-08	9.25665e-07
186194_s_at	C-type LECtin /// locus:clec-8	clec-8 /// WBGene00012582	WBGene00012582	-2.20841	1.60302e-09	1.60058e-07
188412_at	hypothetical protein /// esterase	C42D4.2 /// WBGene00016595	WBGene00016595	-2.21012	1.64338e-06	4.68119e-05
189362_at	Elongation of very long chain fatty acids protein	elo-7	WBGene00001245	-2.21077	1.57086e-05	0.000245201
187084_at	Glutathione S-Transferase /// locus:gst-10	gst-10 /// WBGene00001758	WBGene00001758	-2.21281	2.52445e-06	6.45383e-05
172573_x_at	Prion-like-(Q/N-rich)-domain-bearing protein /// Prion-like-(Q/N-rich)-domain-bearing protein /// locus:pqn-76 /// locus:pqn-79	pqn-76 /// pqn-79 /// WBGene00004158 /// WBGene00004160	WBGene00004158 /// WBGene00004160	-2.21849	0.00227458	0.00869482
193007_s_at	Multidrug resistance protein pgp-1 /// locus:pgp-1	pgp-1 /// WBGene00003995	WBGene00003995	-2.22258	5.30919e-06	0.000111375
182338_at	hypothetical protein /// status:Partially_confirmed	T05E7.1 /// WBGene00020258	WBGene00020258	-2.22566	0.00101267	0.00487158
183010_s_at	hypothetical protein	C24B9.3	WBGene00016048	-2.22965	6.50557e-12	1.9214e-09
184254_at	hypothetical protein /// status:Partially_confirmed	C46H11.7 /// WBGene00016731	WBGene00016731	-2.2303	5.52839e-06	0.0001149
172552_x_at	Activated in Blocked Unfolded protein response /// Prion-like-(Q/N-rich)-domain-bearing protein /// Prion-like-(Q/N-rich)-domain-bearing protein /// Prion-like-(Q/N-rich)-domain-bearing protein /// Prion-like-(Q/N-rich)-domain-bearing protein /// locus:abu-5 /// locus:pqn-76 /// locus:pqn-78 /// locus:pqn-79 /// locus:pqn-91	abu-5 /// pqn-76 /// pqn-78 /// pqn-79 /// pqn-91 /// WBGene00000028 /// WBGene00004158 /// WBGene00004159 /// WBGene00004160 /// WBGene00004171	WBGene00000028 /// WBGene00004158 /// WBGene00004159 /// WBGene00004171	-2.2325	0.000355904	0.00230763
188028_at	GRounDhog (hedgehog-like family) /// locus:grd-6	grd-6 /// WBGene00001695	WBGene00001695	-2.23788	0.00445077	0.0140156
190778_at	Battenin	cln-3.1	WBGene00000539	-2.24496	6.26335e-08	3.36338e-06
178680_at	hypothetical protein /// status:Partially_confirmed	M04C9.4 /// WBGene00010859	WBGene00010859	-2.24654	6.50753e-09	5.12826e-07
185583_at	hypothetical protein	H06H21.8	WBGene00019164	-2.24683	1.91699e-06	5.26032e-05
183741_s_at	status:Confirmed /// DOMON domain-containing protein Y73F4A.1	WBGene00013514 /// Y73F4A.1	WBGene00013514	-2.26603	7.48177e-06	0.000141124
193592_s_at	hypothetical protein /// tyrosine-protein kinase (KIN15/KIN16 subfamily)	T01G5.1 /// WBGene00011339	WBGene00011339	-2.27293	3.28258e-07	1.28814e-05
191057_s_at	UDP-glucuronosyltransferase /// locus:ugt-6	ugt-6 /// WBGene00013904	WBGene00013904	-2.28844	1.33122e-07	6.25124e-06
173910_at	hypothetical protein /// protein phosphatase PP2A subunit A repeat	F46C5.6 /// WBGene00009781	WBGene00009781	-2.29268	6.41125e-09	5.12826e-07
183207_at	Acid Alpha Glucosidase Relate /// locus:aagr-1	aagr-1 /// WBGene00017071	WBGene00017071	-2.29456	3.0663e-07	1.21603e-05
178935_at	hypothetical protein /// status:Partially_confirmed	F07D3.3 /// WBGene00008556	WBGene00008556	-2.30296	0.000131516	0.00114776
191899_at	Protein-tyrosine-phosphatase /// protein-tyrosine phosphatase	M04G7.2 /// WBGene00019773	WBGene00019773	-2.31853	1.82146e-05	0.000273296
172585_x_at	Prion-like-(Q/N-rich)-domain-bearing protein /// Prion-like-(Q/N-rich)-domain-bearing protein /// Prion-like-(Q/N-rich)-domain-bearing protein /// locus:pqn-76 /// locus:pqn-78 /// locus:pqn-79	pqn-76 /// pqn-78 /// pqn-79 /// WBGene00004158 /// WBGene00004159 /// WBGene00004160	WBGene00004158 /// WBGene00004159 /// WBGene00004160	-2.31889	0.000601782	0.0033633
177144_at	Nuclear Hormone Receptor family	nhr-114	WBGene00003704	-2.32422	7.6821e-06	0.000143936
178936_at	hypothetical protein /// status:Partially_confirmed	F21G4.3 /// WBGene00009024	WBGene00009024	-2.33264	0.0054916	0.0162921
189343_at	CYtochrome P450 family /// locus:cyp-34A4	cyp-34A4 /// WBGene00020386	WBGene00020386	-2.33919	3.90514e-06	8.94116e-05
179012_at	hypothetical protein /// status:Partially_confirmed	K08E4.7 /// WBGene00045036	WBGene00045036	-2.33938	5.14003e-06	0.000108844
193091_at	Uncharacterized RING finger protein T02C1.1 /// Zinc finger, C3HC4 type (RING finger)	T02C1.1 /// WBGene00011365	WBGene00011365	-2.34146	0.000228701	0.00167324
174675_at	fatty Acid CoA Synthetase family /// locus:acs-2	acs-2 /// WBGene00009221	WBGene00009221	-2.34229	2.28688e-05	0.000320424
186597_at	hypothetical protein /// status:Partially_confirmed	F19C6.5 /// WBGene00008954	WBGene00008954	-2.34269	1.77033e-07	7.6876e-06
192357_at	Delta(9)-fatty-acid desaturase fat-5 /// locus:fat-5	fat-5 /// WBGene00001397	WBGene00001397	-2.34983	0.000106885	0.00097906
171923_x_at	Iron-containing alcohol dehydrogenases /// Probable hydroxyacid-oxoacid transhydrogenase, mitochondrial	WBGene00012608 /// Y38F1A.6	WBGene00012608	-2.35211	1.18193e-05	0.00020129
180846_at	hypothetical protein /// status:Confirmed	C27D9.2 /// WBGene00016164	WBGene00016164	-2.3561	3.10193e-07	1.22582e-05
189851_at	CytiDine Deaminase /// locus:cdd-1	cdd-1 /// WBGene00000391	WBGene00000391	-2.36208	5.26029e-07	1.90743e-05
175502_at	Equilibrative Nucleoside Transporter	ent-7	WBGene00009686	-2.3626	9.33487e-06	0.000165978
192144_s_at	Sphingomyelin phosphodiesterase 2 /// locus:asm-2	asm-2 /// WBGene00000212	WBGene00000212	-2.36312	1.34024e-09	1.40576e-07
175591_s_at	hypothetical protein	C24B9.3	WBGene00016048	-2.36589	5.39707e-10	6.8832e-08
173282_s_at	TREhalase	tre-3	WBGene00006609	-2.36605	8.1671e-07	2.67994e-05
180786_at	hypothetical protein /// status:Confirmed	K09C6.9 /// WBGene00019563	WBGene00019563	-2.38071	8.82334e-07	2.83741e-05
177451_at	Dauer or Aging adult Overexpression /// locus:dao-4	dao-4 /// WBGene00000930	WBGene00000930	-2.38968	0.0219575	0.0431808
181259_at	C-type LECtin /// locus:clec-51	clec-51 /// WBGene00015050	WBGene00015050	-2.39785	3.99515e-09	3.47583e-07
190094_s_at	ASparagiNe Synthetase	asns-2	WBGene00019730	-2.41044	1.89465e-06	5.24064e-05
179296_at	Equilibrative Nucleoside Transporter	ent-4	WBGene00008123	-2.41383	1.1657e-07	5.56715e-06
191284_at	Acid ceramidase /// locus:asah-1	asah-1 /// WBGene00010769	WBGene00010769	-2.41881	7.66682e-06	0.000143889
178420_at	hypothetical protein	F11A5.5	WBGene00008673	-2.42519	0.00947525	0.0238864
182858_at	hypothetical protein /// status:Confirmed	T15B7.1 /// WBGene00020516	WBGene00020516	-2.44564	3.05136e-10	4.56612e-08
193098_at	Battenin /// locus:cln-3.3	cln-3.3 /// WBGene00000541	WBGene00000541	-2.45102	4.76925e-06	0.000102812
186262_s_at	hypothetical protein	Y71F9B.9	WBGene00022130	-2.4592	8.4738e-05	0.000821978
189736_s_at	Carnitine Palmitoyl Transferase /// locus:cpt-4	cpt-4 /// WBGene00019644	WBGene00019644	-2.48812	0.000312494	0.00211021
182081_s_at	PON (paraoxonase) and MEC-6 Like /// PON (paraoxonase) and MEC-6 Like /// status:Partially_confirmed /// status:Confirmed	poml-3 /// poml-4 /// WBGene00044697 /// WBGene00077701	WBGene00044697 /// WBGene00077701	-2.49462	2.39573e-08	1.49371e-06
188908_s_at	FiBuLin	fbl-1	WBGene00001403	-2.50397	0.000952431	0.00467393
184059_at	C-type LECtin /// locus:clec-206	clec-206 /// WBGene00019089	WBGene00019089	-2.5121	3.74927e-06	8.68295e-05
193659_at	Glycerol-3-phosphate dehydrogenase [NAD(+)] /// locus:gpdh-1	gpdh-1 /// WBGene00009824	WBGene00009824	-2.51548	0.00100216	0.00484732
173905_s_at	Putative UDP-glucuronosyltransferase ugt-46 /// locus:ugt-46	ugt-46 /// WBGene00015141	WBGene00015141	-2.55135	1.49227e-08	9.88401e-07
190738_at	Aldo/keto reductase /// Uncharacterized oxidoreductase ZK1290.5	WBGene00022887 /// ZK1290.5	WBGene00022887	-2.55793	9.30204e-08	4.68153e-06
190637_s_at	hypothetical protein /// xanthine dehydrogenase	F55B11.1 /// WBGene00010083	WBGene00010083	-2.55987	1.60714e-07	7.3025e-06
172443_x_at	Prion-like-(Q/N-rich)-domain-bearing protein /// locus:pqn-90 /// locus:pqn-91	pqn-91 /// WBGene00004170 /// WBGene00004171	WBGene00004170 /// WBGene00004171	-2.56563	5.88491e-05	0.000633851
189993_at	C-type LECtin /// locus:clec-54	clec-54 /// WBGene00008596	WBGene00008596	-2.57436	1.90645e-09	1.81325e-07
187028_s_at	hypothetical protein /// hypothetical protein /// status:Partially_confirmed /// status:Partially_confirmed	C33E10.10 /// T25G12.13 /// WBGene00016350 /// WBGene00219274	WBGene00016350 /// WBGene00219274	-2.58136	1.04268e-05	0.000180311
173238_s_at	Carnitine Palmitoyl Transferase /// locus:cpt-4	cpt-4 /// WBGene00019644	WBGene00019644	-2.58139	0.000344476	0.00225429
182563_at	hypothetical protein /// status:Partially_confirmed	R03A10.5 /// WBGene00010985	WBGene00010985	-2.58165	9.41916e-06	0.000167003
190937_s_at	BESTrophin (chloride channel) homolog /// Putative membrane protein	best-11 /// WBGene00008186	WBGene00008186	-2.58711	6.67865e-05	0.00069275
179909_at	O-ACyltransferase homolog /// locus:oac-20	oac-20 /// WBGene00009488	WBGene00009488	-2.5884	2.34247e-06	6.11435e-05
185711_at	hypothetical protein /// status:Partially_confirmed	T15B7.14 /// WBGene00020526	WBGene00020526	-2.61933	7.14635e-06	0.000137968
192122_s_at	H(+) MyoInositol coTransporter /// locus:hmit-1.2	hmit-1.2 /// WBGene00013074	WBGene00013074	-2.62152	2.75038e-05	0.000364869
178409_s_at	LYSozyme /// locus:lys-6	lys-6 /// WBGene00003095	WBGene00003095	-2.62379	5.25485e-08	2.90701e-06
172442_x_at	Prion-like-(Q/N-rich)-domain-bearing protein /// locus:pqn-90 /// locus:pqn-91	pqn-90 /// WBGene00004170 /// WBGene00004171	WBGene00004170 /// WBGene00004171	-2.67101	2.96808e-05	0.000385101
192528_at	hypothetical protein /// sodium/phosphate transport protein	C35A5.3 /// WBGene00007947	WBGene00007947	-2.68408	5.26861e-07	1.90743e-05
172605_x_at	Activated in Blocked Unfolded protein response /// Prion-like-(Q/N-rich)-domain-bearing protein /// Prion-like-(Q/N-rich)-domain-bearing protein /// Prion-like-(Q/N-rich)-domain-bearing protein /// Prion-like-(Q/N-rich)-domain-bearing protein /// locus:abu-5 /// locus:pqn-76 /// locus:pqn-78 /// locus:pqn-79 /// locus:pqn-91	abu-5 /// pqn-76 /// pqn-78 /// pqn-79 /// pqn-91 /// WBGene00000028 /// WBGene00004158 /// WBGene00004159 /// WBGene00004160 /// WBGene00004171	WBGene00000028 /// WBGene00004158 /// WBGene00004159 /// WBGene00004171	-2.6853	9.33986e-05	0.000880863
173688_s_at	hypothetical protein /// status:Confirmed	T22B7.7 /// WBGene00020674	WBGene00020674	-2.71103	0.000106286	0.000975357
190688_s_at	hypothetical protein /// hypothetical protein /// hypothetical protein /// status:Confirmed /// nitrophenylphosphatase /// nitrophenylphosphatase	C53A3.2 /// F44E7.2 /// K09H11.7 /// WBGene00016892 /// WBGene00018424 /// WBGene00019604	WBGene00016892 /// WBGene00018424 /// WBGene00019604	-2.73349	0.000238955	0.00172798
173051_s_at	Invertebrate LYSozyme	ilys-5	WBGene00017691	-2.74541	1.21077e-09	1.31929e-07
182856_at	GRound-Like (grd related) /// locus:grl-27	grl-27 /// WBGene00001736	WBGene00001736	-2.75074	7.13429e-06	0.000137968
183379_at	hypothetical protein /// status:Confirmed	K01D12.9 /// WBGene00010468	WBGene00010468	-2.75144	5.84152e-07	2.04876e-05
179843_s_at	status:Partially_confirmed /// hypothetical protein	WBGene00050904 /// Y70C5A.3	WBGene00050904	-2.76025	1.77409e-07	7.6876e-06
184205_at	status:Partially_confirmed /// hypothetical protein	WBGene00013130 /// Y52B11B.1	WBGene00013130	-2.76171	0.000383349	0.00243348
190340_s_at	locus:wrt-4 /// Warthog protein 4 N-product	WBGene00006950 /// wrt-4	WBGene00006950	-2.78487	0.000849254	0.0042703
174243_s_at	L1 CAM ADhesion molecule homolog	lad-2	WBGene00002243	-2.7968	4.13125e-08	2.38998e-06
172400_x_at	Invertebrate LYSozyme	ilys-5	WBGene00017691	-2.79866	6.53045e-09	5.12826e-07
186313_at	status:Confirmed /// hypothetical protein	WBGene00013037 /// Y49E10.18	WBGene00013037	-2.79905	2.34832e-05	0.000327398
183717_at	hypothetical protein /// status:Partially_confirmed	F20B10.3 /// WBGene00008967	WBGene00008967	-2.82981	2.70839e-06	6.78565e-05
194255_x_at	Invertebrate LYSozyme	ilys-5	WBGene00017691	-2.8423	4.69808e-10	6.13107e-08
185812_at	hypothetical protein /// status:Confirmed	C04E12.2 /// WBGene00015433	WBGene00015433	-2.86198	5.48723e-10	6.91956e-08
188037_at	locus:wrt-6 /// Warthog protein 6	WBGene00006952 /// wrt-6	WBGene00006952	-2.88789	0.014317	0.0321637
192112_s_at	Tryptophan 2,3-dioxygenase	tdo-2	WBGene00016201	-2.88813	4.1481e-07	1.53646e-05
173204_s_at	Putative UDP-glucuronosyltransferase ugt-46 /// locus:ugt-46	ugt-46 /// WBGene00015141	WBGene00015141	-2.8927	2.89795e-07	1.16158e-05
182597_at	hypothetical protein	T07E3.4	WBGene00020315	-2.93836	3.47079e-06	8.2528e-05
194223_x_at	Nematode Specific Peptide family, group C /// Nematode Specific Peptide family, group C /// Nematode Specific Peptide family, group C /// locus:nspc-2 /// locus:nspc-5 /// locus:nspc-6	nspc-2 /// nspc-5 /// nspc-6 /// WBGene00044337 /// WBGene00044340 /// WBGene00044357	WBGene00044337 /// WBGene00044340 /// WBGene00044357	-2.96721	4.3857e-10	5.79075e-08
179313_at	Glycine Cleavage System H protein /// locus:gcsh-1	gcsh-1 /// WBGene00008354	WBGene00008354	-2.98661	1.19447e-08	8.48462e-07
181876_at	hypothetical protein /// hypothetical protein /// status:Confirmed /// status:Partially_confirmed	C04G6.13 /// C04G6.2 /// WBGene00015453 /// WBGene00077489	WBGene00015453 /// WBGene00077489	-3.00288	5.92783e-05	0.000636021
178302_at	hypothetical protein /// status:Confirmed	F58B4.5 /// WBGene00010238	WBGene00010238	-3.007	4.86287e-08	2.71526e-06
189534_at	Carboxylic ester hydrolase	F55F3.2	WBGene00010116	-3.01795	1.42855e-15	2.29041e-12
176702_at	Dihydropyrimidine dehydrogenase [NADP(+)] /// locus:dpyd-1	dpyd-1 /// WBGene00016103	WBGene00016103	-3.03882	4.06236e-10	5.49307e-08
183841_at	hypothetical protein /// status:Partially_confirmed	C50F7.9 /// WBGene00016847	WBGene00016847	-3.09447	0.00563844	0.0165654
192650_at	DeHydrogenases, Short chain /// locus:dhs-25	dhs-25 /// WBGene00000988	WBGene00000988	-3.09468	1.70141e-08	1.10377e-06
175004_at	Myc and Mondo-Like	mml-1	WBGene00003378	-3.09488	1.22544e-07	5.80308e-06
186790_at	Deoxyribonuclease-2 /// locus:nuc-1	nuc-1 /// WBGene00003828	WBGene00003828	-3.09505	2.25258e-11	5.52382e-09
188294_at	COLlagen /// locus:col-152	col-152 /// WBGene00000725	WBGene00000725	-3.10025	9.40504e-08	4.71224e-06
180398_s_at	hypothetical protein /// status:Confirmed	F15E6.4 /// WBGene00017485	WBGene00017485	-3.11103	1.42363e-06	4.16084e-05
178087_s_at	LYSozyme /// LYSozyme /// locus:lys-5 /// locus:lys-6	lys-5 /// lys-6 /// WBGene00003094 /// WBGene00003095	WBGene00003094 /// WBGene00003095	-3.11651	1.5421e-08	1.00623e-06
186781_at	hypothetical protein /// status:Partially_confirmed	F35F10.13 /// WBGene00018062	WBGene00018062	-3.12013	1.50063e-09	1.54512e-07
190067_at	hypothetical protein	F09F7.4	WBGene00017301	-3.13729	7.47348e-13	3.81255e-10
188410_at	Zinc metalloproteinase nas-27 /// locus:nas-27	nas-27 /// WBGene00003545	WBGene00003545	-3.15912	0.00501271	0.0152673
187964_at	Lipase /// locus:lipl-1	lipl-1 /// WBGene00010062	WBGene00010062	-3.18683	8.75902e-06	0.000158045
186261_at	hypothetical protein	Y71F9B.9	WBGene00022130	-3.19369	2.78041e-06	6.90377e-05
173837_s_at	hypothetical protein	D2023.1	WBGene00014300	-3.24282	2.08575e-06	5.64772e-05
175257_s_at	hypothetical protein	T05C3.6	WBGene00020256	-3.24952	1.13634e-08	8.17522e-07
192751_at	Ligand-Gated ion Channel /// locus:lgc-54	lgc-54 /// WBGene00020528	WBGene00020528	-3.31452	1.65242e-07	7.4177e-06
190450_s_at	hypothetical protein /// phospholipase precursor	F09C8.1 /// WBGene00008621	WBGene00008621	-3.40473	3.74289e-07	1.40492e-05
179743_at	hypothetical protein /// status:Partially_confirmed	B0454.8 /// WBGene00015199	WBGene00015199	-3.47601	1.4682e-05	0.000234968
189394_at	CYtochrome P450 family /// locus:cyp-35A5	cyp-35A5 /// WBGene00019473	WBGene00019473	-3.48196	3.4361e-06	8.20507e-05
193746_s_at	GLYcosylation related /// locus:gly-1	gly-1 /// WBGene00001626	WBGene00001626	-3.51621	0.00441769	0.0139545
190908_s_at	hypothetical protein /// ras-related like protein	F08G12.1 /// WBGene00008585	WBGene00008585	-3.51844	4.54082e-09	3.83175e-07
186111_at	hypothetical protein /// status:Partially_confirmed	F54D10.8 /// WBGene00018809	WBGene00018809	-3.52451	0.000209651	0.00157863
184070_at	TRansport Protein Particle /// status:Confirmed	trpp-12 /// WBGene00016614	WBGene00016614	-3.53255	8.35023e-12	2.3429e-09
187925_at	LIPase Like	lipl-5	WBGene00022642	-3.57384	2.4714e-10	3.98402e-08
174184_at	hypothetical protein	Y54G2A.10	WBGene00021875	-3.64472	3.18786e-08	1.90308e-06
190541_at	hypothetical protein /// Alcohol dehydrogenase	C30G12.2 /// WBGene00016274	WBGene00016274	-3.66636	1.61154e-09	1.60058e-07
182519_at	hypothetical protein /// status:Partially_confirmed	F20D6.5 /// WBGene00017635	WBGene00017635	-3.72336	4.36765e-10	5.79075e-08
183689_at	hypothetical protein /// status:Confirmed	C54F6.3 /// WBGene00016921	WBGene00016921	-3.7475	0.00124659	0.00567804
175424_at	hypothetical protein /// status:Partially_confirmed	C40H1.7 /// WBGene00008042	WBGene00008042	-3.77026	4.4069e-05	0.000507796
181552_at	hypothetical protein /// status:Confirmed	T22B7.3 /// WBGene00020672	WBGene00020672	-3.77156	1.89581e-06	5.24064e-05
178467_at	hypothetical protein /// status:Partially_confirmed	F36D1.8 /// WBGene00009467	WBGene00009467	-3.7831	9.62897e-07	3.0356e-05
191094_at	UDP-glucuronosyltransferase /// locus:ugt-30	ugt-30 /// WBGene00011340	WBGene00011340	-3.8209	8.67722e-08	4.42663e-06
190223_at	hypothetical protein /// Src homology domain 2	K11E4.2 /// WBGene00010774	WBGene00010774	-3.82503	1.17937e-09	1.29767e-07
171730_x_at	Venom-Allergen-like Protein	vap-1	WBGene00006886	-3.85894	3.43387e-10	4.94088e-08
179164_at	Sugar transporter SWEET /// locus:swt-3	swt-3 /// WBGene00007384	WBGene00007384	-3.86598	2.9891e-05	0.000386934
191623_at	UDP-GlucuronosylTransferase /// locus:ugt-53	ugt-53 /// WBGene00020182	WBGene00020182	-3.968	1.14388e-07	5.4863e-06
183602_at	TRansport Protein Particle /// status:Confirmed	trpp-12 /// WBGene00016614	WBGene00016614	-4.04535	1.02731e-10	2.05887e-08
194059_at	Acyl-coenzyme A oxidase /// ACYL-COENZYME A OXIDASE, PEROXISOMAL (EC 1.3.3.6) (PALMITOYL-COA OXIDASE) (AOX)	acox-2 /// WBGene00008565	WBGene00008565	-4.05012	0.000648408	0.0035655
179240_at	hypothetical protein /// status:Confirmed	M03B6.1 /// WBGene00010833	WBGene00010833	-4.06043	1.90881e-07	8.14557e-06
185944_at	LIPaSe related /// locus:lips-15	lips-15 /// WBGene00012585	WBGene00012585	-4.0751	1.44301e-10	2.57065e-08
190620_s_at	Aldehyde dehydrogenase /// locus:alh-5	alh-5 /// WBGene00000111	WBGene00000111	-4.09203	3.18974e-09	2.91048e-07
190375_at	GRounDhog (hedgehog-like family) /// locus:grd-2	grd-2 /// WBGene00001691	WBGene00001691	-4.21966	2.18668e-05	0.000311044
180256_at	SKN-1 Dependent Zygotic transcript /// locus:sdz-24	sdz-24 /// WBGene00019495	WBGene00019495	-4.28366	1.64749e-05	0.000252597
172026_x_at	Venom-Allergen-like Protein	vap-1	WBGene00006886	-4.30429	6.09158e-10	7.35126e-08
191219_at	WD domain, G-beta repeat /// hypothetical protein	WBGene00012757 /// Y41C4A.11	WBGene00012757	-4.35613	1.08813e-07	5.26389e-06
183895_at	Neuropeptide-Like Protein /// locus:nlp-25	nlp-25 /// WBGene00003763	WBGene00003763	-4.40839	9.52194e-05	0.000894277
174003_at	hypothetical protein /// ras-related like protein	F08G12.1 /// WBGene00008585	WBGene00008585	-4.43047	3.04704e-10	4.56612e-08
177920_at	hypothetical protein /// status:Confirmed	D1086.3 /// WBGene00008390	WBGene00008390	-4.58314	2.07634e-05	0.000299911
191652_at	CystaTHionine gamma lyase /// locus:cth-1	cth-1 /// WBGene00009048	WBGene00009048	-4.73463	6.81666e-09	5.31281e-07
190427_s_at	Ferritin /// locus:ftn-1	ftn-1 /// WBGene00001500	WBGene00001500	-4.80397	1.01983e-07	5.04214e-06
190189_at	hypothetical protein /// threonine dehydratase	K01C8.1 /// WBGene00010456	WBGene00010456	-4.83626	1.66783e-09	1.64196e-07
186655_at	hypothetical protein /// status:Partially_confirmed	T28A11.16 /// WBGene00020878	WBGene00020878	-4.85582	5.15521e-11	1.13446e-08
182409_s_at	Venom-Allergen-like Protein	vap-1	WBGene00006886	-4.90775	1.88296e-09	1.80622e-07
190306_s_at	locus:wrt-8 /// Warthog protein 8 N-product	WBGene00006954 /// wrt-8	WBGene00006954	-4.95533	1.10575e-08	8.00643e-07
181947_s_at	C-type LECtin /// locus:clec-10	clec-10 /// WBGene00015403	WBGene00015403	-5.02804	1.95555e-07	8.31342e-06
190499_s_at	C-type LECtin /// locus:clec-5	clec-5 /// WBGene00016450	WBGene00016450	-5.02968	5.77397e-10	7.12111e-08
181946_at	C-type LECtin /// locus:clec-10	clec-10 /// WBGene00015403	WBGene00015403	-5.19818	1.24601e-10	2.3048e-08
180616_at	hypothetical protein /// status:Confirmed	T22B7.3 /// WBGene00020672	WBGene00020672	-5.27972	7.91183e-07	2.61164e-05
189015_at	C-type LECtin /// locus:clec-86	clec-86 /// WBGene00016912	WBGene00016912	-5.52541	1.2527e-10	2.3048e-08
193588_s_at	THaumatiN family /// THaumatiN family /// locus:thn-1 /// locus:thn-2	thn-1 /// thn-2 /// WBGene00009213 /// WBGene00009215	WBGene00009213 /// WBGene00009215	-5.79397	2.2679e-10	3.80624e-08
183108_at	hypothetical protein /// status:Partially_confirmed	C12D5.9 /// WBGene00015710	WBGene00015710	-5.79751	6.09393e-11	1.31525e-08
184438_at	hypothetical protein /// status:Partially_confirmed	T20D4.11 /// WBGene00020617	WBGene00020617	-5.9802	9.74054e-10	1.11551e-07
181583_at	Von Hippel-Lindau tumor suppressor homolog /// locus:vhl-1	vhl-1 /// WBGene00006922	WBGene00006922	-6.26455	1.32647e-12	6.20299e-10
177801_at	C-type LECtin /// locus:clec-230	clec-230 /// WBGene00007806	WBGene00007806	-6.48985	3.33951e-09	3.02257e-07
183330_s_at	hypothetical protein /// status:Partially_confirmed	C09B8.4 /// WBGene00015623	WBGene00015623	-6.54054	1.2265e-06	3.70855e-05
193958_at	Cathepsin B-like cysteine proteinase 4 /// locus:cpr-4	cpr-4 /// WBGene00000784	WBGene00000784	-6.59932	5.33109e-08	2.91862e-06
189341_s_at	carboxylesterase /// hypothetical protein	WBGene00013875 /// ZC376.3	WBGene00013875	-6.65052	2.06531e-14	2.10721e-11
181325_s_at	UPF0376 protein C17B7.2 /// hypothetical protein /// status:Partially_confirmed	C17B7.2 /// T28A11.2 /// WBGene00015876	WBGene00015876 /// WBGene00020869	-6.73647	1.20786e-10	2.29763e-08
179590_at	hypothetical protein /// status:Partially_confirmed	R11D1.3 /// WBGene00011244	WBGene00011244	-6.83985	1.42099e-11	3.70882e-09
171769_x_at	hypothetical protein /// status:Confirmed	F23F12.12 /// WBGene00017756	WBGene00017756	-7.10277	4.18463e-08	2.40211e-06
192500_at	locus:zig-3 /// 2 (Zwei) IG domain protein	WBGene00006980 /// zig-3	WBGene00006980	-7.16603	1.36935e-08	9.2581e-07
188128_at	Alpha-amylase /// amylase	C50B6.7 /// WBGene00008220	WBGene00008220	-7.34641	4.65421e-12	1.53632e-09
173996_at	Acyl CoA DeHydrogenase	acdh-2	WBGene00015894	-7.61422	5.75822e-10	7.12111e-08
176686_at	hypothetical protein /// status:Predicted	D1014.7 /// WBGene00017020	WBGene00017020	-8.13944	0.00014192	0.00120422
176677_at	hypothetical protein /// status:Partially_confirmed	D1014.6 /// WBGene00017019	WBGene00017019	-8.37269	5.63512e-06	0.000116686
190705_s_at	Acyl CoA DeHydrogenase	acdh-2	WBGene00015894	-8.92208	7.9796e-08	4.12702e-06
186443_at	hypothetical protein /// status:Confirmed	F42A10.7 /// WBGene00018343	WBGene00018343	-9.6744	3.19493e-12	1.23646e-09
180669_s_at	Putative glucosylceramidase 4 /// status:Confirmed	gba-4 /// WBGene00021160	WBGene00021160	-10.2077	5.54797e-12	1.7296e-09
176395_at	status:Confirmed /// hypothetical protein	WBGene00022156 /// Y71G12B.18	WBGene00022156	-10.7941	7.40607e-06	0.000140914
172595_x_at	Nematode Specific Peptide family, group B /// locus:nspb-3 /// locus:nspb-2	nspb-2 /// WBGene00018162 /// WBGene00018169	WBGene00018162 /// WBGene00018169	-10.8461	0.000390874	0.00246452
177832_at	hypothetical protein	K02E2.8	WBGene00010509	-10.9454	7.63606e-11	1.55819e-08
192059_at	H(+) MyoInositol coTransporter /// locus:hmit-1.1	hmit-1.1 /// WBGene00013073	WBGene00013073	-11.209	5.61857e-06	0.000116558
183361_at	hypothetical protein /// status:Confirmed	K01D12.8 /// WBGene00010467	WBGene00010467	-11.6138	7.08835e-10	8.37407e-08
174924_s_at	Nematode Kynurenine AminoTransferase	nkat-3	WBGene00010984	-12.4691	1.31441e-10	2.37933e-08
172417_x_at	Nematode Specific Peptide family, group B /// locus:nspb-3 /// locus:nspb-2	nspb-3 /// WBGene00018162 /// WBGene00018169	WBGene00018162 /// WBGene00018169	-12.8298	0.000147684	0.00124249
185454_s_at	Nematode Specific Peptide family, group B /// Nematode Specific Peptide family, group B /// Nematode Specific Peptide family, group B /// Nematode Specific Peptide family, group B /// Nematode Specific Peptide family, group B /// locus:nspb-3 /// locus:nspb-5 /// locus:nspb-4 /// locus:nspb-2 /// locus:nspb-1	nspb-1 /// nspb-2 /// nspb-3 /// nspb-4 /// nspb-5 /// WBGene00018162 /// WBGene00018166 /// WBGene00018167 /// WBGene00018169 /// WBGene00018170	WBGene00018162 /// WBGene00018166 /// WBGene00018167 /// WBGene00018169 /// WBGene00018170	-14.5947	0.000237538	0.00172106
175239_at	Protein Up-regulated in Daf-2(gf)	pud-3	WBGene00017501	-18.505	6.68258e-10	7.97868e-08
192578_at	Delta(9)-fatty-acid desaturase fat-7 /// locus:fat-7	fat-7 /// WBGene00001399	WBGene00001399	-19.771	4.2087e-12	1.46676e-09
192817_at	Nematode Kynurenine AminoTransferase	nkat-3	WBGene00010984	-20.1003	5.05565e-15	6.30448e-12
186519_at	Protein Up-regulated in Daf-2(gf) /// status:Confirmed	pud-4 /// WBGene00017498	WBGene00017498	-25.3313	6.85706e-11	1.42514e-08
182088_s_at	hypothetical protein /// status:Partially_confirmed	F57F4.4 /// WBGene00019017	WBGene00019017	-125.121	1.18177e-19	1.32632e-15
