# Supplementary material for: Transcriptome analyses describe the consequences of persistent HIF-1 over-activation in Caenorhabditis elegans
Source: PLoS One. 2024 Mar 22;19(3):e0295093. doi: 10.1371/journal.pone.0295093 (PMC10959373; doi:10.1371/journal.pone.0295093)
Supplement: S10 Table — (XLSX) [file pone.0295093.s010.xlsx]

## Sheet: Sheet1
S10 Table. Overlaps between differentially expressed genes (DEGs) identified by RNA-seq and microarray.
Genotype	DEGs identified by RNA-seq (fold change ≠ 1, q-value < 0.1)a	DEGs identified by microarray in this study (fold change ≥ 1.6, q-value ≤ 0.05)	Overlap	% overlap	p-value
egl-9(sa307)	2549	1234	470	38.09 (470/1234)	< 2.2E-16
rhy-1(ok1402)	3005	705	278	39.43 (278/705)	< 2.2E-16
vhl-1(ok161)	1275	899	225	25.03 (225/899)	< 2.2E-16
aAngeles-Albores D, Puckett Robinson C, Williams BA, Wold BJ, Sternberg PW. Reconstructing a metazoan genetic pathway with transcriptome-wide epistasis measurements. Proc Natl Acad Sci U S A. 2018;115(13):E2930-E9. doi: 10.1073/pnas.1712387115. PubMed PMID: 29531064; PubMed Central PMCID: PMCPMC5879656.
