# Supplementary material for: Transcriptome analyses describe the consequences of persistent HIF-1 over-activation in Caenorhabditis elegans
Source: PLoS One. 2024 Mar 22;19(3):e0295093. doi: 10.1371/journal.pone.0295093 (PMC10959373; doi:10.1371/journal.pone.0295093)
Supplement: S11 Table — (XLSX) [file pone.0295093.s011.xlsx]

## Sheet: Sheet1
S11 Table. Genes commonly up-regulated in vhl-1, rhy-1 and egl-9.
Probe Set ID	Gene Title	Gene Symbol	Ensembl	Fold change (vhl-1/N2)	p-value	q-value	Fold change (rhy-1/N2)	p-value	q-value	Fold change (egl-9/N2)	p-value	q-value
188421_at	Protein skinhead-1	skn-1	WBGene00004804	2.06916	0.000109814	0.00182056	1.61063	0.00366625	0.0232674	1.59588	0.00419026	0.0135267
179425_at	hypothetical protein /// status:Partially_confirmed	C38D9.2 /// WBGene00008010	WBGene00008010	2.42833	2.40125e-06	0.000110047	1.62746	0.000920529	0.00958728	1.71832	0.000375382	0.0024722
191873_at	CaDmium Responsive	cdr-7	---	2.14238	6.65845e-06	0.000251301	1.60686	0.000688975	0.00796608	1.72263	0.000206445	0.00161541
190547_at	Thymidylate synthase /// thymidylate synthase	tyms-1 /// WBGene00022455	WBGene00022455	1.6428	5.58771e-05	0.00116466	1.64292	5.57955e-05	0.00138053	1.83779	6.4997e-06	0.000129188
181745_at	FiBrilliN homolog /// locus:fbn-1	fbn-1 /// WBGene00022816	WBGene00022816	2.92317	8.31674e-05	0.00151893	1.8312	0.00810719	0.0381381	1.88016	0.00620573	0.0179105
191695_at	Methylmalonyl-CoA Epimerase /// locus:mce-1	mce-1 /// WBGene00008415	WBGene00008415	2.06815	9.49403e-10	2.54733e-07	1.7281	3.69543e-08	6.20615e-06	1.90571	4.51589e-09	3.92973e-07
187282_at	hypothetical protein /// status:Confirmed	F22B7.9 /// WBGene00017698	WBGene00017698	2.20178	1.51063e-05	0.000454944	2.38857	5.16631e-06	0.000248785	1.92723	9.96049e-05	0.00097315
186214_at	hypothetical protein	Y41G9A.5	WBGene00021529	3.54741	0.000189909	0.00263887	2.69254	0.00153598	0.0134264	1.95721	0.0187148	0.0404231
192888_s_at	Fructose-bisphosphate aldolase 1 /// locus:aldo-1	aldo-1 /// WBGene00011474	WBGene00011474	1.95817	2.7796e-10	9.53917e-08	1.63245	1.70484e-08	3.47046e-06	1.96799	2.51868e-10	3.77622e-08
178117_at	hypothetical protein /// status:Partially_confirmed	T26E4.4 /// WBGene00012046	WBGene00012046	1.63177	0.00467223	0.0255552	2.50683	1.93679e-05	0.00064891	1.97818	0.000353928	0.00236684
173926_at	Propionyl-CoA carboxylase alpha chain, mitochondrial /// locus:pcca-1	pcca-1 /// WBGene00017864	WBGene00017864	1.65963	1.12736e-06	6.52408e-05	1.88188	7.74251e-08	1.15581e-05	2.03077	1.8525e-08	1.27825e-06
190831_s_at	TransThyretin-Related family domain /// locus:ttr-50	ttr-50 /// WBGene00010234	WBGene00010234	1.75358	0.00643119	0.0321167	1.76772	0.00587187	0.0308837	2.07306	0.000976899	0.00481481
193612_at	DeoxyUTPase /// locus:dut-1	dut-1 /// WBGene00010609	WBGene00010609	1.61027	0.000531853	0.00556239	1.73932	0.000137124	0.00263285	2.07708	7.88569e-06	0.000150339
180905_at	hypothetical protein /// status:Confirmed	K02E11.5 /// WBGene00010514	WBGene00010514	1.83789	4.08422e-05	0.00093588	1.62625	0.000348365	0.0049881	2.09216	5.18698e-06	0.000108607
177339_at	hypothetical protein /// hypothetical protein /// status:Confirmed	R102.11 /// R102.6 /// WBGene00011293	WBGene00011293 /// WBGene00077714	1.67198	0.00131549	0.0105733	1.65967	0.00147267	0.0130685	2.15237	3.4525e-05	0.000459737
179727_at	status:Confirmed /// hypothetical protein	WBGene00012783 /// Y43C5A.3	WBGene00012783	3.4846	0.000108441	0.00181025	2.30218	0.00318405	0.021336	2.2092	0.00451468	0.0142679
191736_s_at	Probable methylmalonyl-CoA mutase, mitochondrial /// locus:mmcm-1	mmcm-1 /// WBGene00014202	WBGene00014202	1.7157	1.95059e-06	9.46549e-05	1.82531	5.4572e-07	5.02185e-05	2.21377	1.75628e-08	1.22578e-06
192119_s_at	Propionyl Coenzyme A Carboxylase Beta subunit	pccb-1	WBGene00018701	1.63009	1.34481e-06	7.35011e-05	1.78961	1.66115e-07	2.06648e-05	2.21793	3.12641e-09	2.85473e-07
175677_s_at	Protein lin-41	lin-41	WBGene00003026	1.65005	0.00161001	0.0121095	1.71586	0.000887523	0.00933031	2.23128	2.14181e-05	0.000320329
179187_s_at	hypothetical protein /// status:Confirmed	F46F2.3 /// WBGene00009787	WBGene00009787	4.57204	1.2378e-05	0.000393959	2.17084	0.00473281	0.0270213	2.30129	0.00286555	0.0103203
184862_at	Equilibrative Nucleoside Transporter /// status:Confirmed	ent-5 /// WBGene00017532	WBGene00017532	1.6498	0.0105154	0.0449654	1.75707	0.00502876	0.0280694	2.38173	0.000156994	0.00133795
172431_x_at	Nematode Specific Peptide family, group A /// Nematode Specific Peptide family, group A /// Nematode Specific Peptide family, group A /// Nematode Specific Peptide family, group A /// Nematode Specific Peptide family, group A /// Nematode Specific Peptide family, group A /// locus:nspa-1 /// locus:nspa-8 /// locus:nspa-5 /// locus:nspa-3 /// locus:nspa-2 /// locus:nspa-4	nspa-1 /// nspa-2 /// nspa-3 /// nspa-4 /// nspa-5 /// nspa-8 /// WBGene00010377 /// WBGene00012294 /// WBGene00013887 /// WBGene00013888 /// WBGene00044271 /// WBGene00044272	WBGene00010377 /// WBGene00012294 /// WBGene00013887 /// WBGene00013888 /// WBGene00044271 /// WBGene00044272	1.87487	0.000665362	0.00656771	2.77029	5.74867e-06	0.000268178	2.40782	2.82749e-05	0.000389758
176680_at	hypothetical protein /// status:Confirmed	C45B2.2 /// WBGene00016659	WBGene00016659	2.03582	0.00021386	0.00287424	2.51273	1.61594e-05	0.000570636	2.48338	1.85208e-05	0.000289102
193462_at	G Protein, Alpha subunit	gpa-1	WBGene00001663	2.83852	0.000159363	0.00233768	2.29807	0.00113898	0.011113	2.49552	0.000521302	0.00311402
175837_s_at	Eukaryotic elongation factor 2 kinase	efk-1	WBGene00001160	2.02382	3.25088e-05	0.000798222	1.72982	0.000364841	0.00515973	2.50709	1.77424e-06	4.86384e-05
178140_s_at	hypothetical protein /// status:Confirmed	R04D3.2 /// WBGene00011010	WBGene00011010	1.69754	0.00185467	0.0134097	1.92244	0.000325432	0.0048047	2.5321	9.84071e-06	0.000174975
187454_at	status:Partially_confirmed /// hypothetical protein	WBGene00021928 /// Y55F3AM.11	WBGene00021928	2.20348	0.000319428	0.0038606	3.70153	1.72187e-06	0.000114524	2.56314	6.08717e-05	0.000686422
189065_at	Putative tyrosinase-like protein tyr-1 /// locus:tyr-1	tyr-1 /// WBGene00015332	WBGene00015332	3.6624	7.39001e-06	0.000269269	1.82956	0.00631571	0.0324487	2.56528	0.000193302	0.00154238
192672_s_at	Stress-induced protein 1 /// locus:sip-1	sip-1 /// WBGene00004798	WBGene00004798	2.0011	0.000621066	0.00624322	2.56269	3.54585e-05	0.00101794	2.56646	3.48948e-05	0.000462316
173993_s_at	hypothetical protein /// locus:lsy-27	lsy-27 /// WBGene00009834	WBGene00009834	1.87395	0.00598788	0.0305192	2.06294	0.00224029	0.017309	2.60082	0.00022426	0.00171806
186148_s_at	hypothetical protein /// status:Confirmed	F54D10.7 /// WBGene00018808	WBGene00018808	1.82964	0.00931583	0.0412957	2.07659	0.0026565	0.0192426	2.65088	0.000251762	0.00186772
183074_at	hypothetical protein /// status:Partially_confirmed	W06D11.3 /// WBGene00012301	WBGene00012301	2.15343	0.00598511	0.0305192	2.10763	0.0071679	0.0352456	2.69148	0.000933121	0.00466531
192790_s_at	hypothetical protein /// Zinc finger, C3HC4 type (RING finger)	F53F8.3 /// WBGene00010000	WBGene00010000	1.78265	0.00726157	0.0348824	1.70404	0.0117976	0.0479383	2.69207	9.78074e-05	0.000961
181239_s_at	hypothetical protein /// status:Predicted /// status:Predicted /// hypothetical protein	C01B4.8 /// WBGene00015272 /// WBGene00021220 /// Y19D10A.5	WBGene00015272 /// WBGene00021220	3.95902	2.51361e-09	5.45489e-07	1.76334	8.17517e-05	0.00184598	2.7023	1.55252e-07	7.25161e-06
190456_at	hypothetical protein /// serine/threonine kinase	E02H4.6 /// WBGene00008464	WBGene00008464	1.82378	0.00540124	0.0284506	2.18609	0.000765381	0.00848009	2.71384	8.39036e-05	0.000865713
192671_at	Stress-induced protein 1 /// locus:sip-1	sip-1 /// WBGene00004798	WBGene00004798	2.13668	0.000266804	0.00336226	2.6928	1.94775e-05	0.000649346	2.76316	1.48177e-05	0.000242193
178364_at	Putative T-box protein 36 /// locus:tbx-36	tbx-36 /// WBGene00006555	WBGene00006555	1.64307	0.00958608	0.0421392	2.11571	0.000476181	0.00616936	2.83624	1.97414e-05	0.000301944
189970_s_at	Regulator of G protein Signaling /// Regulator of G protein Signaling /// locus:rgs-8.1 /// locus:rgs-8.2	rgs-8.1 /// rgs-8.2 /// WBGene00004351 /// WBGene00021988	WBGene00004351 /// WBGene00021988	2.05796	0.001502	0.0115563	1.88568	0.00385611	0.0240351	2.85297	5.36521e-05	0.000628721
185579_at	hypothetical protein /// status:Confirmed	R09F10.8 /// WBGene00019989	WBGene00019989	1.96271	0.00263886	0.0170273	1.89958	0.00374874	0.0236626	2.89536	5.02276e-05	0.000596845
189667_at	Probable cytochrome P450 CYP36A1 /// locus:cyp-36A1	cyp-36A1 /// WBGene00007913	WBGene00007913	2.08773	5.56496e-05	0.0011632	2.2997	1.54912e-05	0.000555009	2.89989	9.79163e-07	3.0721e-05
185519_at	Sperm activation Without Mating	swm-1	WBGene00023417	2.11492	9.17379e-08	9.25215e-06	1.95614	3.52194e-07	3.58472e-05	2.91458	9.53864e-10	1.11384e-07
180909_at	hypothetical protein /// status:Confirmed	C32H11.4 /// WBGene00007867	WBGene00007867	13.1817	9.63687e-12	5.89102e-09	1.61845	0.00209338	0.0165345	2.93603	7.50201e-07	2.50292e-05
181694_at	hypothetical protein	F48D6.4	WBGene00018602	3.4185	1.15943e-06	6.63167e-05	3.19982	2.20009e-06	0.000137309	2.9495	5.00675e-06	0.000106107
189484_at	Cysteine synthase 1 /// locus:cysl-1	cysl-1 /// WBGene00007653	WBGene00007653	1.64701	3.09669e-07	2.44372e-05	2.30226	4.44638e-10	1.61455e-07	2.967	1.2635e-11	3.48732e-09
172232_x_at	Nematode Specific Peptide family, group A /// locus:nspa-9	nspa-9 /// WBGene00043187	WBGene00043187	2.1728	0.000638751	0.00636463	3.62011	4.24059e-06	0.00021829	2.97092	2.58784e-05	0.000364884
192737_at	SCP-Like extracellular protein /// locus:scl-2	scl-2 /// WBGene00009895	WBGene00009895	2.09712	7.53451e-06	0.000270527	2.26997	2.40784e-06	0.000143142	2.98195	7.73142e-08	4.13621e-06
171782_x_at	Cysteine synthase 1 /// locus:cysl-1	cysl-1 /// WBGene00007653	WBGene00007653	1.62625	2.92599e-07	2.38489e-05	2.22783	5.06001e-10	1.78902e-07	3.08369	5.20782e-12	1.807e-09
185743_at	status:Confirmed /// hypothetical protein	WBGene00012434 /// Y11D7A.10	WBGene00012434	2.06813	1.02476e-10	4.32068e-08	2.56969	2.98934e-12	2.22154e-09	3.10861	2.41589e-13	1.72583e-10
193653_s_at	Propionyl-CoA carboxylase alpha chain, mitochondrial /// locus:pcca-1	pcca-1 /// WBGene00017864	WBGene00017864	1.97275	1.26642e-06	7.04627e-05	2.45051	4.38833e-08	7.22742e-06	3.15028	1.84303e-09	1.88086e-07
180369_at	hypothetical protein /// status:Confirmed	C17E7.4 /// WBGene00015899	WBGene00015899	2.43797	0.000914374	0.00817781	2.4896	0.000755356	0.0084209	3.23334	7.64609e-05	0.000811677
173730_at	hypothetical protein	M05D6.5	WBGene00010878	1.63909	0.00031761	0.00384176	2.61078	2.59269e-07	2.90135e-05	3.26263	1.93022e-08	1.32105e-06
186525_at	hypothetical protein /// status:Confirmed	VF13D12L.3 /// WBGene00012149	WBGene00012149	2.14959	2.45552e-07	2.06851e-05	2.30431	8.44148e-08	1.2195e-05	3.28989	8.86441e-10	1.06096e-07
174109_at	---	---	---	2.61877	0.000334846	0.00398492	2.39733	0.000765934	0.00848009	3.35322	3.74024e-05	0.000484826
173560_s_at	hypothetical protein	H19N07.3	WBGene00010407	3.71881	2.71038e-12	2.21801e-09	3.28149	1.05717e-11	6.62309e-09	3.37409	7.72233e-12	2.3914e-09
186811_s_at	status:Confirmed /// Probable phytanoyl-CoA dioxygenase	WBGene00014000 /// ZK550.6	WBGene00014000	2.90548	1.90425e-09	4.39076e-07	1.92972	8.1447e-07	6.79668e-05	3.4169	2.94739e-10	4.21104e-08
184714_s_at	status:Confirmed /// hypothetical protein	WBGene00021818 /// Y53G8B.2	WBGene00021818	2.75403	1.09379e-09	2.88232e-07	2.58589	2.53431e-09	7.402e-07	3.43543	7.94572e-11	1.53767e-08
183028_s_at	LYSozyme /// locus:lys-2	lys-2 /// WBGene00003091	WBGene00003091	2.38406	4.76916e-07	3.4229e-05	1.76445	5.32139e-05	0.00133385	3.49348	5.01486e-09	4.22623e-07
193914_at	Gamma Butyrobetaine Hydroxylase /// locus:gbh-2	gbh-2 /// WBGene00001523	WBGene00001523	3.36723	4.50433e-09	8.63248e-07	2.4377	2.21678e-07	2.58186e-05	3.6249	2.09215e-09	2.06565e-07
183194_s_at	hypothetical protein /// status:Confirmed	F08F3.6 /// WBGene00017263	WBGene00017263	2.19936	0.00970951	0.0425045	2.51627	0.00351638	0.0227365	3.64843	0.000228724	0.00174477
181958_at	hypothetical protein	T06D4.1	WBGene00020290	2.09639	0.00324319	0.0197197	2.39982	0.000907185	0.00948506	3.66146	2.26452e-05	0.000333748
190628_at	hypothetical protein	F32A5.4	WBGene00017970	1.74356	0.010884	0.0460081	2.89732	6.38147e-05	0.00152829	3.66643	7.84606e-06	0.000149818
173943_s_at	M-phase inducer phosphatase cdc-25.3 /// locus:cdc-25.3	cdc-25.3 /// WBGene00000388	WBGene00000388	2.51407	0.000306146	0.00374299	2.57498	0.000242787	0.00387862	3.73678	8.56136e-06	0.0001584
185690_at	hypothetical protein /// status:Confirmed	C25E10.8 /// WBGene00016097	WBGene00016097	2.16991	1.10806e-10	4.54212e-08	2.74118	3.14166e-12	2.22154e-09	3.74804	7.73056e-14	6.70584e-11
192355_s_at	Probable phosphoserine aminotransferase /// phosphoserine aminotransferase	F26H9.5 /// WBGene00009177	WBGene00009177	1.69593	0.000212726	0.00286683	3.21128	3.048e-08	5.47425e-06	3.83011	5.04605e-09	4.22623e-07
181644_at	hypothetical protein /// status:Confirmed	T21C9.13 /// WBGene00011898	WBGene00011898	2.4412	0.00566518	0.0294265	2.9488	0.00144163	0.0129039	4.00829	0.000169061	0.00141108
174393_at	hypothetical protein	H40L08.2	WBGene00014793	3.78945	1.73077e-09	4.05412e-07	2.60064	1.19078e-07	1.55325e-05	4.1105	7.94831e-10	9.95114e-08
190978_at	Alcohol dehydrogenase 1 /// locus:sodh-1	sodh-1 /// WBGene00010790	WBGene00010790	8.3306	4.71101e-10	1.41878e-07	3.81829	1.67816e-07	2.06849e-05	4.46133	4.29263e-08	2.56801e-06
187973_s_at	Hypoxia-inducible factor prolyl hydroxylase	egl-9	WBGene00001178	2.79523	6.01146e-08	6.52285e-06	2.13603	2.29688e-06	0.000139112	4.47553	4.63934e-10	6.26013e-08
173731_s_at	hypothetical protein	M05D6.5	WBGene00010878	1.95187	9.21644e-08	9.25215e-06	3.52867	2.35486e-11	1.31826e-08	4.54792	1.95174e-12	8.46512e-10
185697_at	UPF0376 protein C36C5.12 /// status:Partially_confirmed	C36C5.12 /// WBGene00016481	WBGene00016481	6.32629	4.58373e-12	3.3821e-09	2.10405	5.94638e-07	5.43479e-05	4.55371	6.51505e-11	1.35167e-08
174965_s_at	hypothetical protein /// locus:meg-1	meg-1 /// WBGene00010492	WBGene00010492	2.90781	0.00350288	0.0208099	2.67827	0.00599308	0.0313265	4.6079	0.000188767	0.00151652
182091_s_at	hypothetical protein /// hypothetical protein /// status:Predicted /// status:Predicted	T04A11.1 /// T04A11.4 /// WBGene00011416 /// WBGene00011419	WBGene00011416 /// WBGene00011419	4.41209	3.94689e-07	2.93392e-05	3.77424	1.46911e-06	0.000101333	4.66406	2.53227e-07	1.07152e-05
178625_s_at	hypothetical protein /// status:Confirmed	F14H3.6 /// WBGene00008825	WBGene00008825	2.60113	0.00964568	0.0423192	3.36936	0.00192852	0.0156393	4.74462	0.000244016	0.00182362
189819_s_at	glucose transporter /// hypothetical protein	WBGene00014097 /// ZK829.9	WBGene00014097	2.99518	6.76652e-05	0.00132317	3.42652	2.07065e-05	0.000673154	4.7856	1.43988e-06	4.08718e-05
192338_at	Heat Shock Protein /// locus:hsp-12.3	hsp-12.3 /// WBGene00002012	WBGene00002012	2.14401	3.2251e-05	0.000794535	1.77333	0.000489068	0.00626385	4.95735	4.96076e-09	4.21291e-07
178775_at	hypothetical protein /// status:Confirmed	C01G6.3 /// WBGene00007225	WBGene00007225	3.03719	0.00555872	0.0290474	3.07442	0.00517566	0.0285806	5.09662	0.000284019	0.00202894
189653_s_at	Cysteine synthase 3	cysl-3	WBGene00019962	4.83708	7.48037e-10	2.04421e-07	4.13206	2.97202e-09	8.31875e-07	5.15232	4.45146e-10	6.07411e-08
174552_s_at	plant Late Embryo Abundant (LEA) related	lea-1	WBGene00002263	3.4283	5.21794e-07	3.66671e-05	5.9091	5.42461e-09	1.34965e-06	5.51015	9.09819e-09	6.94909e-07
174964_at	hypothetical protein /// locus:meg-1	meg-1 /// WBGene00010492	WBGene00010492	3.67286	0.00348577	0.0207376	3.17117	0.00766066	0.0366666	5.7359	0.00033557	0.00228776
192509_at	C-type LECtin /// locus:clec-60	clec-60 /// WBGene00014046	WBGene00014046	6.08929	0.000126911	0.00199596	3.80501	0.00169823	0.0143979	5.8079	0.000163154	0.001375
190816_at	hypothetical protein /// locus:tag-38	tag-38 /// WBGene00006418	WBGene00006418	1.66342	0.0018375	0.0133182	5.88681	2.36894e-09	7.07275e-07	6.37559	1.33208e-09	1.44438e-07
180727_at	hypothetical protein /// status:Confirmed	F49F1.5 /// WBGene00018645	WBGene00018645	3.34882	2.95392e-05	0.000742605	2.88459	0.000110402	0.00226801	6.6689	1.73755e-07	7.84433e-06
187999_at	plant Late Embryo Abundant (LEA) related	lea-1	WBGene00002263	3.98924	1.01486e-06	6.13781e-05	6.75755	1.93896e-08	3.87074e-06	6.83679	1.79463e-08	1.2454e-06
181565_at	C-type LECtin /// locus:clec-67	clec-67 /// WBGene00018971	WBGene00018971	8.80833	6.85916e-10	1.90982e-07	2.34392	5.09849e-05	0.00129001	6.96671	3.05865e-09	2.81401e-07
184863_s_at	Downstream Of DAF-16 (regulated by DAF-16) /// locus:dod-24	dod-24 /// WBGene00007875	WBGene00007875	5.63285	6.41038e-08	6.8549e-06	2.69459	3.79687e-05	0.00106784	7.53418	8.94484e-09	6.8752e-07
183378_at	hypothetical protein /// status:Confirmed	F55G11.8 /// WBGene00010128	WBGene00010128	5.67385	1.0104e-13	1.65672e-10	1.8828	6.82416e-08	1.04958e-05	7.70434	1.07488e-14	1.45039e-11
193464_s_at	Prolyl 4-hydroxylase subunit alpha-2 /// locus:phy-2	phy-2 /// WBGene00004025	WBGene00004025	5.83067	3.98679e-09	7.93289e-07	3.44602	3.40721e-07	3.5213e-05	7.75935	5.57198e-10	7.35516e-08
176743_s_at	C-type LECtin /// locus:clec-67	clec-67 /// WBGene00018971	WBGene00018971	9.83804	5.45428e-10	1.59715e-07	2.4732	3.80154e-05	0.00106784	7.99603	1.90362e-09	1.91058e-07
182782_at	MercaptoPyruvate SulfurTransferase homolog /// locus:mpst-3	mpst-3 /// WBGene00010383	WBGene00010383	5.35365	5.19208e-14	9.57742e-11	3.71035	1.53475e-12	1.37465e-09	8.31292	2.07028e-15	3.14274e-12
181132_s_at	hypothetical protein /// status:Confirmed	F49F1.7 /// WBGene00018647	WBGene00018647	2.80279	4.77821e-07	3.4229e-05	2.45178	2.43553e-06	0.00014415	8.33143	4.49165e-11	1.01014e-08
178843_at	hypothetical protein /// status:Confirmed	F08G5.6 /// WBGene00008584	WBGene00008584	2.65888	5.07577e-06	0.000201895	3.9147	9.89904e-08	1.3369e-05	8.60296	2.7896e-10	4.10953e-08
182532_at	MercaptoPyruvate SulfurTransferase homolog /// locus:mpst-3	mpst-3 /// WBGene00010383	WBGene00010383	5.35792	2.69184e-14	5.67476e-11	4.09891	2.95148e-13	4.95675e-10	8.66197	8.24355e-16	2.50279e-12
180842_s_at	ETHE1 (human ETHylmalonic Encephalopathy) homolog /// locus:ethe-1	ethe-1 /// WBGene00007886	WBGene00007886	7.88558	4.75047e-16	1.75256e-12	4.03563	1.0806e-13	2.90365e-10	8.71237	2.46666e-16	9.98521e-13
192581_s_at	Phosphoenolypyruvate CarboxyKinase	pck-1	WBGene00021043	5.64364	9.58771e-08	9.55982e-06	5.4994	1.15512e-07	1.53657e-05	9.32707	3.76678e-09	3.36357e-07
181501_at	O-ACyltransferase homolog /// locus:oac-54	oac-54 /// WBGene00012323	WBGene00012323	2.88804	3.68255e-05	0.000869491	4.45208	8.31804e-07	6.8299e-05	10.8149	2.45018e-09	2.36155e-07
182849_at	hypothetical protein	Y37A1B.5	WBGene00012538	7.48777	3.63335e-13	4.4681e-10	7.31077	4.28106e-13	5.75173e-10	11.574	2.44925e-14	2.97442e-11
182747_at	hypothetical protein /// status:Confirmed	R08E5.3 /// WBGene00019963	WBGene00019963	7.14875	2.54176e-11	1.38921e-08	14.7029	3.60722e-13	5.38489e-10	14.53	3.8323e-13	2.32702e-10
173475_s_at	Globin-like protein /// locus:glb-1	glb-1 /// WBGene00014030	WBGene00014030	9.67323	1.9468e-14	4.78813e-11	5.63682	8.19557e-13	7.98072e-10	15.2159	1.56586e-15	2.71659e-12
174073_at	ncRNA	tts-1	---	37.4608	2.18571e-11	1.24055e-08	6.08989	1.84229e-07	2.25016e-05	15.5657	8.89611e-10	1.06096e-07
180562_at	C-type LECtin /// locus:clec-52	clec-52 /// WBGene00015052	WBGene00015052	4.54045	5.96668e-12	4.19286e-09	3.47975	8.12998e-11	3.64095e-08	16.4045	1.26498e-15	2.56038e-12
177532_at	hypothetical protein /// status:Confirmed	F22B5.4 /// WBGene00009042	WBGene00009042	11.8888	2.74976e-11	1.44922e-08	2.48088	7.95573e-06	0.00034369	17.2179	4.15503e-12	1.52908e-09
182693_s_at	hypothetical protein /// hypothetical protein /// status:Predicted /// status:Predicted	T04A11.2 /// T04A11.5 /// WBGene00011417 /// WBGene00011420	WBGene00011417 /// WBGene00011420	4.18421	3.51621e-08	4.50749e-06	11.4031	3.3493e-11	1.66662e-08	18.5842	2.80499e-12	1.1679e-09
178297_at	hypothetical protein /// status:Confirmed	T24B8.5 /// WBGene00011979	WBGene00011979	4.6436	6.21597e-08	6.69554e-06	8.12286	1.15484e-09	3.69418e-07	22.0619	6.2327e-12	2.10254e-09
182504_at	hypothetical protein /// status:Confirmed	R08E5.1 /// WBGene00019961	WBGene00019961	8.00356	8.02868e-11	3.48467e-08	18.4133	8.31616e-13	7.98072e-10	22.6934	3.21592e-13	2.16972e-10
173335_s_at	Downstream Of DAF-16 (regulated by DAF-16) /// locus:dod-3	dod-3 /// WBGene00016052	WBGene00016052	34.8293	1.89236e-13	2.79255e-10	5.27082	5.06615e-09	1.28425e-06	27.3463	4.9866e-13	2.88373e-10
172744_at	Metallothionein-1 /// locus:mtl-1	mtl-1 /// WBGene00003473	WBGene00003473	18.8545	6.37035e-12	4.27304e-09	8.73101	3.79058e-10	1.54326e-07	28.9918	9.87104e-13	5.01196e-10
188607_at	NITrilase /// locus:nit-1	nit-1 /// WBGene00014206	WBGene00014206	5.71814	9.98008e-12	5.89102e-09	25.4324	2.03179e-15	9.09922e-12	29.1089	1.15231e-15	2.56038e-12
186801_s_at	hypothetical protein /// hypothetical protein /// hypothetical protein /// status:Predicted /// status:Predicted /// status:Predicted	F45D11.14 /// F45D11.15 /// F45D11.16 /// WBGene00018459 /// WBGene00018460 /// WBGene00018461	WBGene00018459 /// WBGene00018460 /// WBGene00018461	86.3019	6.06955e-13	6.88986e-10	3.0471	2.42703e-05	0.000763651	29.2604	2.66494e-11	6.96775e-09
188978_s_at	Bifunctional L-3-cyanoalanine synthase/cysteine synthase /// locus:cysl-2	cysl-2 /// WBGene00010759	WBGene00010759	9.01396	3.3305e-10	1.117e-07	24.7193	2.04706e-12	1.61782e-09	31.9586	7.13909e-13	3.94085e-10
192189_at	Nuclear hormone receptor family member nhr-57 /// locus:nhr-57	nhr-57 /// WBGene00003647	WBGene00003647	8.96745	2.16987e-09	4.85163e-07	28.3633	7.76937e-12	5.21919e-09	43.0056	1.57266e-12	7.34568e-10
172632_x_at	Nematode Specific Peptide family, group E /// locus:nspe-4	nspe-4 /// WBGene00012589	WBGene00012589	6.42645	1.88978e-08	2.90493e-06	81.2769	1.92551e-13	3.71516e-10	105.138	8.80111e-14	7.12552e-11
178043_at	Sulfide Quinone oxidoReDuctase	sqrd-1	WBGene00008538	54.0158	2.0967e-16	1.54704e-12	93.9273	3.44025e-17	2.31104e-13	159.045	7.45985e-18	4.52971e-14
190962_s_at	Glutathione S-Transferase /// locus:gst-19	gst-19 /// WBGene00001767	WBGene00001767	82.8326	5.00713e-17	7.389e-13	115.265	1.83317e-17	2.31104e-13	169.999	6.12317e-18	4.52971e-14
