# Supplementary material for: Transcriptome analyses describe the consequences of persistent HIF-1 over-activation in Caenorhabditis elegans
Source: PLoS One. 2024 Mar 22;19(3):e0295093. doi: 10.1371/journal.pone.0295093 (PMC10959373; doi:10.1371/journal.pone.0295093)
Supplement: S12 Table — (XLSX) [file pone.0295093.s012.xlsx]

## Sheet: Sheet1
S12 Table. Genes commonly down-regulated in vhl-1, rhy-1 and egl-9.
Probe Set ID	Gene Title	Gene Symbol	Ensembl	Fold change (vhl-1/N2)	p-value	q-value	Fold change (rhy-1/N2)	p-value	q-value	Fold change (egl-9/N2)	p-value	q-value
186519_at	Protein Up-regulated in Daf-2(gf) /// status:Confirmed	pud-4 /// WBGene00017498	WBGene00017498	-2.17547	0.000903597	0.00811336	-5.24146	3.69351e-07	3.70324e-05	-31.4076	2.88241e-11	7.14381e-09
175239_at	Protein Up-regulated in Daf-2(gf)	pud-3	WBGene00017501	-2.34491	0.000745613	0.00703515	-3.0747	5.92826e-05	0.00144552	-29.085	9.8355e-11	1.79556e-08
192578_at	Delta(9)-fatty-acid desaturase fat-7 /// locus:fat-7	fat-7 /// WBGene00001399	WBGene00001399	-24.4455	1.64923e-12	1.43325e-09	-3.67669	2.13384e-07	2.53706e-05	-12.0553	4.89316e-11	1.08043e-08
177832_at	hypothetical protein	K02E2.8	WBGene00010509	-4.22092	5.68047e-08	6.45357e-06	-7.60999	6.84225e-10	2.35712e-07	-9.58349	1.63997e-10	2.62055e-08
190705_s_at	Acyl CoA DeHydrogenase	acdh-2	WBGene00015894	-8.83546	8.43471e-08	8.76554e-06	-5.64886	1.34453e-06	9.71192e-05	-9.16525	6.85499e-08	3.78402e-06
184438_at	hypothetical protein /// status:Partially_confirmed	T20D4.11 /// WBGene00020617	WBGene00020617	-2.08656	4.05559e-05	0.000932215	-4.83698	5.06069e-09	1.28425e-06	-8.91537	6.6781e-11	1.35167e-08
173996_at	Acyl CoA DeHydrogenase	acdh-2	WBGene00015894	-7.62616	5.69982e-10	1.61754e-07	-5.28079	7.71008e-09	1.75572e-06	-8.07523	3.94615e-10	5.44579e-08
180669_s_at	Putative glucosylceramidase 4 /// status:Confirmed	gba-4 /// WBGene00021160	WBGene00021160	-3.37557	2.84481e-08	3.95378e-06	-1.82309	8.89692e-05	0.00194047	-7.8808	2.74617e-11	6.96775e-09
183108_at	hypothetical protein /// status:Partially_confirmed	C12D5.9 /// WBGene00015710	WBGene00015710	-2.12548	2.68617e-06	0.000119397	-4.24628	8.1726e-10	2.74503e-07	-7.76704	7.61835e-12	2.3914e-09
192500_at	locus:zig-3 /// 2 (Zwei) IG domain protein	WBGene00006980 /// zig-3	WBGene00006980	-6.49138	2.63577e-08	3.70438e-06	-6.31712	3.17188e-08	5.53444e-06	-6.64597	2.24968e-08	1.48481e-06
189015_at	C-type LECtin /// locus:clec-86	clec-86 /// WBGene00016912	WBGene00016912	-4.79942	3.93719e-10	1.26306e-07	-2.9719	4.41113e-08	7.22742e-06	-6.56693	3.44141e-11	8.03716e-09
183895_at	Neuropeptide-Like Protein /// locus:nlp-25	nlp-25 /// WBGene00003763	WBGene00003763	-6.097	1.25156e-05	0.000396335	-4.10545	0.000152489	0.0028142	-6.51293	8.47778e-06	0.000157662
181325_s_at	UPF0376 protein C17B7.2 /// hypothetical protein /// status:Partially_confirmed	C17B7.2 /// T28A11.2 /// WBGene00015876	WBGene00015876 /// WBGene00020869	-2.76279	3.85769e-07	2.89577e-05	-3.17806	7.95406e-08	1.17434e-05	-6.31686	1.90943e-10	3.0115e-08
183330_s_at	hypothetical protein /// status:Partially_confirmed	C09B8.4 /// WBGene00015623	WBGene00015623	-7.09582	7.44377e-07	4.83909e-05	-4.26138	2.18626e-05	0.000702875	-5.89329	2.37353e-06	6.1072e-05
177801_at	C-type LECtin /// locus:clec-230	clec-230 /// WBGene00007806	WBGene00007806	-2.83737	4.24506e-06	0.000175474	-5.54427	1.03944e-08	2.28936e-06	-5.82102	7.24965e-09	5.83056e-07
186443_at	hypothetical protein /// status:Confirmed	F42A10.7 /// WBGene00018343	WBGene00018343	-2.57008	2.98292e-07	2.39233e-05	-2.37894	8.28062e-07	6.8299e-05	-4.15053	1.65624e-09	1.71913e-07
186655_at	hypothetical protein /// status:Partially_confirmed	T28A11.16 /// WBGene00020878	WBGene00020878	-3.29821	2.13714e-09	4.85163e-07	-2.82445	1.29157e-08	2.79881e-06	-3.95065	3.34339e-10	4.72126e-08
191210_at	Seven TM Receptor /// locus:str-146	str-146 /// WBGene00006193	WBGene00006193	-2.10835	0.000245741	0.0031727	-2.93588	5.88197e-06	0.000270987	-3.92478	3.69611e-07	1.43675e-05
174675_at	fatty Acid CoA Synthetase family /// locus:acs-2	acs-2 /// WBGene00009221	WBGene00009221	-1.95798	0.000234278	0.00307037	-4.0292	7.64481e-08	1.15405e-05	-3.86901	1.1024e-07	5.57827e-06
179857_s_at	hypothetical protein /// status:Partially_confirmed /// status:Partially_confirmed /// hypothetical protein	F22E5.1 /// WBGene00017703 /// WBGene00021298 /// Y27F2A.6	WBGene00017703 /// WBGene00021298	-2.23718	4.85708e-05	0.00104789	-1.71967	0.00165193	0.0141095	-3.82126	1.53497e-07	7.25161e-06
178467_at	hypothetical protein /// status:Partially_confirmed	F36D1.8 /// WBGene00009467	WBGene00009467	-1.97083	0.000883751	0.00802058	-3.16905	4.95757e-06	0.000242205	-3.81115	9.02155e-07	2.89172e-05
183361_at	hypothetical protein /// status:Confirmed	K01D12.8 /// WBGene00010467	WBGene00010467	-3.72529	1.71719e-06	8.70258e-05	-1.70004	0.00687482	0.0342601	-3.80946	1.41242e-06	4.03516e-05
179856_at	hypothetical protein /// status:Partially_confirmed	F22E5.1 /// WBGene00017703	WBGene00017703	-2.24801	4.70234e-05	0.00102803	-1.95798	0.000282119	0.00435672	-3.79209	1.70374e-07	7.74931e-06
190541_at	hypothetical protein /// Alcohol dehydrogenase	C30G12.2 /// WBGene00016274	WBGene00016274	-2.01975	3.17401e-06	0.000136956	-2.49688	1.39719e-07	1.80496e-05	-3.77619	1.20035e-09	1.34975e-07
186781_at	hypothetical protein /// status:Partially_confirmed	F35F10.13 /// WBGene00018062	WBGene00018062	-3.72916	2.19185e-10	7.88905e-08	-3.51277	4.0647e-10	1.5603e-07	-3.68199	2.49452e-10	3.77622e-08
174184_at	hypothetical protein	Y54G2A.10	WBGene00021875	-1.65228	0.000837791	0.00770295	-2.85272	4.24285e-07	4.16087e-05	-3.56068	4.00905e-08	2.43434e-06
179909_at	O-ACyltransferase homolog /// locus:oac-20	oac-20 /// WBGene00009488	WBGene00009488	-1.7177	0.000673747	0.0066283	-2.56238	2.64669e-06	0.000153907	-3.55208	7.50378e-08	4.0682e-06
192650_at	DeHydrogenases, Short chain /// locus:dhs-25	dhs-25 /// WBGene00000988	WBGene00000988	-1.97276	7.47482e-06	0.000270527	-2.68367	9.2621e-08	1.28288e-05	-3.3201	7.85544e-09	6.1195e-07
180398_s_at	hypothetical protein /// status:Confirmed	F15E6.4 /// WBGene00017485	WBGene00017485	-3.17909	1.1421e-06	6.55794e-05	-2.03697	0.00019516	0.00334017	-3.27041	8.59606e-07	2.80864e-05
192528_at	hypothetical protein /// sodium/phosphate transport protein	C35A5.3 /// WBGene00007947	WBGene00007947	-1.65704	0.000562916	0.00581311	-2.29646	3.88188e-06	0.000205332	-3.15405	8.33209e-08	4.38038e-06
191623_at	UDP-GlucuronosylTransferase /// locus:ugt-53	ugt-53 /// WBGene00020182	WBGene00020182	-2.71959	5.00453e-06	0.000199599	-1.8401	0.000662573	0.00774749	-3.08814	1.27697e-06	3.73683e-05
183902_at	Methionine Sulfoxide Reductase A /// locus:msra-1	msra-1 /// WBGene00018393	WBGene00018393	-1.82044	0.00218887	0.0150448	-1.97001	0.000832171	0.00891584	-3.01427	7.4259e-06	0.00014406
192751_at	Ligand-Gated ion Channel /// locus:lgc-54	lgc-54 /// WBGene00020528	WBGene00020528	-3.45556	1.08514e-07	1.06049e-05	-3.02688	4.29542e-07	4.1819e-05	-2.99478	4.82326e-07	1.77499e-05
179240_at	hypothetical protein /// status:Confirmed	M03B6.1 /// WBGene00010833	WBGene00010833	-4.51443	7.77189e-08	8.134e-06	-2.13017	0.000164119	0.00296369	-2.98306	3.56779e-06	8.0386e-05
190306_s_at	locus:wrt-8 /// Warthog protein 8 N-product	WBGene00006954 /// wrt-8	WBGene00006954	-2.63988	4.68002e-06	0.000189375	-3.65892	1.54549e-07	1.97754e-05	-2.97274	1.25011e-06	3.68487e-05
185055_at	UDP-glucuronosyltransferase	ugt-26	WBGene00015695	-1.66871	0.00961721	0.0422258	-2.17582	0.000454213	0.00599459	-2.92876	1.9935e-05	0.000303378
188294_at	COLlagen /// locus:col-152	col-152 /// WBGene00000725	WBGene00000725	-1.6154	0.000830028	0.00765065	-2.42509	1.76994e-06	0.000116567	-2.92702	1.78713e-07	7.97915e-06
185812_at	hypothetical protein /// status:Confirmed	C04E12.2 /// WBGene00015433	WBGene00015433	-1.75358	1.43749e-06	7.6581e-05	-2.53226	2.7848e-09	7.96057e-07	-2.88366	4.99208e-10	6.66208e-08
185711_at	hypothetical protein /// status:Partially_confirmed	T15B7.14 /// WBGene00020526	WBGene00020526	-1.9567	0.00027175	0.00341294	-1.82813	0.000688619	0.00796608	-2.85768	2.70603e-06	6.693e-05
172442_x_at	Prion-like-(Q/N-rich)-domain-bearing protein /// locus:pqn-90 /// locus:pqn-91	pqn-90 /// WBGene00004170 /// WBGene00004171	WBGene00004170 /// WBGene00004171	-1.82525	0.00234136	0.0157409	-3.08549	6.84347e-06	0.000305462	-2.72756	2.38236e-05	0.000343609
177144_at	Nuclear Hormone Receptor family	nhr-114	WBGene00003704	-2.07125	3.66304e-05	0.000866271	-2.21399	1.46251e-05	0.000529631	-2.67211	1.35681e-06	3.91387e-05
172443_x_at	Prion-like-(Q/N-rich)-domain-bearing protein /// locus:pqn-90 /// locus:pqn-91	pqn-91 /// WBGene00004170 /// WBGene00004171	WBGene00004170 /// WBGene00004171	-1.77254	0.00399338	0.0227529	-3.10086	8.61884e-06	0.000357397	-2.62425	4.63631e-05	0.000561892
172605_x_at	Activated in Blocked Unfolded protein response /// Prion-like-(Q/N-rich)-domain-bearing protein /// Prion-like-(Q/N-rich)-domain-bearing protein /// Prion-like-(Q/N-rich)-domain-bearing protein /// Prion-like-(Q/N-rich)-domain-bearing protein /// locus:abu-5 /// locus:pqn-76 /// locus:pqn-78 /// locus:pqn-79 /// locus:pqn-91	abu-5 /// pqn-76 /// pqn-78 /// pqn-79 /// pqn-91 /// WBGene00000028 /// WBGene00004158 /// WBGene00004159 /// WBGene00004160 /// WBGene00004171	WBGene00000028 /// WBGene00004158 /// WBGene00004159 /// WBGene00004171	-1.82075	0.00551194	0.0288745	-2.88712	4.62324e-05	0.00122582	-2.56185	0.00014915	0.00129362
190223_at	hypothetical protein /// Src homology domain 2	K11E4.2 /// WBGene00010774	WBGene00010774	-3.78191	1.31832e-09	3.35422e-07	-1.90467	9.18338e-06	0.000376163	-2.558	1.12203e-07	5.63065e-06
175257_s_at	hypothetical protein	T05C3.6	WBGene00020256	-1.63218	0.000228524	0.003011	-2.43428	3.7618e-07	3.74377e-05	-2.55561	1.97324e-07	8.61995e-06
173815_s_at	TropoNin T	tnt-3	WBGene00006588	-1.65715	0.000350933	0.00411335	-2.24788	2.82203e-06	0.000159978	-2.55516	5.07948e-07	1.84139e-05
178680_at	hypothetical protein /// status:Partially_confirmed	M04C9.4 /// WBGene00010859	WBGene00010859	-2.1545	1.2863e-08	2.15702e-06	-2.10146	1.95909e-08	3.87074e-06	-2.53982	1.03479e-09	1.19683e-07
187222_at	Uncharacterized kinase-like protein D1044.1 /// status:Partially_confirmed	D1044.1 /// WBGene00017027	WBGene00017027	-1.65124	0.000249316	0.00319648	-2.11427	4.12451e-06	0.000214783	-2.45731	4.92278e-07	1.8007e-05
192974_at	Fatty acid-binding protein homolog 5 /// locus:lbp-5	lbp-5 /// WBGene00002257	WBGene00002257	-1.99223	5.77732e-06	0.000226821	-1.7161	7.50023e-05	0.00172548	-2.45091	2.70624e-07	1.12939e-05
176274_at	PLugged Excretory Pore /// status:Partially_confirmed	plep-1 /// WBGene00021797	WBGene00021797	-2.0026	0.00516007	0.0275197	-2.63843	0.000393998	0.00542921	-2.43819	0.000811446	0.0042421
183717_at	hypothetical protein /// status:Partially_confirmed	F20B10.3 /// WBGene00008967	WBGene00008967	-1.86639	0.000477435	0.00512399	-1.9761	0.000218537	0.00359378	-2.38375	1.96563e-05	0.000301452
190937_s_at	BESTrophin (chloride channel) homolog /// Putative membrane protein	best-11 /// WBGene00008186	WBGene00008186	-1.87116	0.0024545	0.0161918	-1.65271	0.0104636	0.0445301	-2.35764	0.000179748	0.00147593
174281_at	status:Confirmed /// hypothetical protein	WBGene00022314 /// Y77E11A.14	WBGene00022314	-1.68059	4.62892e-05	0.0010165	-2.11078	8.38786e-07	6.8299e-05	-2.3259	1.93438e-07	8.48069e-06
179012_at	hypothetical protein /// status:Partially_confirmed	K08E4.7 /// WBGene00045036	WBGene00045036	-1.81249	0.000200021	0.00274067	-1.60404	0.00142111	0.0127575	-2.32484	5.57936e-06	0.000114648
172552_x_at	Activated in Blocked Unfolded protein response /// Prion-like-(Q/N-rich)-domain-bearing protein /// Prion-like-(Q/N-rich)-domain-bearing protein /// Prion-like-(Q/N-rich)-domain-bearing protein /// Prion-like-(Q/N-rich)-domain-bearing protein /// locus:abu-5 /// locus:pqn-76 /// locus:pqn-78 /// locus:pqn-79 /// locus:pqn-91	abu-5 /// pqn-76 /// pqn-78 /// pqn-79 /// pqn-91 /// WBGene00000028 /// WBGene00004158 /// WBGene00004159 /// WBGene00004160 /// WBGene00004171	WBGene00000028 /// WBGene00004158 /// WBGene00004159 /// WBGene00004171	-1.64916	0.0113301	0.0470582	-2.73199	4.19182e-05	0.00114468	-2.31684	0.000237072	0.00178713
193735_at	hypothetical protein /// Gonadotropin-releasing hormone receptor like protein	B0334.6 /// WBGene00007146	WBGene00007146	-1.86779	0.000105681	0.00178029	-1.94549	5.67478e-05	0.00139638	-2.28904	5.60445e-06	0.000114775
172395_at	hypothetical protein	F22F4.4	WBGene00017717	-1.77	0.000116641	0.0018915	-1.93598	2.70947e-05	0.000831108	-2.28549	2.32584e-06	6.02249e-05
183602_at	TRansport Protein Particle /// status:Confirmed	trpp-12 /// WBGene00016614	WBGene00016614	-2.89698	3.77251e-09	7.73205e-07	-2.10132	3.44378e-07	3.53193e-05	-2.26498	1.06352e-07	5.40403e-06
184070_at	TRansport Protein Particle /// status:Confirmed	trpp-12 /// WBGene00016614	WBGene00016614	-3.0273	4.86716e-11	2.39415e-08	-1.99075	2.47969e-08	4.75934e-06	-2.2532	2.96275e-09	2.74659e-07
172585_x_at	Prion-like-(Q/N-rich)-domain-bearing protein /// Prion-like-(Q/N-rich)-domain-bearing protein /// Prion-like-(Q/N-rich)-domain-bearing protein /// locus:pqn-76 /// locus:pqn-78 /// locus:pqn-79	pqn-76 /// pqn-78 /// pqn-79 /// WBGene00004158 /// WBGene00004159 /// WBGene00004160	WBGene00004158 /// WBGene00004159 /// WBGene00004160	-1.77189	0.00965929	0.042335	-2.76621	0.000107023	0.00221897	-2.23273	0.000882932	0.0044893
190778_at	Battenin	cln-3.1	WBGene00000539	-1.6327	2.09067e-05	0.000586539	-2.02649	3.30137e-07	3.44229e-05	-2.21509	7.71139e-08	4.13621e-06
184254_at	hypothetical protein /// status:Partially_confirmed	C46H11.7 /// WBGene00016731	WBGene00016731	-1.89059	6.32369e-05	0.00126448	-1.65595	0.0005491	0.00681822	-2.17129	8.04929e-06	0.000152262
189851_at	CytiDine Deaminase /// locus:cdd-1	cdd-1 /// WBGene00000391	WBGene00000391	-1.86132	2.0522e-05	0.000579049	-1.67767	0.000129131	0.00253656	-2.16268	1.87518e-06	5.08317e-05
175270_at	Nuclear Hormone Receptor family	nhr-101	WBGene00003691	-1.83867	6.21616e-06	0.000240135	-1.98273	1.65491e-06	0.000111171	-2.1487	4.4706e-07	1.69134e-05
182856_at	GRound-Like (grd related) /// locus:grl-27	grl-27 /// WBGene00001736	WBGene00001736	-2.15845	0.000120838	0.00194673	-2.16637	0.000115462	0.00233625	-2.1465	0.000129494	0.00117447
192112_s_at	Tryptophan 2,3-dioxygenase	tdo-2	WBGene00016201	-2.08422	2.6149e-05	0.000683417	-1.71378	0.000503945	0.00639948	-2.14027	1.80011e-05	0.000283173
187428_at	hypothetical protein /// status:Confirmed	T25E4.1 /// WBGene00020803	WBGene00020803	-1.97228	0.000322849	0.00389556	-2.31175	4.32986e-05	0.00116985	-2.10913	0.000135481	0.00121695
181876_at	hypothetical protein /// hypothetical protein /// status:Confirmed /// status:Partially_confirmed	C04G6.13 /// C04G6.2 /// WBGene00015453 /// WBGene00077489	WBGene00015453 /// WBGene00077489	-2.05749	0.00232502	0.0156883	-1.75761	0.0116212	0.0475441	-2.09663	0.00191957	0.00777056
180786_at	hypothetical protein /// status:Confirmed	K09C6.9 /// WBGene00019563	WBGene00019563	-2.06988	6.59149e-06	0.000250697	-1.68898	0.000187839	0.00323547	-2.09322	5.56317e-06	0.000114509
192924_s_at	Ornithine decarboxylase /// locus:odc-1	odc-1 /// WBGene00003844	WBGene00003844	-1.90108	5.2657e-06	0.000207769	-1.74739	2.41101e-05	0.00076039	-2.07356	1.23805e-06	3.65818e-05
186046_at	hypothetical protein /// status:Predicted	T05B4.12 /// WBGene00020243	WBGene00020243	-1.91037	8.98053e-06	0.000305358	-1.94331	6.74416e-06	0.000302103	-2.05247	2.77745e-06	6.79256e-05
181229_at	hypothetical protein /// status:Confirmed	F23F1.2 /// WBGene00017743	WBGene00017743	-3.62186	1.15577e-05	0.000373507	-1.79981	0.0091476	0.041199	-2.04619	0.00246615	0.00927802
184849_at	hypothetical protein	T28A11.2	WBGene00020869	-1.83719	1.71605e-06	8.70258e-05	-1.69192	8.83004e-06	0.000363909	-2.03767	2.65979e-07	1.11383e-05
188672_at	GRounDhog (hedgehog-like family) /// locus:grd-11	grd-11 /// WBGene00001700	WBGene00001700	-1.84234	7.96477e-06	0.000279182	-1.67054	5.01919e-05	0.00128202	-2.02768	1.53509e-06	4.2955e-05
176183_at	status:Partially_confirmed /// hypothetical protein	WBGene00022096 /// Y69A2AR.25	WBGene00022096	-2.0309	0.000382714	0.00433771	-1.85505	0.00120189	0.011544	-1.99728	0.000471302	0.00289217
191830_at	hypothetical protein /// RAS-related proteins (weak)	C52B11.5 /// WBGene00016874	WBGene00016874	-1.70383	4.6594e-05	0.00102016	-1.63815	9.95952e-05	0.00209732	-1.96473	3.66524e-06	8.21245e-05
178853_at	hypothetical protein	F30F8.5	WBGene00009274	-1.68013	1.5497e-06	8.08089e-05	-1.6032	4.56284e-06	0.000228983	-1.93176	8.84331e-08	4.6291e-06
186541_at	hypothetical protein /// status:Confirmed	F43C1.5 /// WBGene00009649	WBGene00009649	-1.98329	5.6333e-07	3.8846e-05	-1.86198	1.75334e-06	0.000116043	-1.92776	9.30238e-07	2.94961e-05
190404_s_at	Folate-like transporter 2 /// locus:folt-2	folt-2 /// WBGene00018138	WBGene00018138	-2.12004	1.81637e-06	8.96456e-05	-1.75288	4.35664e-05	0.001173	-1.92677	8.40204e-06	0.000156738
176774_at	hypothetical protein /// locus:hpo-29	hpo-29 /// WBGene00021754	WBGene00021754	-1.6004	0.000221174	0.00293249	-1.77122	3.28697e-05	0.000962996	-1.92074	8.01008e-06	0.000151897
192439_s_at	MLP/CRP family (Muscle LIM Protein/Cysteine-rich Protein)	mlp-1	WBGene00003375	-1.68808	1.08707e-06	6.39117e-05	-1.90859	8.53493e-08	1.21989e-05	-1.86865	1.28758e-07	6.29252e-06
176276_s_at	status:Partially_confirmed /// status:Partially_confirmed /// hypothetical protein /// hypothetical protein	WBGene00022083 /// WBGene00022096 /// Y69A2AR.12 /// Y69A2AR.25	WBGene00022083 /// WBGene00022096	-1.93367	0.00088952	0.00804114	-1.70042	0.00447238	0.0263658	-1.829	0.00178118	0.00735749
188865_at	hypothetical protein /// transposase	B0545.4 /// WBGene00015247	WBGene00015247	-1.85274	0.000246848	0.00318421	-1.61124	0.00207555	0.0164323	-1.82842	0.000300288	0.00211407
188813_at	GRound-Like (grd related) /// locus:grl-30	grl-30 /// WBGene00001739	WBGene00001739	-1.72627	0.000165724	0.00241181	-1.99262	1.59107e-05	0.000564024	-1.81742	6.95334e-05	0.000755146
185693_at	Alkaline ceramidase /// status:Confirmed	W02F12.2 /// WBGene00020947	WBGene00020947	-1.72908	0.000495916	0.00527098	-1.69825	0.000658947	0.00773169	-1.78706	0.000296342	0.00209114
184236_at	hypothetical protein /// status:Partially_confirmed	T24C12.4 /// WBGene00020766	WBGene00020766	-2.10119	2.08432e-08	3.13859e-06	-1.877	1.63156e-07	2.04865e-05	-1.77716	4.90006e-07	1.79781e-05
183913_s_at	hypothetical protein /// status:Partially_confirmed	T10E9.3 /// WBGene00020413	WBGene00020413	-1.96228	0.000207519	0.00281586	-1.74413	0.00108826	0.0108183	-1.77097	0.000874067	0.00446566
178744_at	hypothetical protein /// status:Confirmed	M02G9.2 /// WBGene00010831	WBGene00010831	-1.96267	1.43299e-06	7.6581e-05	-1.63382	4.58998e-05	0.00122254	-1.72549	1.53077e-05	0.00024953
178577_at	hypothetical protein /// status:Partially_confirmed	C49F8.1 /// WBGene00008213	WBGene00008213	-2.02885	2.49797e-05	0.000660616	-1.85488	9.79435e-05	0.00207228	-1.70622	0.000376399	0.0024762
193091_at	Uncharacterized RING finger protein T02C1.1 /// Zinc finger, C3HC4 type (RING finger)	T02C1.1 /// WBGene00011365	WBGene00011365	-1.71955	0.00737583	0.0352705	-1.98923	0.00139166	0.0125823	-1.70173	0.00831183	0.0221167
187961_s_at	PaTched Related family /// locus:ptr-3	ptr-3 /// WBGene00004218	WBGene00004218	-1.7405	0.00989887	0.0430525	-1.86037	0.00485598	0.0274124	-1.69545	0.0130836	0.0308345
188470_s_at	protease /// hypothetical protein	WBGene00022610 /// ZC416.6	WBGene00022610	-1.63098	0.00921858	0.0410563	-1.70419	0.00538079	0.0292801	-1.68368	0.00624293	0.0179999
176539_at	status:Confirmed /// hypothetical protein	WBGene00022417 /// Y102A11A.7	WBGene00022417	-1.65353	0.00431253	0.0241152	-2.13396	0.000154568	0.00283698	-1.67774	0.00354711	0.0120125
188758_at	hypothetical protein /// keratin like	F07H5.8 /// WBGene00008559	WBGene00008559	-2.11881	1.36343e-05	0.000423174	-1.80795	0.000150284	0.0027925	-1.67736	0.000509718	0.00306139
191554_at	C. Elegans Homeobox /// locus:ceh-60	ceh-60 /// WBGene00017690	WBGene00017690	-1.60064	4.70979e-05	0.00102814	-1.7841	5.15778e-06	0.000248785	-1.64911	2.50215e-05	0.00035707
180014_s_at	hypothetical protein /// status:Confirmed	K07A1.13 /// WBGene00010617	WBGene00010617	-1.90559	0.000142238	0.00215283	-1.65536	0.00121421	0.0116357	-1.64481	0.00134254	0.00604977
174816_at	PaTched Related family /// locus:ptr-23	ptr-23 /// WBGene00004237	WBGene00004237	-1.60304	0.00596763	0.0304825	-1.82187	0.00105195	0.0105632	-1.63777	0.004454	0.0141376
175622_at	Serine/threonine-protein kinase flr-4 /// locus:flr-4	flr-4 /// WBGene00001468	WBGene00001468	-1.80163	4.57702e-05	0.0010066	-1.6929	0.000137176	0.00263285	-1.63487	0.000259324	0.0019052
182858_at	hypothetical protein /// status:Confirmed	T15B7.1 /// WBGene00020516	WBGene00020516	-1.74894	1.28507e-07	1.20023e-05	-1.71037	2.11612e-07	2.53706e-05	-1.62129	7.47037e-07	2.49922e-05
