# Supplementary material for: Transcriptome analyses describe the consequences of persistent HIF-1 over-activation in Caenorhabditis elegans
Source: PLoS One. 2024 Mar 22;19(3):e0295093. doi: 10.1371/journal.pone.0295093 (PMC10959373; doi:10.1371/journal.pone.0295093)
Supplement: S13 Table — (XLS) [file pone.0295093.s013.xls]

## Sheet: Sheet1
S13 Table. Genes positively regulated by HIF-1 under hypoxia and in the three HIF-1 negative regulators.
Probeset ID	Gene	Description	Fold change (vhl-1/N2)	Fold change (rhy-1/N2)	Fold change (egl-9/N2)	Fold change by HIF-1 under hypoxiaa
175837_s_at	efk-1	Elongation factor-2 kinase	2.02	1.73	2.51	2.4
187973_s_at	egl-9	Dioxygenase	2.8	2.18	4.48	3.27
191695_at	mce-1	Methylmalonyl-CoA epimerase	2.07	1.73	1.91	2.22
191736_s_at	mmcm-1	Methylmalonyl-CoA mutase	1.72	1.83	2.21	1.74
177532_at	F22B5.4	Integral membrane protein	11.89	2.48	17.22	3.61
188978_s_at	K10H10.2/cysl-2	Cysteine synthase	9.01	24.72	31.96	4.69
180842_s_at	ethe-1	Sulfur dioxygenase	7.89	4.04	8.71	2.27
178043_at	sqrd-1	Sulfide quinone oxidoreductase	54.02	93.93	159.05	7.43
173335_s_at	dod-3	Downstream Of DAF-16 (regulated by DAF-16)	34.83	5.27	27.35	2.82
174073_at	tts-1	Transcribed telomere-like sequence	37.46	6.09	15.57	4.03
193464_s_at	phy-2	Collagen prolyl 4-hydroxylase	5.83	3.45	7.76	8.22
193914_at	gbh-2	Gamma butyrobetaine hydroxylase	3.37	2.44	3.62	3.91
190962_s_at	gst-19	Glutathione S-transferase	82.83	115.27	170	2.19
192338_at	hsp-12.3	Heat shock protein	2.14	1.77	4.96	3.01
180909_at	C32H11.4	Hypothetical protein	13.18	1.62	2.94	4.06
182532_at	mpst-3	Mercaptopyruvate sulfurtransferase homolog	5.36	4.1	8.66	1.79
182849_at	Y37A1B.5	Selenium binding protein	7.49	7.31	11.57	2.95
186811_s_at	ZK550.6	Peroxisomal phytanoyl-CoA hydroxylase	2.91	1.93	3.42	4.35
173475_s_at	glb-1	Globin	9.67	5.64	15.22	3.66
186801_s_at	F45D11.14	Hypothetical protein	86.3	3.05	29.26	7.34
182747_at	R08E5.3	Methyltransferase	7.15	14.7	14.53	2.12
192581_s_at	W05G11.6/pck-1	Phosphoenolpyruvate carboxykinase (PEPCK)	5.64	5.5	9.33	4.36
184714_s_at	Y53G8B.2	2-acylglycerol O-acyltransferase	2.75	2.59	3.44	2.46
a data from related study (BioRxiv preprint doi: 10.1101/2023.11.15.567310)
