# Supplementary material for: Transcriptome analyses describe the consequences of persistent HIF-1 over-activation in Caenorhabditis elegans
Source: PLoS One. 2024 Mar 22;19(3):e0295093. doi: 10.1371/journal.pone.0295093 (PMC10959373; doi:10.1371/journal.pone.0295093)
Supplement: S14 Table — (XLS) [file pone.0295093.s014.xls]

## Sheet: Sheet1
S14 Table. Genes negatively regulated by HIF-1 under hypoxia and in the three HIF-1 negative regulators.
Probeset ID	Gene	Description	Fold change (vhl-1/N2)	Fold change (rhy-1/N2)	Fold change (egl-9/N2)	Fold change by HIF-1 under hypoxiaa
184849_at	T28A11.2	Hypothetical protein	-1.84	-1.69	-2.04	-1.88
173996_at	acdh-2	Acyl CoA dehydrogenase	-8.84	-5.65	-9.17	-3.08
174675_at	acs-2	Fatty acid CoA synthetase family	-1.81	-3.84	-3.81	-3.17
a data from related study (BioRxiv preprint doi: 10.1101/2023.11.15.567310)
