# Supplementary material for: Transcriptome analyses describe the consequences of persistent HIF-1 over-activation in Caenorhabditis elegans
Source: PLoS One. 2024 Mar 22;19(3):e0295093. doi: 10.1371/journal.pone.0295093 (PMC10959373; doi:10.1371/journal.pone.0295093)
Supplement: S15 Table — (XLSX) [file pone.0295093.s015.xlsx]

## Sheet: Sheet1
S15 Table. Genes upregulated by PMK-1 and HIF-1.
Genes up-regulated by PMK-1 and up-regulated in swan-1;vhl-1	Description	Genes up-regulated by PMK-1 and up-regulated in egl-9	Description	Genes up-regulated by PMK-1 and up-regulated in vhl-1	Description	Genes up-regulated by PMK-1 and up-regulated in rhy-1	Description
lys-2	Lysozyme	lys-2	Lysozyme	lys-2	Lysozyme		C14C6.5	Hypothetical protein
clec-67	C-type lectin	clec-67	C-type lectin	clec-67	C-type lectin		F23F12.12	Hypothetical protein
clec-85	C-type lectin	clec-85	C-type lectin	dod-24	Downstream of DAF-16		F55G11.8	Hypothetical protein
T24B8.5	ShK-like toxin	T24B8.5	ShK-like toxin	dod-3	Downstream of DAF-16		F57A10.4	Hypothetical protein
ugt-31	UDP-glucuronosyl transferase	ugt-44	UDP-glucuronosyl transferase	lips-5	Lipase related		F59A7.2	Hypothetical protein
ugt-44	UDP-glucuronosyl transferase	nas-11	Astacin-like metalloprotease	pcp-2	Prolyl carboxy peptidase like		clec-67	C-type lectin
pcp-2	Prolyl carboxy peptidase like	tag-38	Carboxylyase activity	ugt-44	UDP-glucuronosyl transferase		dod-24	Downstream of DAF-16
nlp-28	Neuropeptide-Like Protein	pcp-2	Prolyl carboxy peptidase like	C17H12.8	Hypothetical protein		dod-3	Downstream of DAF-16
nlp-31	Neuropeptide-Like Protein	fbxa-105	F-box	F01D5.1	Hypothetical protein		far-3	Fatty acid/retinol binding protein
far-3	Fatty acid/retinol binding protein	far-3	Fatty acid/retinol binding protein	F01D5.2	Hypothetical protein		lys-2	Lysozyme
tag-38	Carboxylyase activity	dod-24	Downstream Of DAF-16	F01D5.3	Hypothetical protein		nas-11	Astacin-like metalloprotease
dod-24	Downstream of DAF-16	dod-3	Downstream Of DAF-16	F01D5.5	Hypothetical protein		nlp-31	Neuropeptide-Like Protein
dod-19	Downstream of DAF-16	hpo-6	Hypersensitive to pore-forming toxin	F55G11.8	Hypothetical protein
dod-3	Downstream of DAF-16	C15A11.4	Hypothetical protein	H20E11.3	Hypothetical protein
cld-9	CUB like domain	C29F3.7	Hypothetical protein	K08D8.5	Hypothetical protein
asp-14	Aspartyl protease	F01D5.1	Hypothetical protein	Y39D8A.1	Hypothetical protein
hpo-6	Hypersensitive to pore-forming toxin	F01D5.3	Hypothetical protein	C08F11.13	Hypothetical protein
fbxa-105	F-box A protein	F01D5.5	Hypothetical protein
C08F11.13	Hypothetical protein	F08G5.6	Hypothetical protein
C29F3.7	Hypothetical protein	F35E12.5	Hypothetical protein
F01D5.1	Hypothetical protein	F55G11.4	Hypothetical protein
F01D5.2	Hypothetical protein	F55G11.8	Hypothetical protein
F01D5.3	Hypothetical protein	F57A10.4	Hypothetical protein
F01D5.5	Hypothetical protein	K08D8.5	Hypothetical protein
F08G5.6	Hypothetical protein	Y37A1A.2	Hypothetical protein
F35E12.5	Hypothetical protein	C14C6.5	Hypothetical protein
F54D5.4	Hypothetical protein	C17H12.8	Hypothetical protein
F55G11.4	Hypothetical protein	H20E11.3	Hypothetical protein
F55G11.8	Hypothetical protein
F57A10.4	Hypothetical protein
K08D8.5	Hypothetical protein
C14C6.5	Hypothetical protein
C17H12.8	Hypothetical protein
D2007.1	Hypothetical protein
H20E11.3	Hypothetical protein
K04F1.9	Hypothetical protein
Y39D8A.1	Hypothetical protein
Y58A7A.5	Hypothetical protein
