# Supplementary material for: Transcriptome analyses describe the consequences of persistent HIF-1 over-activation in Caenorhabditis elegans
Source: PLoS One. 2024 Mar 22;19(3):e0295093. doi: 10.1371/journal.pone.0295093 (PMC10959373; doi:10.1371/journal.pone.0295093)
Supplement: S16 Table — (XLSX) [file pone.0295093.s016.xlsx]

## Sheet: Sheet1
S16 Table. Genes upregulated by SEK-1 and HIF-1.
Genes up-regulated by SEK-1 and up-regulated in swan-1;vhl-1	Description	Genes up-regulated by SEK-1 and up-regulated in egl-9	Description	Genes up-regulated by SEK-1 and up-regulated in vhl-1	Description	Genes up-regulated by SEK-1 and up-regulated in rhy-1	Description
clec-41	C-type lectins	clec-41	C-type lectins	pho-11	Phosphatase	dod-24	Downstream Of DAF-16
clec-66	C-type lectins	clec-42	C-type lectins	C17H12.6	CUB like domain	C32H11.4	CUB like domain
clec-67	C-type lectins	clec-65	C-type lectins	C17H12.8	CUB like domain	irg-4	Infection response gene
C17H12.6	CUB like domain	clec-66	C-type lectins	dod-24	Downstream Of DAF-16	clec-42	C-type lectins
C17H12.8	CUB like domain	clec-67	C-type lectins	C32H11.4	CUB like domain	irg-5	Infection response gene
C32H11.4	CUB like domain	C17H12.6	CUB-like protein	ugt-44	UDP-glucuronosyl transferase	F46F2.3	Hypothetical protein
dct-17	CUB like domain	C17H12.8	CUB-like protein	F01D5.1	Hypothetical protein	F55G11.8	CUB like domain
F08G5.6	CUB like domain	C32H11.1	CUB-like protein	F01D5.5	Hypothetical protein	clec-67	C-type lectins
F35E12.5	CUB like domain	dod-24	CUB-like protein	irg-4	Infection response gene	sysm-1	Systemic stress signaling mediator
F35E12.6	CUB like domain	C32H11.4	CUB-like protein	clec-66	C-type lectins	ttr-26	Transthyretin-related family domain
cld-9	CUB like domain	F08G5.6	CUB-like protein	F46F2.3	Hypothetical protein
F53C11.1	CUB like domain	F35E12.5	CUB-like protein	drd-50	Dietary restriction down regulated
F55G11.7	CUB like domain	dct-17	CUB-like protein	F53C11.1	CUB like domain
F55G11.8	CUB like domain	F55G11.7	CUB-like protein	irg-3	Infection response gene
K08D8.5	CUB like domain	F55G11.8	CUB-like protein	F55G11.2	Hypothetical protein
T24B8.5	ShK-like toxin	K08D8.5	CUB-like protein	dod-22	Downstream Of DAF-16
ugt-44	UDP-glucuronosyl transferase	T24B8.5	ShK-like toxin	F55G11.7	CUB like domain
dod-22	Downstream Of DAF-16	ugt-44	UDP-glucuronosyl transferase	F55G11.8	CUB like domain
dod-24	Downstream Of DAF-16	dod-22	Downstream Of DAF-16	clec-67	C-type lectins
dod-19	Downstream Of DAF-16	swt-6	Sweet sugar transporter family	K08D8.5	CUB like domain
asp-14	Aspartyl protease	ttr-23	Transthyretin-related family domain	asp-14	Aspartyl protease
swt-6	Sweet sugar transporter family	hpo-6	Hypersensitive to pore-forming toxin	dod-17	Downstream Of DAF-16
ttr-23	Transthyretin-related family domain	drd-50	Dietary restriction down regulated	ttr-23	Transthyretin-related family domain
ttr-26	Transthyretin-related family domain	T01D3.6	Hypothetical protein	sysm-1	Systemic stress signaling mediator
hpo-6	Hypersensitive to pore-forming toxin	F01D5.1	Hypothetical protein	hpo-6	Hypersensitive to pore-forming toxin
drd-50	Dietary restriction down regulated	F01D5.5	Hypothetical protein	ttr-26	Transthyretin-related family domain
F01D5.1	Hypothetical protein	F46F2.3	Hypothetical protein
F01D5.5	Hypothetical protein
F25A2.1	Hypothetical protein
F46F2.3	Hypothetical protein
F54D5.4	Hypothetical protein
K04F1.9	Hypothetical protein
