# Supplementary material for: Transcriptome analyses describe the consequences of persistent HIF-1 over-activation in Caenorhabditis elegans
Source: PLoS One. 2024 Mar 22;19(3):e0295093. doi: 10.1371/journal.pone.0295093 (PMC10959373; doi:10.1371/journal.pone.0295093)
Supplement: S17 Table — (XLSX) [file pone.0295093.s017.xlsx]

## Sheet: Up-regulated sets
S17 Table. Genes regulated by HIF-1 and P. aeruginosa PA14.
Genes up-regulated by PA14 and in vhl-1	Description	Genes up-regulated by PA14 and in rhy-1	Description	Genes up-regulated by PA14 and in egl-9	Description	Genes up-regulated by PA14 and in swan-1;vhl-1	Description
asp-12	Aspartyl protease	C14C6.5	Shk toxin domain	asp-12	Aspartyl protease	asp-12	Aspartyl protease
asp-14	Aspartyl protease	C32H11.4	CUB domain	asp-5	Aspartyl protease	asp-14	Aspartyl protease
avr-15	Neurotransmitter receptor	C50E3.11	Hypothetical protein	B0024.4	Hypothetical protein	B0546.4	Metal ion binding
C05D9.9	Hypothetical protein	catp-3	ATPase	C08E8.4	Hypothetical protein	C06B3.6	Hypothetical protein
C08E8.4	Hypothetical protein	clec-67	C-type lectin	C14C6.5	Hypothetical protein	C08E8.4	Hypothetical protein
C08F11.13	Hypothetical protein	cnc-4	Caenorhabditis bacteriocin	C15A11.4	Transmembrane protein	C08F11.13	Hypothetical protein
C15H9.11	Hypothetical protein	cyb-3	Cyclin B3	C17H12.6	Hypothetical protein	C13B4.1	Hypothetical protein
C16E9.1	Matrilin	cyp-13B1	Cytochrome P450 family	C17H12.8	Hypothetical protein	C14C6.5	Hypothetical protein
C17H12.6	Hypothetical protein	cyp-37B1	Cytochrome P450 family	C29F3.7	CUB domain	C16D9.4	Hypothetical protein
C17H12.8	Hypothetical protein	cysl-2	Cysteine synthase	C32H11.4	CUB domain	C17H12.6	Hypothetical protein
C25H3.10	Hypothetical protein	D2063.1	Metal ion binding	C44E12.1	Hydrolase	C17H12.8	Hypothetical protein
C32H11.3	CUB-like domain	dhs-23	Short-chain dehydrogenase	C50E3.11	Hypothetical protein	C18A11.1	Hypothetical protein
C32H11.4	CUB-like domain	dod-24	Downstream Of DAF-16	clec-17	C-type lectin	C25H3.10	Hypothetical protein
C34H4.1	Hypothetical protein	F45D11.14	Hypothetical protein	clec-174	C-type lectin	C29F3.7	CUB domain
C44E12.1	Hydrolase	F46C5.1	Hypothetical protein	clec-209	C-type lectin	C32H11.3	CUB domain
C45B11.6	Cis-stilbene-oxide hydrolase	F48D6.4	Hypothetical protein	clec-4	C-type lectin	C32H11.4	CUB domain
C48E7.1	Hypothetical protein	F49F1.7	Hypothetical protein	clec-41	C-type lectin	C34H4.1	Hypothetical protein
C53B7.3	Hypothetical protein	F55G11.8	Hypothetical protein	clec-65	C-type lectin	C34H4.2	Transmembrane glycoprotein
cat-4	GTP cyclohydrolase	far-3	Fatty Acid/Retinol binding	clec-66	C-type lectin	C44E12.1	Hydrolase
cdr-4	Cadmium responsive	fipr-26	Fungus-Induced Protein	clec-67	C-type lectin	C49C8.5	Innate immune response
clec-17	C-type lectin	glb-1	Globin related	clec-72	C-type lectin	C49G7.12	Hypothetical protein
clec-209	C-type lectin	gst-16	Glutathione S-transferase	clec-85	C-type lectin	C50E3.11	Hypothetical protein
clec-4	C-type lectin	lea-1	Lipid binding	cnc-4	Caenorhabditis bacteriocin	C50F4.9	Innate immune response
clec-66	C-type lectin	lys-2	lysozyme	cpr-3	Cathepsin	cld-9	CUB Like domain containing protein
clec-67	C-type lectin	nit-1	Hydrolase	cyb-3	Cyclin B3	clec-17	C-type lectin
clec-72	C-type lectin	pzf-1	Zinc finger protein	cyp-13B1	Cytochrome P450 family	clec-209	C-type lectin
comt-4	Catechol-O-methyltransferase	R04D3.2	Hypothetical protein	cyp-32B1	Cytochrome P450 family	clec-4	C-type lectin
cpr-3	Cathepsin	skn-1	Nuclear factor, erythroid 2 like	cysl-2	Cysteine synthase	clec-41	C-type lectin
ctsa-2	Cathepsin	sulp-8	Solute carrier	D2063.1	Metal ion binding	clec-66	C-type lectin
cutl-16	Hypothetical protein	T04A11.2	Catalytic activity	dct-17	Innate immune response	clec-67	C-type lectin
cyp-33C8	Cytochrome P450 family	ttr-26	Transthyretin	dod-22	Downstream Of DAF-16/CUB domain	clec-85	C-type lectin
cysl-2	Cysteine synthase	tyr-1	Metal ion binding	dod-24	Downstream Of DAF-16/CUB domain	cnc-4	Caenorhabditis bacteriocin
del-6	Sodium channel	W08E12.2	Hypothetical protein	drd-50	Innate immune response	comt-4	Catechol-O-methyltransferase
dod-17	Downstream Of DAF-16	Y11D7A.10	Hypothetical protein	ech-9	Hydroxyacyl-CoA dehydrogenase	cpr-3	Cathepsin
dod-22	Downstream Of DAF-17	Y43C5A.3	Double-stranded DNA binding	endu-2	Endonuclease	cyb-3	Cyclin B3
dod-24	Downstream Of DAF-18	Y53G8B.2	Diacylglycerol O-acyltransferase	F01D5.1	Hypothetical protein	cyp-32B1	Cytochrome P450 family
dpy-31	Metalloendopeptidase	Y55F3AM.11	Methyltransferase	F01D5.3	Hypothetical protein	cyp-33C8	Cytochrome P450 family
drd-50	Innate immune response			F01D5.5	Hypothetical protein	cysl-2	Cysteine synthase
ech-9	hydroxyacyl-CoA dehydrogenase			F12A10.1	Hypothetical protein	D2007.1	Innate immune response
endu-2	Endonuclease			F35E12.9	Hypothetical protein	D2063.1	Metal ion binding
F01D5.1	Hypothetical protein			F43C11.7	Zinc ion binding	dct-17	Innate immune response
F01D5.2	Hypothetical protein			F44G3.10	Innate immune response	dod-19	Downstream Of DAF-16
F01D5.3	Hypothetical protein			F45D11.14	Hypothetical protein	dod-22	Downstream Of DAF-17
F01D5.5	Hypothetical protein			F46C5.1	Hypothetical protein	dod-24	Downstream Of DAF-18
F18E9.3	Hypothetical protein			F48D6.4	Hypothetical protein	drd-50	Innate immune response
F20D6.11	Favin adenine dinucleotide binding			F49F1.7	Hypothetical protein	ech-9	Hydroxyacyl-CoA dehydrogenase
F35E12.9	Hypothetical protein			F55G11.4	CUB domain	endu-2	Endonuclease
F36G9.3	Ion channel regulatory protein			F55G11.7	CUB domain	F01D5.1	Hypothetical protein
F45D11.14	Hypothetical protein			F55G11.8	Hypothetical protein	F01D5.2	Hypothetical protein
F48D6.4	Hypothetical protein			F56A4.10	Hypothetical protein	F01D5.3	Hypothetical protein
F49F1.7	Hypothetical protein			far-3	Fatty Acid/Retinol binding	F01D5.5	Hypothetical protein
F53B2.8	Hypothetical protein			fbxa-105	F-box A protein	F25A2.1	Hydrolase
F53C11.1	Hypothetical protein			fbxa-92	F-box A protein	F35E12.6	Innate immune response
F54B8.4	Hypothetical protein			fipr-22	Fungus-Induced Protein	F35E12.9	Hypothetical protein
F55G11.2	Hypothetical protein			fmo-2	Flavin containing monooxygenase	F43C11.7	Zinc ion binding
F55G11.7	CUB-like domain			gem-4	Gon-2 extragenic modifier	F45D11.14	Hypothetical protein
F55G11.8	CUB-like domain			glb-1	Globin related	F48D6.4	Hypothetical protein
F56A4.10	Hypothetical protein			gpd-1	Glyceraldehyde-3-phosphate dehydrogenase	F49F1.7	Hypothetical protein
F59E11.5	Hypothetical protein			gpd-3	Glyceraldehyde-3-phosphate dehydrogenase	F53B2.8	Hypothetical protein
fmo-2	Flavin containing monooxygenase			gst-12	Glutathione S-transferase	F53C11.1	Hypothetical protein
gana-1	Alpha-N-acetylgalactosaminidase			gst-16	Glutathione S-transferase	F54B8.4	Hypothetical protein
gba-2	Glucosylceramidase beta			H20E11.1	Hypothetical protein	F54D5.4	Innate immune response
gem-4	Gon-2 extragenic modifier			H20E11.3	Hypothetical protein	F55G11.4	CUB domain
glb-1	Globin related			hil-1	H1 histone	F55G11.7	CUB domain
gst-38	Glutathione S-transferase			hpo-6	Hypersensitive to pore-forming toxin	F55G11.8	CUB domain
H20E11.1	Hypothetical protein			K05B2.4	Acyl-CoA thioesterase	F56A4.10	Hypothetical protein
H20E11.3	Hypothetical protein			K08D8.4	CUB domain	far-3	Fatty Acid/Retinol binding
hpo-6	Hypersensitive to pore-forming toxin			K08D8.5	CUB domain	fbxa-105	F-box A protein
irg-1	Infection response gene			lea-1	Lipid binding	fbxa-14	F-box A protein
irg-3	Infection response gene			lys-1	lysozyme	fbxa-92	F-box A protein
irld-35	Insulin/EGF-Receptor L Domain			lys-2	lysozyme	fipr-22	Fungus-induced protein
K08D8.4	CUB-like domain			mul-1	Mucin Like/Shk toxin domain	fipr-26	Fungus-induced protein
K08D8.5	CUB-like domain			nit-1	Hydrolase	fmo-2	Flavin containing monooxygenase
K08D8.6	CUB-like domain			pcp-2	Serine protease	gba-2	Glucosylceramidase beta
K11H12.4	Hypothetical protein			pie-1	mRNA 3'-UTR binding	glb-1	Globin related
lea-1	Lipid binding			pzf-1	Zinc finger protein	gst-30	Glutathione S-transferase
lips-5	Hydrolase			R03G8.3	Catalytic activity	gst-38	Glutathione S-transferase
lys-2	lysozyme			R04D3.2	Hypothetical protein	H20E11.1	Hypothetical protein
mul-1	Mucin Like			rnp-8	RNA binding motif protein	H20E11.2	CUB-like domain
nit-1	Hydrolase			skn-1	Nuclear factor, erythroid 2 like	H20E11.3	Hypothetical protein
pcm-1	L-isoaspartate (D-aspartate) O-methyltransferase			sulp-8	Solute carrier	hil-1	H1 histone
pcp-2	Serine protease			swt-6	Solute carrier	hpo-6	Hypersensitive to pore-forming toxin
pgp-10	ATP binding cassette			T01D3.6	Calcium ion binding	irg-1	Infection response gene
R03G8.3	Catalytic activity			T04A11.2	Catalytic activity	irg-2	Infection response gene
R04D3.2	Hypothetical protein			tag-244	Hypothetical protein	irld-35	Insulin/EGF-Receptor L Domain
sdz-8	SKN-1 Dependent Zygotic transcript			ttr-23	Transthyretin	K04F1.9	Hypothetical protein
skn-1	Nuclear factor, erythroid 2 like			tyr-1	Metal ion binding	K08D8.4	CUB domain
srsx-34	G protein-coupled receptor			ugt-44	UDP-Glucuronosyl transferase	K08D8.5	CUB domain
T04A11.2	Catalytic activity			W08E12.2	Hypothetical protein	K08D8.6	CUB domain
T05B11.1	Hypothetical protein			Y11D7A.10	Hypothetical protein	K10D11.3	CUB-like domain
T19D12.4	Hypothetical protein			Y37A1A.2	Ion channel regulatory protein	K11H12.4	Hypothetical protein
tag-244	Hypothetical protein			Y43C5A.3	Double-stranded DNA binding	lea-1	Lipid binding
ttr-23	Transthyretin			Y53G8B.2	Diacylglycerol O-acyltransferase	lec-11	Galectin
ttr-26	Transthyretin			Y55F3AM.11	Methyltransferase	lys-2	lysozyme
tyr-1	Metal ion binding			Y9C9A.8	F-box domain	mul-1	Mucin Like
ugt-13	UDP-Glucuronosyl transferase					nit-1	Hydrolase
ugt-18	UDP-Glucuronosyl transferase					pcp-2	Serine protease
ugt-44	UDP-Glucuronosyl transferase					pgp-5	P-glycoprotein related
W04A8.4	3'-5' exonuclease					pgp-6	P-glycoprotein related
Y11D7A.10	Hypothetical protein					pie-1	mRNA 3'-UTR binding
Y34F4.4	Tight junction protein					pzf-1	Zinc finger protein
Y41D4B.17	Transmembrane glycoprotein					R03G8.3	Catalytic activity
Y43C5A.3	Double-stranded DNA binding					R04D3.2	Hypothetical protein
Y43F8B.2	Protein kinase A binding					skn-1	Nuclear factor, erythroid 2 like
Y52E8A.3	Nucleoredoxin like					sulp-8	Solute carrier
Y53G8B.2	Diacylglycerol O-acyltransferase					swt-6	Solute carrier
Y55F3AM.11	Methyltransferase					T03F1.6	Leucine-rich repeat domain
Y73F4A.2	DOMON domain					T04A11.2	Catalytic activity
Y9C9A.8	F-box domain					T16G1.5	Protein kinase-like domain
ZK896.4	CUB-like domain					T19D12.4	Hypothetical protein
						T24C4.4	Innate immune response
						tag-244	Hypothetical protein
						ttr-23	Transthyretin
						ttr-26	Transthyretin
						tyr-1	Metal ion binding
						ugt-13	UDP-Glucuronosyl transferase
						ugt-16	UDP-Glucuronosyl transferase
						ugt-18	UDP-Glucuronosyl transferase
						ugt-31	UDP-Glucuronosyl transferase
						ugt-44	UDP-Glucuronosyl transferase
						Y11D7A.10	Hypothetical protein
						Y34F4.4	Tight junction protein
						Y37H2A.14	Hypothetical protein
						Y41D4B.17	Transmembrane glycoprotein
						Y43C5A.3	Double-stranded DNA binding
						Y52E8A.3	Nucleoredoxin like
						Y53G8B.2	Diacylglycerol O-acyltransferase
						Y55F3AM.11	Methyltransferase
						Y9C9A.8	F-box domain
						ZK896.4	CUB-like domain

## Sheet: Down-regulated sets
S17 Table. Genes regulated by HIF-1 and P. aeruginosa PA14.
Genes down-regulated by PA14 and in vhl-1	Description	Genes down-regulated by PA14 and in rhy-1	Description	Genes down-regulated by PA14 and in egl-9	Description	Genes down-regulated by PA14 and in swan-1;vhl-1	Description
acdh-2	Acyl CoA dehydrogenase	abhd-3.2	Abhydrolase domain	abhd-3.2	Abhydrolase domain	aat-7	Amino acid transporter
acs-22	Fatty Acid CoA Synthetase	abu-15	Activated in blocked unfolded protein response	abu-4	Activated in blocked unfolded protein response	abhd-3.2	Abhydrolase domain
asp-13	Aspartyl protease	abu-4	Activated in blocked unfolded protein response	acdh-2	Acyl CoA dehydrogenase	abu-4	Activated in blocked unfolded protein response
atic-1	5-Aminoimidazole-4-carboxamide ribonucleotide formyltransferase/IMP cyclohydrolase homolog	acdh-2	Acyl CoA dehydrogenase	alh-5	Aldehyde dehydrogenase	acdh-2	Acyl CoA dehydrogenase
B0454.8	Hypothetical protein	alh-5	Aldehyde dehydrogenase	aqp-1	Aquaporin	acs-1	Fatty acid CoA synthetase
C09B8.4	Hypothetical protein	C09B8.4	Hypothetical protein	B0454.8	Hypothetical protein	alh-5	Aldehyde dehydrogenase
C17B7.2	Hypothetical protein	C17B7.2	Hypothetical protein	C09B8.4	Hypothetical protein	aqp-1	Aquaporin
C23H5.8	Hypothetical protein	C30G12.2	Alcohol dehydrogenase	C10G8.8	Hypothetical protein	B0454.8	Hypothetical protein
C30G12.2	Alcohol dehydrogenase	C35A5.3	Transmembrane transporter	C17B7.2	Hypothetical protein	C03H12.1	Hypothetical protein
C35A5.3	Transmembrane transporter	C50A2.3	Hypothetical protein	C30G12.2	Hypothetical protein	C09B8.4	Hypothetical protein
clec-10	C-type lectin	cah-3	Carbonic anhydrase 3	C35A5.3	Hypothetical protein	C09D4.1	MFS-type transporter
clec-239	C-type lectin	clec-10	C-type lectin	C45E5.1	Hypothetical protein	C10G8.8	Hypothetical protein
clec-247	C-type lectin	cth-1	Cysta thionine gamma lyase	C50A2.3	Hypothetical protein	C17B7.2	Hypothetical protein
clec-5	C-type lectin	D2096.6	Hypothetical protein	cah-3	Carbonic anhydrase 3	C30G12.2	Alcohol dehydrogenase
cyp-25A1	Cytochrome P450 family	DC2.5	Hypothetical protein	clec-10	C-type lectin	C35A5.3	Transmembrane transporter
D2023.1	Heme binding activity and metal ion binding	DH11.2	Hypothetical protein	clec-227	C-type lectin	C50A2.3	Hypothetical protein
D2096.6	Endoplasmic reticulum unfolded protein response	dhs-25	Hydroxysteroid 17-beta dehydrogenase	clec-247	C-type lectin	clec-10	C-type lectin
dao-3	Methylenetetrahydrofolate dehydrogenase	F15E6.4	Hypothetical protein	clec-49	C-type lectin	clec-239	C-type lectin
ddo-2	D-aspartate oxidase	F26C11.1	Acid phosphatase	clec-5	C-type lectin	clec-247	C-type lectin
dhs-25	Hydroxysteroid 17-beta dehydrogenase	F32D8.12	Hypothetical protein	col-181	Collagen	clec-49	C-type lectin
drd-1	Fatty acid hydroxylase domain	F36D1.8	Chondroitin 4-sulfotransferase	cpr-8	Cysteine protease	clec-5	C-type lectin
ent-7	Solute carrier	F54B11.11	Hypothetical protein	cth-1	Cysta thionine gamma lyase	clec-8	C-type lectin
F15E6.4	Hypothetical protein	fat-7	Fatty acid desaturase	D2023.1	Heme binding activity and metal ion binding	cpr-4	Cysteine protease
F21C10.9	Acyl-CoA N-acyltransferase domain	fbxa-72	F-box A protein	ddo-2	D-aspartate oxidase	cpr-8	Cysteine protease
F25B5.3	5'-nucleotidase	fln-2	Filamin	DH11.2	Hypothetical protein	cth-1	Cysta thionine gamma lyase
F36D1.8	Chondroitin 4-sulfotransferase	folt-2	Folate transporter family	dhs-25	Hydroxysteroid 17-beta dehydrogenase	cyp-25A1	Cytochrome P450 family
F59A7.2	Defense response to Gram-negative bacterium	gba-4	Glucosylceramidase beta	drd-5	Dietary restriction down regulated	D2023.1	Heme binding activity and metal ion binding
fat-5	Fatty acid desaturase	grl-27	Ground-like domain	ent-7	Solute carrier	ddo-2	D-aspartate oxidase
fat-7	Fatty acid desaturase	hmit-1.1	H(+) myoInositol cotransporter	F15E6.4	Hypothetical protein	dhs-25	Hydroxysteroid 17-beta dehydrogenase
folt-2	Folate transporter family	K02E2.8	Hypothetical protein	F21C10.9	Acyl-CoA N-acyltransferase domain	drd-1	Fatty acid hydroxylase domain
gba-4	Glucosylceramidase beta	K09A9.6	Hypothetical protein	F26C11.1	Acid phosphatase	ent-7	Solute carrier
gln-3	Glutamate-ammonia ligase	lin-10	Small GTPase binding	F32D8.12	Hypothetical protein	F15E6.4	Hypothetical protein
grl-27	Ground-like domain	msra-1	Methionine sulfoxide reductase A	F36D1.8	Chondroitin 4-sulfotransferase	F21C10.9	Acyl-CoA N-acyltransferase domain
ifc-1	Intermediate filament, C	nhr-114	Nuclear hormone receptor family	F43C9.1	Hypothetical protein	F25B5.3	5'-nucleotidase
K02E2.8	Hypothetical protein	nhr-137	Nuclear hormone receptor family	F54B11.11	Hypothetical protein	F36D1.8	Chondroitin 4-sulfotransferase
lys-6	lysozyme	pqn-63	Prion-like-(Q/N-rich)-domain-bearing protein	fat-5	Fatty acid desaturase	F54B11.11	Hypothetical protein
msra-1	Methionine sulfoxide reductase A	pssy-1	Phosphatidylserine synthase	fat-7	Fatty acid desaturase	F54D5.15	Hypothetical protein
nhr-114	Nuclear hormone receptor family	rhy-1	O-Acyltransferase	folt-2	Folate transporter family	fat-5	Fatty acid desaturase
nkat-3	Nematode kynurenine aminotransferase	T01C8.3	Hypothetical protein	gba-4	Glucosylceramidase beta	fat-7	Fatty acid desaturase
nspe-7	Nematode specific peptide family, group E	T15B7.1	Hypothetical protein	gpdh-1	Glycerol-3-phosphate dehydrogenase	gba-4	Glucosylceramidase beta
pho-13	Phosphatase	tatn-1	Tyrosine aminotransferase	grl-27	Ground-like domain	gpdh-1	Glycerol-3-phosphate dehydrogenase
pmp-5	Peroxisomal membrane protein related	tnt-3	Troponin T	haf-4	HAlF transporter	grl-27	Ground-like domain
pqn-63	Prion-like-(Q/N-rich)-domain-bearing protein	tnt-4	Troponin T	hmit-1.1	H(+) myoinositol cotransporter	hmit-1.1	H(+) myoinositol cotransporter
ptr-11	Patched related	trpp-12	Transport protein particle	hmit-1.2	H(+) Myoinositol cotransporter	hmit-1.2	H(+) Myoinositol cotransporter
pyr-1	Pyrimidine biosynthesis	ugt-29	UDP-Glucuronosyl transferase	ifc-1	Intermediate filament, C	ifc-1	Intermediate filament, C
R12A1.3	Hypothetical protein	ugt-30	UDP-Glucuronosyl transferase	ilys-5	Invertebrate lysozyme	ilys-5	Invertebrate lysozyme
sdpn-1	Synaptic dynamin binding protein	ugt-53	UDP-Glucuronosyl transferase	K02E2.8	Hypothetical protein	K02E2.8	Hypothetical protein
spp-4	Saposin-like Protein family	unc-22	Twitchin	K09A9.6	Hypothetical protein	lin-10	Small GTPase binding
T15B7.1	Hypothetical protein	zig-3	2 (Zwei) IG domain protein	lin-10	Small GTPase binding	lipl-5	Lipase like
T22B7.7	Hypothetical protein	ZK593.3	Hypothetical protein	lipl-5	Lipase like	lys-4	lysozyme
T25B9.5	Tyrosine-protein kinase			lys-6	lysozyme	lys-6	lysozyme
thn-1	Thaumatin family			msra-1	Methionine sulfoxide reductase A	msra-1	Methionine sulfoxide reductase A
tnt-3	Troponin T			mtrr-1	Methionine synthase reductase	nhr-114	Nuclear hormone receptor family
trpp-12	Transport protein particle			nhr-114	Nuclear hormone receptor family	nkat-3	Nematode kynurenine aminotransferase
ugt-53	UDP-Glucuronosyl transferase			nhr-137	Nuclear hormone receptor family	pho-13	Phosphatase
ugt-6	UDP-Glucuronosyl transferase			nhr-68	Nuclear hormone receptor family	pmp-5	Peroxisomal membrane protein related
umps-1	Uridine monophosphate synthetase			oat-1	Organic anion transporter	pssy-1	Phosphatidylserine synthase
Y34F4.2	Hypothetical protein			pho-13	Phosphatase	R12A1.3	Hypothetical protein
Y51H7C.1	Hypothetical protein			pmp-5	Peroxisomal membrane protein related	sdpn-1	Synaptic dynamin binding protein
zig-3	2 (Zwei) IG domain protein			sdz-24	Nucleic acid binding	sdz-24	Nucleic acid binding
				spp-4	Saposin-like protein family	spds-1	Spermidine synthase
				T01C8.3	Hypothetical protein	spp-23	Saposin-like Protein family
				T07E3.4	Hypothetical protein	spp-4	Saposin-like Protein family
				T15B7.1	Hypothetical protein	T01C8.3	Hypothetical protein
				tag-10	Hypothetical protein	T07D3.9	Hypothetical protein
				tbb-6	Tubulin, beta	T07E3.4	Hypothetical protein
				thn-1	Thaumatin family	T15B7.1	Hypothetical protein
				tnt-3	Troponin T	T22B7.7	Hypothetical protein
				tnt-4	Troponin T	T25B9.5	Tyrosine-protein kinase
				trpp-12	Transport protein particle	tag-10	Hypothetical protein
				ugt-22	UDP-Glucuronosyl transferase	tatn-1	Tyrosine aminotransferase
				ugt-29	UDP-Glucuronosyl transferase	tbb-6	Tubulin, beta
				ugt-30	UDP-Glucuronosyl transferase	thn-1	Thaumatin family
				ugt-53	UDP-Glucuronosyl transferase	tnt-3	Troponin T
				ugt-64	UDP-Glucuronosyl transferase	trpp-12	Transport protein particle
				Y39B6A.1	Hypothetical protein	ugt-30	UDP-Glucuronosyl transferase
				zig-3	2 (Zwei) IG domain protein	ugt-53	UDP-Glucuronosyl transferase
				ZK593.3	Hypothetical protein	ugt-6	UDP-Glucuronosyl transferase
						ugt-64	UDP-Glucuronosyl transferase
						umps-1	Uridine monophosphate synthetase
						Y34F4.2	Hypothetical protein
						Y43F8C.13	Metal ion binding
						zig-3	2 (Zwei) IG domain protein
