# Supplementary material for: Transcriptome analyses describe the consequences of persistent HIF-1 over-activation in Caenorhabditis elegans
Source: PLoS One. 2024 Mar 22;19(3):e0295093. doi: 10.1371/journal.pone.0295093 (PMC10959373; doi:10.1371/journal.pone.0295093)
Supplement: S18 Table — (XLSX) [file pone.0295093.s018.xlsx]

## Sheet: Up-regulated sets
S18 Table. Genes regulated by Cry5B and HIF-1.
Genes up-regulated by Cry5B and up-regulated in swan-1;vhl-1	Description	Genes up-regulated by Cry5B and up-regulated in egl-9	Description	Genes up-regulated by Cry5B and up-regulated in vhl-1	Description
clec-4	C-type lectin	clec-4	C-type lectin	sqst-1	Sequestosome related
C29F3.7	CUB like domain	ugt-44	UDP-glucuronosyl transferase	cpr-3	Cysteine protease related
cld-9	CUB like domain	gst-16	Glutathione S-transferase	T12D8.5	Hypothetical protein
ugt-44	CUB like domain	hsp-16.1	Heat Shock Protein	mtl-1	Metallothionein
F53C11.1	CUB like domain	hsp-16.48	Heat Shock Protein	hsp-16.49	Heat Shock Protein
H20E11.1	CUB like domain	lys-1	Lysozyme	Y43F8B.2	Downstream Of DAF-16
K08D8.6	CUB like domain	sodh-1	Sorbitol dehydrogenase family	dod-3	Downstream Of DAF-16
ugt-44	UDP-glucuronosyl transferase	cpr-3	Cysteine protease related	F45D3.4	Hypothetical protein
cyp-33C8	Cytochrome P450 family	fbxa-105	F-box	F53B2.8	Hypothetical protein
cpr-3	Cysteine protease related	gem-4	Gon-2 extragenic modifier	tts-1	Transcribed telomerase-like sequence
sodh-1	Sorbitol dehydrogenase family	mel-26	Maternal effect lethal	F53C11.1	CUB like domain
lec-11	Galectin	mtl-1	Metallothionein	C08F11.13	Hypothetical protein
fbxa-105	F-box	scrm-4	Phospholipid scramblase	gem-4	Gon-2 extragenic modifier
fbxa-14	F-box	scl-2	SCP-Like extracellular protein	ZK896.4	Hypothetical protein
mtl-1	Metallothionein	skr-5	Skp1 related	scrm-4	Phospholipid scramblase
scrm-4	Phospholipid scramblase	ttr-23	Transthyretin-related family domain	zip-10	bZIP transcription factor family
skr-5	Skp1 related	dod-22	Downstream Of DAF-16	F54B8.4	Hypothetical protein
ttr-23	Transthyretin-related family domain	dod-3	Downstream Of DAF-16	F45D3.3	Hypothetical protein
dod-19	Downstream Of DAF-16	hpo-6	Hypersensitive to pore-forming toxin	F35E12.9	Hypothetical protein
dod-22	Downstream Of DAF-16	swt-6	Sweet sugar transporter family	ttm-2	Toxin-regulated targets of MAPK
dod-3	Downstream Of DAF-16	T01D3.6	Hypothetical protein	F25E5.8	Hypothetical protein
irg-2	Infection response gene	T07D3.4	Hypothetical protein	tag-244	Hypothetical protein
swt-6	Sweet sugar transporter family	T12D8.5	Hypothetical protein	dod-22	Downstream Of DAF-16
sqst-1	Sequestosome related	tag-244	Hypothetical protein	K11H12.4	Hypothetical protein
hpo-6	Hypersensitive to pore-forming toxin	B0024.4	Hypothetical protein	F22H10.2	Hypothetical protein
zip-10	bZIP transcription factor family	C08E8.4	Hypothetical protein	F53E10.1	Hypothetical protein
B0546.4	Hypothetical protein	C25E10.8	Hypothetical protein	C37C3.10	Hypothetical protein
C06B3.6	Hypothetical protein	C29F3.7	Hypothetical protein	clec-4	C-type lectin
C06E1.1	Hypothetical protein	C37C3.10	Hypothetical protein	C25E10.8	Hypothetical protein
C08E8.4	Hypothetical protein	C56A3.4	Hypothetical protein	T19D12.4	Hypothetical protein
C08F11.13	Hypothetical protein	F25E5.8	Hypothetical protein	H20E11.1	Hypothetical protein
C10C5.2	Hypothetical protein	F35E12.9	Hypothetical protein	skr-5	Skp1 related
C18A11.1	Hypothetical protein	F45D3.3	Hypothetical protein	hsp-16.1	Heat Shock Protein
C25E10.8	Hypothetical protein	F45D3.4	Hypothetical protein	cyp-33C8	Cytochrome P450 family
C37C3.10	Hypothetical protein	H20E11.1	Hypothetical protein	ttr-23	Transthyretin-related family domain
C49C8.5	Hypothetical protein	K05B2.4	Hypothetical protein	adh-1	alcohol dehydrogenase homolog
C56A3.4	Hypothetical protein	R102.5	Hypothetical protein	ugt-44	UDP-glucuronosyl transferase
F25E5.8	Hypothetical protein			cdr-4	Cadmium responsive
F37H8.3	Hypothetical protein			bigr-1	Biguanide resistant
F45D3.3	Hypothetical protein			scl-2	SCP-Like extracellular protein
F45D3.4	Hypothetical protein			pcs-1	PhytoChelatin Synthase
F53B2.8	Hypothetical protein			tag-196	Hypothetical protein
F54B8.4	Hypothetical protein
K11H12.4	Hypothetical protein
R102.5	Hypothetical protein
T12D8.5	Hypothetical protein
T19D12.4	Hypothetical protein
T24C4.4	Hypothetical protein
T24E12.5	Hypothetical protein
tag-244	Hypothetical protein
Y54G11A.4	Hypothetical protein
ZK896.4	Hypothetical protein
Y34F4.4	Hypothetical protein
Y58A7A.5	Hypothetical protein
Y37H2A.14	Hypothetical protein

## Sheet: Down-regulated sets
S18 Table. Genes regulated by Cry5B and HIF-1.
Genes down-regulated by Cry5B and down-regulated in vhl-1	Description	Genes down-regulated by Cry5B and down-regulated in rhy-1	Description	Genes down-regulated by Cry5B and down-regulated in egl-9	Description	Genes down-regulated by Cry5B and down-regulated in vhl-1;swan-1	Description
asp-13	Aspartyl protease	nrf-6	Acyltransferase	aagr-1	Maltase-glucoamylase	aagr-1	Maltase-glucoamylase
atic-1	5-Aminoimidazole-4-carboxamide ribonucleotide formyltransferase/IMP cyclohydrolase homolog	ugt-46	UDP-glucuronosyltransferase	abhd-3.2	Abhydrolase domain	abhd-3.2	ABhydrolase domain
C30G12.2	Hypothetical protein	F52G2.3	Hypothetical protein	alh-5	Aldehyde dehydrogenase	acox-1.2	Acyl-coenzyme A oxidase
cdd-1	Cytidine deaminase	pho-1	Phosphatase	aqp-1	Aquaporin	acox-1.3	Acyl-coenzyme A oxidase
clec-10	C-type lectin	pud-3	Protein up-regulated in Daf-2(gf)	aqp-4	Aquaporin	acs-1	Acyl-CoA synthetase
ddo-2	D-aspartate oxidase	T05C3.6	Hypothetical protein	B0272.4	Isomerase	alh-5	Aldehyde dehydrogenase
dhs-25	Dehydrogenases, short chain	Y14H12A.1	Hypothetical protein	C30G12.2	Hypothetical protein	aqp-1	Aquaporin
F10G8.1	Tyrosine phosphatase	ZK593.3	Hypothetical protein	C35A11.4	Solute carrier	asns-2	Asparagine synthase
F21C10.9	Acyl-CoA N-acyltransferase domain	M04C9.4	Hypothetical protein	C44B7.11	Metallopeptidase	B0272.3	3-hydroxyacyl-coA dehydrogenase
F25B5.3	5'-nucleotidase	F30F8.5	Hypothetical protein	cah-5	Carbonic anhydrase	B0272.4	Isomerase
F30F8.5	Hypothetical protein	M03B6.1	Hypothetical protein	cbl-1	Lyase activity and pyridoxal phosphate binding	F57F4.4	Hypothetical protein
folt-2	Folate transporter family	gcsh-1	Glycine cleavage system H protein	cdd-1	RNA binding activity and deoxycytidine deaminase activity	bgal-2	Galactosidase beta
ftn-1	Ferritin	ZK228.4	Acyltransferase	cdr-2	Protein deneddylation	C30G12.2	Hypothetical protein
gstk-1	Glutathione S-transferase kappa protein	C31H5.6	Acyl-CoA hydrolase	ZC376.3	Acetylcholinesterase	C40H1.7	Hypothetical protein
hphd-1	Alcohol dehydrogenase	clec-51	C-type lectin	F13H6.3	Carboxylic ester hydrolase	C44B7.11	Metalloexopeptidase
ifc-1	Intermediate filament, C	F17C11.6	Hypothetical protein	ckc-1	Kinase	C46H11.2	Flavin adenine dinucleotide binding
lipl-1	Lipase like	math-4	Meprin-associated traf homology domain	clec-10	C-type lectin	cdd-1	Cytidine deaminase
M03B6.1	Hypothetical protein	clec-10	C-type lectin	clec-227	C-type lectin	ZC376.3	Acetylcholinesterase
M04C9.4	Hypothetical protein	F20D6.5	Hypothetical protein	clec-49	C-type lectin	F13H6.3	Carboxylic ester hydrolase
nkat-3	Nematode kynurenine aminotransferase	T15B7.1	Hypothetical protein	clec-51	C-type lectin	ckc-1	Kinase
nspe-7	Nematode specific peptide family, group E	ZK742.3	FMN binding	clec-53	C-type lectin	clec-10	C-type lectin
paic-1	PhosphoribosylaminoImidazolesuccino carboxamide synthase	C46H11.2	Flavin adenine dinucleotide binding	cpr-8	Cathepsin B	clec-49	C-type lectin
pmp-5	Peroxisomal membrane protein related	ugt-26	UDP-glucuronosyltransferase	cpt-4	Transferase activity	clec-51	C-type lectin
pud-3	Protein up-regulated in Daf-2(gf)	H06H21.8	Hypothetical protein	F32A5.3	Cathepsin A	clec-53	C-type lectin
pyr-1	Pyrimidine biosynthesis	F54B11.11	Hypothetical protein	D1054.8	Hypothetical protein	clec-56	C-type lectin
spp-4	Saposin-like Protein family	abhd-3.2	ABhydrolase domain	ddo-2	D-aspartate oxidase	clec-8	C-type lectin
srx-58	Serpentine Receptor, class X	C44B7.11	Metalloexopeptidase	F54D5.12	Flavin adenine dinucleotide binding	cpr-8	Cathepsin B
T05C3.6	Hypothetical protein	T16G12.1	Metalloaminopeptidase	dhs-25	Hydroxysteroid 17-beta dehydrogenase	cpt-4	Transferase activity
ugt-26	UDP-glucuronosyltransferase	C35A11.4	Hexose transmembrane transporter	dhs-7	Oxidoreductase	D1054.8	Hypothetical protein
ugt-6	UDP-glucuronosyltransferase	cdd-1	Cytidine deaminase	dpyd-1	Dihydropyrimidine dehydrogenase	ddo-2	D-aspartate oxidase
umps-1	Uridine monophosphate synthetase	F53H8.3	Hexose transmembrane transporter	drd-5	Dehydrogenase	F54D5.12	Flavin adenine dinucleotide binding
		cah-5	Carbonate dehydratase	ent-4	Solute carrier	dhs-25	Dehydrogenases, short chain
		folt-2	Folate transporter family	F10G8.1	Tyrosine phosphatase	dhs-3	Dehydrogenases, short chain
		C30G12.2	Hypothetical protein	F14D7.6	Transmembrane transporter	dhs-7	Dehydrogenases, short chain
		alh-5	Aldehyde dehydrogenase	F17C11.6	Hypothetical protein	dpyd-1	Dihydropyrimidine dehydrogenase
		aqp-4	Aquaporin or aquaglyceroporin related	F20D6.5	Hypothetical protein	ent-4	Solute carrier
		ugt-12	UDP-glucuronosyltransferase	F20G2.2	Hypothetical protein	F10G8.1	Tyrosine phosphatase
		hmit-1.1	H(+) myoInositol cotransporter	F21C10.9	Acyl-CoA N-acyltransferase domain	F20D6.5	Hypothetical protein
		F14D7.6	Transmembrane transporter	F30F8.5	Hypothetical protein	F21C10.9	Acyl-CoA N-acyltransferase domain
		dhs-25	Dehydrogenases, short chain	F31D4.8	Hypothetical protein	F25B5.3	5'-nucleotidase
		ifc-2	Intermediate Filament, C	F52E1.5	Hypothetical protein	F30F8.5	Hypothetical protein
		ptps-1	6-pyruvoyltetrahydropterin synthase	F52G2.3	Hypothetical protein	F42A10.6	Hypothetical protein
		srx-58	Serpentine Receptor, class X	F53H8.3	Hexose transmembrane transporter	F44E2.9	Hypothetical protein
		pgp-9	Transmembrane transporter	F54B11.11	Hypothetical protein	F52G2.3	Hypothetical protein
				F55G11.2	Hypothetical protein	F53H8.3	Hexose transmembrane transporter
				F58B4.5	Hypothetical protein	F54B11.11	Hypothetical protein
				folt-2	Folate transporter family	F58B4.5	Hypothetical protein
				gcsh-1	Glycine cleavage system H protein	ftn-1	Ferritin
				gpdh-1	Glycerol-3-phosphate dehydrogenase	gcsh-1	Glycine cleavage system H protein
				gpx-7	Glutathione peroxidase	gpdh-1	Glycerol-3-phosphate dehydrogenase
				gst-4	Glutathione S-transferase	gpx-7	Glutathione peroxidase
				gst-42	Glutathione S-transferase	gstk-1	Glutathione S-transferase kappa protein
				gstk-1	Glutathione S-transferase kappa protein	H06H21.8	Hypothetical protein
				H06H21.8	Hypothetical protein	hmit-1.1	H(+) myoInositol cotransporter
				haf-4	ATP binding cassette	hphd-1	Alcohol dehydrogenase
				haf-9	ATP binding cassette	hrg-1	Solute carrier
				hmit-1.1	H(+) myoInositol cotransporter	ifc-1	Intermediate filament, C
				hphd-1	Alcohol dehydrogenase	kynu-1	kynureninase
				hrg-1	Solute carrier	lipl-1	Lipase like
				ifc-1	Intermediate filament, C	lipl-5	Lipase like
				K07G5.5	Cation transmembrane transporter	M03B6.1	Hypothetical protein
				lipl-1	Lipase like	M04C9.4	Hypothetical protein
				lipl-5	Lipase like	nhx-2	Solute carrier
				M03B6.1	Hypothetical protein	nkat-3	Nematode kynurenine aminotransferase
				M04C9.4	Hypothetical protein	oatr-1	Ornithine aminotransferase related
				nhx-2	Solute carrier	pcp-3	Serine protease
				F49C12.14	Hypothetical protein	pgph-1	Pyridoxal phosphatase
				pcp-3	Serine protease	pmp-5	Peroxisomal membrane protein related
				pgp-9	ATP binding	pud-1.2	Hypothetical protein
				pgph-1	Pyridoxal phosphatase	pud-2.2	Hypothetical protein
				pho-1	Phosphatase	pud-3	Protein up-regulated in Daf-2(gf)
				pmp-5	Peroxisomal membrane protein related	sdz-24	Nucleic acid binding
				ptps-1	6-pyruvoyltetrahydropterin synthase	spp-23	Saposin-like Protein family
				pud-1.2	Hypothetical protein	spp-4	Saposin-like Protein family
				pud-2.2	Hypothetical protein	srx-58	Serpentine Receptor, class X
				pud-3	Protein up-regulated in Daf-2(gf)	T05C3.6	Hypothetical protein
				pyk-2	Pyruvate kinase	T05E7.1	Acyl-CoA thioesterase
				scav-1	Scavenger receptor	T05F1.11	Nucleoredoxin
				sdz-24	Nucleic acid binding	T07D3.9	Acyl-CoA thioesterase
				T01H8.2	L-serine ammonia-lyase	T15B7.1	Hypothetical protein
				spp-4	Saposin-like Protein family	T24C12.3	Hydrolase
				T05C3.6	Hypothetical protein	tag-10	Hypothetical protein
				tag-10	Hypothetical protein	ugt-46	UDP-glucuronosyltransferase
				ugt-12	UDP-glucuronosyltransferase	ugt-6	UDP-glucuronosyltransferase
				ugt-22	UDP-glucuronosyltransferase	umps-1	Uridine monophosphate synthetase
				ugt-26	UDP-glucuronosyltransferase	xdh-1	Xanthine dehydrogenase
				ugt-46	UDP-glucuronosyltransferase	Y14H12A.1	Hypothetical protein
				ugt-48	UDP-glucuronosyltransferase	Y40H7A.10	Cathepsin
				xdh-1	Xanthine dehydrogenase	Y43F8C.13	Metal ion binding
				Y14H12A.1	Hypothetical protein	ZK742.3	FMN binding
				ZK228.4	Acyltransferase
				ZK593.3	Hypothetical protein
				ZK742.3	FMN binding
