# Supplementary material for: Transcriptome analyses describe the consequences of persistent HIF-1 over-activation in Caenorhabditis elegans
Source: PLoS One. 2024 Mar 22;19(3):e0295093. doi: 10.1371/journal.pone.0295093 (PMC10959373; doi:10.1371/journal.pone.0295093)
Supplement: S19 Table — (XLSX) [file pone.0295093.s019.xlsx]

## Sheet: Up-regulated sets
S19 Table. Genes regulated by Y. pestis and HIF-1.
Genes up-regulated by Y. pestis and swan-1;vhl-1 double mutations	Description	Genes up-regulated by Y. pestis and rhy-1 mutation	Description	Genes up-regulated by Y. pestis and vhl-1 mutation	Description
clec-67	C-type lectin	clec-69	C-type lectin	cpr-3	Cysteine protease
clec-66	C-type lectin	irg-4	Infection response gene	Y71D11A.4	Transposon
clec-60	C-type lectin	irg-5	Infection response gene	F56A4.8	Transposon
lec-11	Galectin	F53A9.8	Hypothetical protein	T27E7.7	Transposon
ugt-54	UDP-Glucuronosyl transferase	C32H11.4	Hypothetical protein	T26H8.1	Transposon
sodh-1	Sorbitol dehydrogenase family	clec-67	C-type lectin	C14A6.4	Transposon
cpr-3	Cysteine protease related	F55G11.8	Hypothetical protein	B0564.5	Transposon
tsp-10	Tetraspanin family	dod-24	Downstream Of DAF-16	ZK563.3	Transposon
mul-1	Mucin like gene	sodh-1	Sorbitol dehydrogenase	ZC132.1	Transposon
asp-14	Aspartyl protease	clec-60	C-type lectin	F11D11.9	Transposon
hpo-6	Hypersensitive to pore-forming toxin			K08D8.5	CUB-like region
dod-24	Downstream Of DAF-16 (regulated by DAF-16)			hpo-6	Hypersensitive to pore-forming toxin
dod-22	Downstream Of DAF-16 (regulated by DAF-16)			clec-69	C-type lectin
C17H12.8	Hypothetical protein			endu-2	RNA endonuclease
C32H11.4	Hypothetical protein			F01D5.3	Hypothetical protein
C49C8.5	Hypothetical protein			irg-4	Infection response gene
F01D5.3	Hypothetical protein			C32H11.4	Hypothetical protein
irg-4	Infection response gene			mul-1	Mucin Like
irg-5	Infection response gene			clec-67	C-type lectin
F35E12.6	Hypothetical protein			F55G11.8	Hypothetical protein
F41E6.5	FMN binding			nlp-20	Neuropeptide-Like Protein
F55G11.8	Hypothetical protein			dod-22	Downstream of DAF-16 (regulated by DAF-16)
H20E11.1	Hypothetical protein			C17H12.8	Hypothetical protein
K08D8.5	Hypothetical protein			dod-24	Downstream of DAF-16 (regulated by DAF-16)
M60.2	Hypothetical protein			irg-3	Infection response gene
				H20E11.1	Hypothetical protein
				faah-1	Amidase
				asp-12	Aspartyl protease
				F41E6.5	FMN binding
				asp-14	Aspartyl protease
				pho-11	acid phosphatase
				tsp-10	TetraSPanin family
				sodh-1	Sorbitol dehydrogenase
				ugt-54	UDP-glucuronosyltransferase
				clec-60	C-type lectin
				clec-66	C-type lectin

## Sheet: Down-regulated sets
S19 Table. Genes regulated by Y. pestis and HIF-1.
Genes down-regulated by Y. pestis and swan-1;vhl-1 double mutations	Description	Genes down-regulated by Y. pestis and rhy-1 mutation	Description	Genesdown-regulated by Y. pestis and vhl-1 mutation	Description	Genesdown-regulated by Y. pestis and egl-9 mutation	Description
Y34F4.2	Hypothetical protein	nhr-114	Nuclear hormone receptor family	Y34F4.2	Hypothetical protein	nhr-114	Nuclear hormone receptor family
nhr-114	Nuclear hormone receptor family	DH11.2	Hypothetical protein	nhr-114	Nuclear Hormone Receptor family	DH11.2	Hypothetical protein
lys-5	Lysozyme	ZK593.3	Hypothetical protein	msra-1	Methionine sulfoxide reductase A	ZK593.3	Hypothetical protein
lys-4	Lysozyme	lys-5	Lysozyme	pmp-5	Peroxisomal membrane protein related	lys-5	Lysozyme
msra-1	Methionine sulfoxide reductase A	msra-1	Methionine sulfoxide reductase A	C30G12.2	Alcohol dehydrogenase	msra-1	Methionine sulfoxide reductase A
D1054.8	Oxidoreductase	fbxa-72	F-box A protein	acdh-2	Acyl CoA dehydrogenase	D1054.8	Oxidoreductase
pmp-5	Peroxisomal membrane protein related	clec-47	C-type lectin	C55B7.3	Tyrosine phosphatase	pmp-5	Peroxisomal membrane protein related
C30G12.2	Alcohol dehydrogenase	C30G12.2	Alcohol dehydrogenase	fat-5	Fatty acid desaturase	C30G12.2	Alcohol dehydrogenase
acdh-2	Acyl CoA dehydrogenase	acdh-2	Acyl CoA DeHydrogenase	C35A5.3	Transmembrane transporter	acdh-2	Acyl CoA DeHydrogenase
C55B7.3	Tyrosine phosphatase	C35A5.3	Transmembrane transporter			C55B7.3	Tyrosine phosphatase
fat-5	Fatty acid desaturase					fat-5	Fatty acid desaturase
C35A5.3	Transmembrane transporter					C35A5.3	Transmembrane transporter
						C18H9.5	Transmembrane transporter
