# Supplementary material for: Transcriptome analyses describe the consequences of persistent HIF-1 over-activation in Caenorhabditis elegans
Source: PLoS One. 2024 Mar 22;19(3):e0295093. doi: 10.1371/journal.pone.0295093 (PMC10959373; doi:10.1371/journal.pone.0295093)
Supplement: S20 Table — (XLSX) [file pone.0295093.s020.xlsx]

## Sheet: Up-regulated sets
S20 Table. Genes regulated by S. aureus and HIF-1.
Genes up-regulated by S. aureus and in vhl-1	Description	Genes up-regulated by S. aureus and in swan-1;vhl-1	Description
F42H10.6	Esterase	C29F3.7	CUB domain
Y41D4B.17	Hypothetical protein	C34H4.2	Transmembrane glycoprotein
clec-52	C-type lectin	C49C8.5	Innate immune response
clec-60	C-type lectin	C50F4.9	Innate immune response
ech-9	Enoyl-CoA hydratase	Y37H2A.14	Hypothetical protein
endu-2	RNA endonuclease	Y41D4B.17	Hypothetical protein
fmo-2	Flavin containing monooxygenase	clec-187	C-type lectin
gbh-1	gamma-butyrobetaine dioxygenase	clec-52	C-type lectin
hpo-6	Hypersensitive to pore-forming toxin	clec-60	C-type lectin
ugt-18	UDP-Glucuronosyl transferase	dct-17	Innate immune response
ugt-44	UDP-Glucuronosyl transferase	dod-19	Downstream of DAF-16
		ech-9	Hydroxyacyl-CoA dehydrogenase
		endu-2	RNA endonuclease
		fmo-2	Flavin containing monooxygenase
		hpo-6	Hypersensitive to pore-forming toxin
		irg-5	Infection response gene
		ugt-16	UDP-Glucuronosyl transferase
		ugt-18	UDP-Glucuronosyl transferase
		ugt-44	UDP-Glucuronosyl transferase

## Sheet: Down-regulated sets
S20 Table. Genes regulated by S. aureus and HIF-1.
Genes down-regulated by S. aureus and in rhy-1	Description	Genes down-regulated by S. aureus and in egl-9	Description	Genes down-regulated by S. aureus and in swan-1;vhl-1	Description
D1086.5	Hypothetical protein	D1086.5	Hypothetical protein	D1086.5	Hypothetical protein
K09A9.6	Hypothetical protein	F17A9.4	Hypothetical protein	F23F12.12	Hypothetical protein
T13H5.1	Protein-tyrosine-phosphatase	F36G9.3	Major facilitator superfamily domain containing	H10E21.4	Hypothetical protein
Y45F10D.6	Hypothetical protein	K09A9.6	Hypothetical protein	R04B5.5	Hypothetical protein
Y54G2A.10	Hypothetical protein	R10D12.1	Transmembrane transporter	R10D12.1	Transmembrane transporter
alh-5	Aldehyde dehydrogenase	T11G6.3	Transmembrane transporter	T02B11.4	Hypothetical protein
asp-8	Aspartyl protease	T22B7.3	Hypothetical protein	T22B7.3	Hypothetical protein
fbl-1	Fibulin	Y45F10D.6	Hypothetical protein	Y54G2A.10	Hypothetical protein
fln-2	Filamin	Y54G2A.10	Hypothetical protein	alh-5	Aldehyde dehydrogenase
glna-2	Glutaminase 2	alh-5	Aldehyde dehydrogenase	clec-5	C-type lectin
kin-16	Receptor-like tyrosine-protein kinase	asp-8	Aspartyl protease	fbl-1	Fibulin
pgp-9	P-Glycoprotein related/ATPase-coupled transmembrane transporter	avr-15	Neurotransmitter receptor	glna-2	Glutaminase 2
pud-3	Protein up-regulated in Daf-2(gf)	ckb-2	Choline kinase B2	kynu-1	kynureninase
srr-4	Serpentine receptor, class R	clec-5	C-type lectin	pud-1.1	Protein up-regulated in Daf-2(gf)
tdo-2	Tryptophan 2,3-dioxygenase	glna-2	Glutaminase 2	pud-2.1	Protein up-regulated in Daf-2(gf)
ugt-30	UDP-Glucuronosyl transferase	glt-5	Amino acid transporter	pud-3	Protein up-regulated in Daf-2(gf)
vap-1	Venom-allergen-like protein	kin-16	Receptor-like tyrosine-protein kinase	suro-1	Suppressor of roller
		pgp-9	P-Glycoprotein related/ATPase-coupled transmembrane transporter	tdo-2	Tryptophan 2,3-dioxygenase
		pud-1.1	Protein up-regulated in Daf-2(gf)	ugt-30	UDP-Glucuronosyl transferase
		pud-2.1	Protein up-regulated in Daf-2(gf)	ugt-9	UDP-Glucuronosyl transferase
		pud-3	Protein up-regulated in Daf-2(gf)	vap-1	Venom-allergen-like protein
		srr-4	Serpentine receptor, class R
		suro-1	Suppressor of roller
		tdo-2	Tryptophan 2,3-dioxygenase
		ttr-31	Transthyretin-related family domain
		ugt-30	UDP-Glucuronosyl transferase
		ugt-9	UDP-Glucuronosyl transferase
		vap-1	Venom-allergen-like protein
